# Supplementary material for: Cotton STARD Gene Family: Characterization, Evolution, and Expression Profiles During Salt Stress
Source: Genes (Basel). 2025 Jul 11;16(7):813. doi: 10.3390/genes16070813 (PMC12295190; doi:10.3390/genes16070813)
Supplement: Supplementary file 1 [file genes-16-00813-s001.zip › Table S1.xlsx]

## Sheet: Athaliana
Gene_ID	Gene_name	Chromosome	Start	End	Isoeletric point (PI)	Molecular Weight (MW)/kDa	Description
AT1G05230	AtSTARD1	Chr1	1512896	1518805	5.6	79.4236	| Symbols: HDG2 | homeodomain GLABROUS 2 | chr1:1513388-1517024 REVERSE LENGTH=721
AT1G17920	AtSTARD2	Chr1	6161872	6165382	6.25	76.527	| Symbols: HDG12 | homeodomain GLABROUS 12 | chr1:6162214-6165033 REVERSE LENGTH=687
AT1G30490	AtSTARD3	Chr1	10796135	10800961	5.99	92.4017	| Symbols: PHV, ATHB9 | Homeobox-leucine zipper family protein / lipid-binding START domain-containing protein | chr1:10796328-10800744 REVERSE LENGTH=841
AT1G34650	AtSTARD4	Chr1	12692995	12697834	8.16	80.0583	| Symbols: HDG10 | homeodomain GLABROUS 10 | chr1:12693011-12697778 FORWARD LENGTH=708
AT1G52150	AtSTARD5	Chr1	19409711	19414678	6	91.8293	| Symbols: ATHB-15, ATHB15, CNA, ICU4 | Homeobox-leucine zipper family protein / lipid-binding START domain-containing protein | chr1:19409913-19413961 REVERSE LENGTH=837
AT1G55960	AtSTARD6	Chr1	20927643	20930017	9.35	45.324	| Symbols: | Polyketide cyclase/dehydrase and lipid transport superfamily protein | chr1:20927962-20929825 REVERSE LENGTH=403
AT1G64720	AtSTARD7	Chr1	24046553	24048622	9.33	43.7576	| Symbols: CP5 | Polyketide cyclase/dehydrase and lipid transport superfamily protein | chr1:24046887-24048537 REVERSE LENGTH=385
AT1G73360	AtSTARD8	Chr1	27578696	27582521	6.23	79.1202	| Symbols: HDG11, EDT1, ATHDG11 | homeodomain GLABROUS 11 | chr1:27578893-27581820 REVERSE LENGTH=722
AT1G79840	AtSTARD9	Chr1	30036956	30041440	6.38	86.5367	| Symbols: GL2 | HD-ZIP IV family of homeobox-leucine zipper protein with lipid-binding START domain | chr1:30037093-30041013 FORWARD LENGTH=776
AT2G28320	AtSTARD10	Chr2	12094746	12099644	7.83	83.2483	| Symbols: | Pleckstrin homology (PH) and lipid-binding START domains-containing protein | chr2:12095161-12099424 FORWARD LENGTH=737
AT2G32370	AtSTARD11	Chr2	13740878	13746286	6.08	80.0703	| Symbols: HDG3 | homeodomain GLABROUS 3 | chr2:13742408-13745840 FORWARD LENGTH=725
AT2G34710	AtSTARD12	Chr2	14639323	14644273	5.83	93.2178	| Symbols: PHB, ATHB14, ATHB-14, PHB-1D | Homeobox-leucine zipper family protein / lipid-binding START domain-containing protein | chr2:14639548-14643993 REVERSE LENGTH=852
AT3G03260	AtSTARD13	Chr3	755159	759282	5.94	78.4262	| Symbols: HDG8 | homeodomain GLABROUS 8 | chr3:755356-759234 REVERSE LENGTH=699
AT3G13062	AtSTARD14	Chr3	4184569	4187453	9.45	49.2395	| Symbols: | Polyketide cyclase/dehydrase and lipid transport superfamily protein | chr3:4184777-4187268 FORWARD LENGTH=440
AT3G23080	AtSTARD15	Chr3	8207287	8209329	9.11	47.6086	| Symbols: | Polyketide cyclase/dehydrase and lipid transport superfamily protein | chr3:8207612-8209181 REVERSE LENGTH=419
AT3G54800	AtSTARD16	Chr3	20286084	20290077	6.84	83.2817	| Symbols: | Pleckstrin homology (PH) and lipid-binding START domains-containing protein | chr3:20286378-20289880 FORWARD LENGTH=733
AT3G61150	AtSTARD17	Chr3	22630608	22635123	6.26	88.1667	| Symbols: HDG1, HD-GL2-1 | homeodomain GLABROUS 1 | chr3:22630769-22634875 FORWARD LENGTH=808
AT4G00730	AtSTARD18	Chr4	299359	304508	5.82	87.1942	| Symbols: ANL2, AHDP | Homeobox-leucine zipper family protein / lipid-binding START domain-containing protein | chr4:299741-304103 REVERSE LENGTH=802
AT4G04890	AtSTARD19	Chr4	2476489	2482345	5.62	81.5301	| Symbols: PDF2 | protodermal factor 2 | chr4:2476970-2480090 REVERSE LENGTH=743
AT4G14500	AtSTARD20	Chr4	8334176	8337273	9.08	49.4985	| Symbols: | Polyketide cyclase/dehydrase and lipid transport superfamily protein | chr4:8334391-8337022 FORWARD LENGTH=433
AT4G17710	AtSTARD21	Chr4	9856296	9859288	6.23	79.2773	| Symbols: HDG4 | homeodomain GLABROUS 4 | chr4:9856327-9859288 REVERSE LENGTH=709
AT4G19040	AtSTARD22	Chr4	10431520	10437431	6.35	82.5086	| Symbols: EDR2 | ENHANCED DISEASE RESISTANCE 2 | chr4:10431799-10437171 REVERSE LENGTH=724
AT4G21750	AtSTARD23	Chr4	11555186	11560733	5.59	83.4901	| Symbols: ATML1 | Homeobox-leucine zipper family protein / lipid-binding START domain-containing protein | chr4:11556965-11560243 FORWARD LENGTH=762
AT4G25530	AtSTARD24	Chr4	13038360	13042443	6.96	76.2529	| Symbols: FWA, HDG6 | FLOWERING WAGENINGEN | chr4:13039312-13042242 FORWARD LENGTH=686
AT4G26920	AtSTARD25	Chr4	13525031	13527172	7.15	52.3361	| Symbols: | START (StAR-related lipid-transfer) lipid-binding domain | chr4:13525031-13527172 FORWARD LENGTH=461
AT4G32880	AtSTARD26	Chr4	15863452	15868625	5.87	91.9962	| Symbols: ATHB-8, ATHB8, HB-8 | homeobox gene 8 | chr4:15863587-15867822 REVERSE LENGTH=833
AT5G07260	AtSTARD27	Chr5	2277813	2280281	6.76	61.6885	| Symbols: | START (StAR-related lipid-transfer) lipid-binding domain | chr5:2278058-2280091 FORWARD LENGTH=541
AT5G17320	AtSTARD28	Chr5	5703380	5707637	7.32	81.0681	| Symbols: HDG9 | homeodomain GLABROUS 9 | chr5:5703380-5707637 REVERSE LENGTH=718
AT5G35180	AtSTARD29	Chr5	13424418	13433018	8.4	90.9323	| Symbols: | Protein of unknown function (DUF1336) | chr5:13424538-13432787 FORWARD LENGTH=811
AT5G45560	AtSTARD30	Chr5	18465355	18470926	6.2	81.7246	| Symbols: | Pleckstrin homology (PH) domain-containing protein / lipid-binding START domain-containing protein | chr5:18465561-18470752 FORWARD LENGTH=719
AT5G46880	AtSTARD31	Chr5	19031350	19035731	5.3	92.1204	| Symbols: HB-7, HDG5 | homeobox-7 | chr5:19031540-19035388 FORWARD LENGTH=826
AT5G49800	AtSTARD32	Chr5	20234642	20236184	7.71	27.4253	| Symbols: | Polyketide cyclase/dehydrase and lipid transport superfamily protein | chr5:20234771-20236135 REVERSE LENGTH=242
AT5G52170	AtSTARD33	Chr5	21196974	21199959	5.76	75.6381	| Symbols: HDG7 | homeodomain GLABROUS 7 | chr5:21196974-21199959 FORWARD LENGTH=682
AT5G54170	AtSTARD34	Chr5	21984878	21987208	9.6	50.2296	| Symbols: | Polyketide cyclase/dehydrase and lipid transport superfamily protein | chr5:21985056-21987039 REVERSE LENGTH=449
AT5G60690	AtSTARD35	Chr5	24397023	24402195	5.66	92.4382	| Symbols: REV, IFL, IFL1 | Homeobox-leucine zipper family protein / lipid-binding START domain-containing protein | chr5:24397734-24401933 FORWARD LENGTH=842

## Sheet: Osativa
Gene_ID	Gene_name	Chromosome	Start	End	Isoeletric point (PI)	Molecular Weight (MW)/kDa	Description
LOC_Os01g10320	OsSTARD1	Chr1	5426518	5430614	5.1	68.5836	protein|class III HD-Zip protein 8, putative, expressed
LOC_Os01g55549	OsSTARD2	Chr1	32006374	32009784	6.43	88.6388	protein|homeobox and START domains containing protein, putative, expressed
LOC_Os01g57890	OsSTARD3	Chr1	33471900	33478535	6.97	78.1793	protein|Homeobox domain containing protein, expressed
LOC_Os02g01270	OsSTARD4	Chr2	146492	152581	6.2	90.014	protein|START domain containing protein, expressed
LOC_Os02g26860	OsSTARD5	Chr2	15770441	15775349	9.72	48.3696	protein|START domain containing protein, putative, expressed
LOC_Os02g45250	OsSTARD6	Chr2	27487865	27494914	5.55	86.0472	protein|homeobox and START domains containing protein, putative, expressed
LOC_Os03g01890	OsSTARD7	Chr3	549823	557909	5.74	91.8286	protein|START domain containing protein, expressed
LOC_Os03g43930	OsSTARD8	Chr3	24651800	24657650	6.19	93.7476	protein|START domain containing protein, expressed
LOC_Os04g48070	OsSTARD9	Chr4	28600698	28607038	5.59	86.758	protein|homeobox and START domains containing protein, putative, expressed
LOC_Os04g53540	OsSTARD10	Chr4	31899718	31907122	5.59	85.2593	protein|homeobox and START domains containing protein, putative, expressed
LOC_Os06g10600	OsSTARD11	Chr6	5499342	5502411	6.19	75.4917	protein|homeobox and START domains containing protein, putative, expressed
LOC_Os06g50510	OsSTARD12	Chr6	30574837	30583595	9.13	77.4023	protein|START domain containing protein, expressed
LOC_Os06g50560	OsSTARD13	Chr6	30606144	30612936	8.3	58.2359	protein|START domain containing protein, expressed
LOC_Os06g50724	OsSTARD14	Chr6	30688275	30691819	6.17	37.286	protein|START domain containing protein, expressed
LOC_Os07g08760	OsSTARD15	Chr7	4503369	4507785	8.92	49.8973	protein|START domain containing protein, putative, expressed
LOC_Os07g47130	OsSTARD16	Chr7	28182279	28183191	9.35	28.843	protein|OCL5 protein, putative, expressed
LOC_Os08g04190	OsSTARD17	Chr8	2034454	2037504	5.97	80.854	protein|homeobox and START domains containing protein, putative, expressed
LOC_Os08g08820	OsSTARD18	Chr8	5109238	5116781	5.5	84.6154	protein|homeobox and START domains containing protein, putative, expressed
LOC_Os08g19590	OsSTARD19	Chr8	11702603	11711044	8.34	86.6491	protein|Homeobox domain containing protein, expressed
LOC_Os08g34060	OsSTARD20	Chr8	21337593	21354581	8.01	85.2426	protein|DUF1336 domain containing protein, expressed
LOC_Os09g35760	OsSTARD21	Chr9	20567982	20574897	5.75	91.7202	protein|homeobox and START domains containing protein, putative, expressed
LOC_Os10g31770	OsSTARD22	Chr10	16651740	16660551	6.64	82.8751	protein|START domain containing protein, expressed
LOC_Os10g33960	OsSTARD23	Chr10	18085536	18092500	5.58	92.1322	protein|START domain containing protein, expressed
LOC_Os10g42490	OsSTARD24	Chr10	22910460	22916203	5.63	94.6672	protein|homeobox and START domains containing protein, putative, expressed
LOC_Os12g41860	OsSTARD25	Chr12	25920639	25927353	5.97	93.11	protein|START domain containing protein, expressed

## Sheet: Garboreum
Gene_ID	Gene_name	Chromosome	Start	End	Gene_Length(bp)	Protein_Sequence	Protein_Length(aa)	CDS_Sequence	CDS_Length(bp)	Isoeletric point (PI)	Molecular Weight (MW)/kDa	Subcellular Localization
evm.TU.Ga01G0258	GaSTARD1	Chr01	2002842	2006351	3510	MDETFFDLMELLKKQSITETVVDILIYAVPIWLAVTIGLAVGWSWRPRWTGLVLLAFRPKFRFIWTAPPGFGARRLWLAFTALSAFSVFRTIFCNFIKRRFKESASDSSVPLQSPPPTAWISPESVADAVSPGGRAEEREQDIVTENDLAHLLHLLEGKDGEMEWQRMMERTTSNMSYQAWRQEPESGPAIYRSRTVFEDATPEVVRDFFWDDEFRPKWDTMLAYFKTLDECPCTGLMIVHWIRKFPFFCSDRDYIIGRRIWEDGKTYYCVTKGVPYPGLPKRDKPRRVELYFSSWIIRPVESRKGDGQLSACEVSLVHYEDMGIPKDVAKLGVRHGMWGAVKKLHSGMRAYQSARKTDTSLSKCALMARITTKISCDENISSPGCGRVSREDENSQST…	447	ATGGATGAGACGTTCTTCGATCTAATGGAGTTATTGAAGAAGCAATCGATAACAGAAACAGTTGTCGACATTTTGATATATGCCGTGCCTATATGGTTAGCCGTAACGATCGGGCTTGCAGTCGGTTGGTCTTGGCGTCCTAGGTGGACCGGCTTGGTTCTTCTTGCCTTTCGACCAAAGTTCCGGTTCATTTGGACCGCTCCTCCAGGATTCGGAGCTCGCCGACTTTGGTTAGCCTTCACCGCGCTCTCGGCTTTCTCCGTTTTTCGGACGATTTTCTGTAACTTTATTAAAAGGAGATTTAAGGAATCGGCTTCGGATTCTTCGGTTCCATTACAATCTCCGCCGCCTACGGCGTGGATTTCACCGGAAAGTGTTGCTGATGCTGTTAGCCCCGGC…	1344	9.17	50.9777	chlo
evm.TU.Ga01G2128	GaSTARD2	Chr01	100846688	100850121	3434	MAEATVSVILEQMTAITIDKAIEAWSMVQGAEKEVKRLETNFKAHRLELEDAEEKEYVEKRLQTDPSGSASVRNWKIQCRGKDAVPENASVNTFVYENLLESLPSSLLKMSSGSNNEHHNNSLDWTLYSSTKMDRVTSDVVAPSPWTIFGCQNGLKLFKEAKERDSHRKWDDHPAIMVVGVVDETSEAIFQTLMSLGPSRSQWDFCFYKGCMVEHLDGHTDIVHKQLYSDWLPWAMKRRDLLLRRYWRREDDGIYGGGYVISPVNEGKQSVVKHMLAIDWKFWKSYLRTSAARPITIRMLERVAGIYIMYLQHYENCSEQSK	322	ATGGCGGAAGCGACTGTTTCGGTGATCTTGGAGCAGATGACTGCAATCACCATTGATAAAGCAATCGAAGCCTGGAGTATGGTGCAAGGTGCTGAGAAAGAGGTGAAAAGGCTTGAAACCAACTTTAAAGCACACCGGTTGGAGCTTGAAGATGCAGAGGAGAAAGAATACGTGGAAAAACGGTTGCAAACAGATCCTTCTGGCTCTGCTTCTGTTCGTAACTGGAAGATACAATGTAGGGGAAAGGATGCTGTACCTGAGAATGCGTCTGTAAATACCTTTGTTTATGAGAATCTACTAGAATCACTGCCTTCATCTCTTCTTAAAATGTCGAGTGGTTCAAATAATGAACATCACAATAATTCTCTTGACTGGACTCTTTATTCATCCACGAAGATG…	969	6.23	37.1532	nucl
evm.TU.Ga01G2372	GaSTARD3	Chr01	106515542	106520556	5015	MAMAVAQHRVSTSGSSSINKHLDASGKYVRYTAEQVEALERVYAECPKPSSLRRQQLIRECPILSNIEPKQIKVWFQNRRCREKQRKESSRLQTVNRKLSAMNKLLMEENDRLQKQVSQLVCENGYMRQQLHTVNASATDASCDSVVTTPQHSLRDPNNPAGLLSIAEETLAEFLSKATGTAVDWVQMPGMKPGPDSVGIFAISQSCSGVAARACGLVSLEPTKIAEILKDRPSWLRDCRNLEVFTMFPAGSGGTIELVYTQMFAPTTLAPARDFWTLRYTTTLENGSFVVCERSLSGSGAGPSTAAAAQFVRAEVLPSGYLIRPCEGGGSIIHIVDHLNLEAWNVPEVLRPLYESSKVIAQKMTIAALRYVKQIAQETSGEVVYSMGRQPAVLRTFSQ…	845	ATGGCTATGGCGGTGGCCCAACACAGGGTGAGCACCAGTGGTAGTAGCAGCATCAACAAACATCTTGATGCCTCAGGCAAGTATGTTAGGTACACAGCTGAGCAAGTTGAAGCCTTGGAACGAGTCTATGCTGAGTGCCCCAAGCCAAGTTCCTTGCGTAGGCAACAGTTGATAAGGGAATGCCCCATTCTTTCCAACATTGAACCTAAACAGATCAAAGTTTGGTTTCAAAATCGCAGGTGTAGAGAGAAGCAAAGGAAAGAGTCTTCAAGGTTGCAGACTGTAAATAGAAAATTATCAGCTATGAACAAGCTATTGATGGAGGAGAATGACCGGTTGCAAAAACAGGTTTCTCAGCTGGTTTGTGAGAATGGTTATATGAGGCAACAATTGCACACT…	2538	5.82	92.6825	chlo
evm.TU.Ga01G2416	GaSTARD4	Chr01	107379794	107388161	8368	MAGCSQSGGELKMEGWLYIIRSNRIGLQYSRKRYFVLEAHLLNCFKSMPISSLQESGRSAIIDSSIRVTDNGRESIHRKVFFIFTLYNSSNHNDQLKLGASSPEEAARWIHSFQEAALKGGPRPGSDVACSKSRWQSFRLSSSSDSNHNNSIDWTLYPTTKMDRVTSDVVAPSPWTIFGCQNGLRLFKEAKDRDSHGKWDDHPAIMAVGVVDGTSEAIFQTLMSLGPSRSEWDFCFYKGSVVEHLDGHTDIVHKQLYSDWLPWGMKRRDLLLRRYWRREDDGTYVILYHSVVHKKCPPQKSYVRASLKSGGYVISPVTEGKHSVVKHMLAIDWKFWKSYLRTSAVRSITIRMLERVAALRELFKAKQGNYPTADLSSGELMRNVRLHQSEEDGIVDMCT…	736	ATGGCAGGTTGTTCGCAGAGTGGCGGAGAGTTAAAAATGGAAGGATGGCTGTATATAATACGTTCAAATCGGATTGGATTACAGTATTCAAGGAAACGTTACTTTGTTCTTGAAGCGCATCTTCTTAATTGCTTCAAATCCATGCCTATTTCCAGTCTTCAGGAATCAGGAAGAAGTGCAATCATTGATTCCAGCATTCGAGTTACAGATAATGGGAGGGAGAGCATTCACAGAAAAGTATTCTTCATATTCACCCTTTATAATAGTTCTAATCACAATGATCAACTTAAGCTAGGAGCTAGTAGTCCTGAAGAAGCAGCAAGATGGATTCATTCCTTTCAGGAAGCAGCCTTAAAGGGTGGTCCACGCCCTGGAAGTGATGTTGCTTGTTCAAAGAGT…	2211	7.59	82.9852	nucl
evm.TU.Ga01G2760	GaSTARD5	Chr01	111985293	111989204	3912	MYGDCEAISSMGGNMVVSSETLFTSTFQNPNFTYLPLEPLPPMIPKEENGSLLRGKEEMKSGSESELQETTEQPLKKKRYHRHTAHQIQELEAVFKECPHPDDKQRMKLSQELGLKPRQVKFWFQNRRTQMKAQQDRSENVILRAENDSLKSEFYRLQAELSKLVCPNCGGPPVPGGVSFDELRIENARLGEELERVCAIASRYIGRPIQTMGALMPPSLELDMNIYPRQFLEPMPPPILSETPSYPDNNNLILMEEEKTIAMELAMSATDELVKMCRTNEPLWVRNNETGKEVLNLDEHSRLFHWPLNLKQRSSEFRTEASRDSSVVIMNSITLVDAFVDANKWMELFPSLVARAKCVQVLSQGVSGTNGCLQLMYAELHVLSPLVPTREAYFLRYCQ…	764	ATGTATGGAGACTGTGAAGCTATTTCATCAATGGGAGGGAATATGGTGGTGTCTTCAGAAACTTTATTTACATCAACATTTCAAAACCCTAATTTCACTTACTTGCCTTTGGAGCCTTTACCTCCTATGATCCCTAAAGAAGAAAATGGGTCATTGTTGAGAGGAAAAGAGGAGATGAAAAGTGGTTCCGAAAGTGAATTACAAGAAACCACTGAGCAGCCATTGAAGAAGAAACGTTACCACCGACACACTGCTCATCAGATCCAAGAACTGGAAGCTGTTTTTAAGGAATGTCCTCATCCAGATGACAAACAAAGGATGAAACTGAGTCAAGAACTTGGCCTGAAACCACGACAAGTCAAGTTCTGGTTTCAAAACCGGCGTACTCAGATGAAGGCT…	2295	5.49	85.4984	nucl
evm.TU.Ga01G2761	GaSTARD6	Chr01	112001171	112005075	3905	MYGDCEAISSMGGNLVVSSETLFTSTFQNPNFTYLPLEPLPPMIPKEENGSLLRGKEEMKSGSESELQETTEQPLKKKRYHRHTAHQIQELEAVFKECPHPDDKQRMKLSQELGLKPRQVKFWFQNRRTQMKAQQDRSENVILRAENDSLKSEFYRLQAELSKLVCPNCGGPPVPGGVSFDELRIENARLGEELERVCAIASRYIGRPIQTMGALMPPSLELDMNIYPRQFLEPMPPPILSETPSYPDNNNLILMEEEKTIAMELAMSATDELVKMCRTNEPLWVRNDETGKEVLNLDEHIRMFHWPLNLKQRSSEFRTEASRDSSVVIMNSITLVDAFVDANKWMELFPSLVARAKCVQVISQGVSGTNGCLQLMYAELHVLSPLVPTREAYFLRYCQ…	764	ATGTATGGAGATTGTGAAGCTATTTCATCAATGGGAGGGAATCTGGTGGTGTCTTCAGAAACTTTATTTACATCAACATTTCAAAACCCTAATTTCACTTACTTGCCTTTGGAGCCTTTACCTCCTATGATCCCTAAAGAAGAAAATGGGTCATTGTTGAGAGGAAAAGAGGAGATGAAAAGTGGTTCCGAAAGTGAATTACAAGAAACCACTGAGCAGCCATTGAAGAAGAAACGTTACCACCGACACACTGCTCATCAGATCCAAGAACTGGAAGCTGTTTTTAAGGAATGTCCTCATCCAGATGACAAACAAAGGATGAAACTGAGTCAAGAACTTGGCCTGAAACCACGACAAGTCAAGTTCTGGTTTCAAAACCGGCGTACTCAGATGAAGGCT…	2295	5.58	85.5785	nucl
evm.TU.Ga01G2779	GaSTARD7	Chr01	112174912	112183171	8260	MSKVVYEGWMVRYGRRKIGRSFIHMRYFVLENRLLAYYKRKPQDTQVPIKTMLIDGNCRVEDRGLKTHHGHMVYVLSVYNKKEKYHRITMAAFNIQEALMWKEKIESVIDKHQESQVANGNKYVSFEYKSGMDNGRTASSSDHESQFSAQEDEDDAPPDLLRRTTIGNGPPDSIFDWTQDFDSELSNQNANNQAFSRKHWRLLQCQNGLRIFEELLEVDYLPRSCSRAMKAVGVVEATCEEIFGLVMSMDGTRFEWDCSFQYGSLVEEVDGHTAILYHRLQLDWFPVFVWPRDLCYVRYWRRNDDGSYVVLFRSREHENCGPQPGHVRAHVESGGFNISPMKSRNGKPRTQVQHLMQIDLKGWGVGYISSFQQHCLLQMLNSVAGLREWFAQTDERIAT…	724	ATGTCAAAGGTGGTGTACGAAGGATGGATGGTGAGATATGGACGAAGGAAGATCGGCCGCTCCTTCATACACATGCGGTATTTCGTGCTCGAAAATCGGCTTCTGGCTTACTACAAGAGAAAGCCACAAGATACTCAGGTTCCAATAAAGACTATGTTGATAGATGGAAACTGTAGAGTGGAGGATAGAGGCTTGAAGACTCACCATGGACACATGGTTTATGTTTTATCTGTTTACAACAAGAAAGAGAAGTACCACAGAATCACGATGGCAGCATTCAACATCCAGGAAGCCCTAATGTGGAAGGAAAAAATAGAGTCTGTAATTGATAAGCATCAAGAGTCACAAGTTGCAAATGGCAACAAATATGTTTCTTTTGAATATAAATCTGGGATGGAT…	2175	6.26	82.7317	chlo
evm.TU.Ga03G1221	GaSTARD8	Chr03	63904249	63912136	7888	MGVNLWGYEGGKMGDVSSMEMWWLINIRATLIALLFISIFYFSKKIYVKFLTISTSPSSSSSLLSSTLHLPSASSPISNQDSQSRTLEVVSDSDLKFLIDNLDEKRNEDENWENVIDKKNNFLSYKAKCCKSKDRPLTYLSTTVFECCSPELLRDFYMDNDYRQQWDKTILDHVQLQVYTASGIEIGRTIKKFPLLTPREYILAWRLWEGKDATLYCFIKDCEHPSAPRQKKYVRVEYFRSGWQIRKVPGRDASEIRMFHQEDAGLNVEMAKLAFAKGAWSFLCKMDNALRNYSSITHPPSTPSVSAATLIQKVPPDLDYRTDITSAVSTSVAYNDESKKKKLLERPSKKFVAKALLLLGGVIYLCRAHSALGTKVTVAYILTKLRKRDDTSRQGSHKL…	424	ATGGGCGTCAACCTATGGGGATATGAGGGTGGTAAGATGGGCGATGTTTCTTCAATGGAGATGTGGTGGCTGATTAATATAAGAGCTACTCTAATTGCTCTTCTTTTTATATCCATTTTTTATTTTTCCAAGAAGATTTATGTTAAATTCCTTACAATATCGACATCTCCTTCTTCTTCTTCTTCTTTATTATCATCTACTCTTCATCTTCCTTCTGCTTCTTCACCCATTTCCAATCAAGATTCTCAATCAAGAACCCTAGAGGTTGTGTCTGATTCAGATTTGAAGTTTTTAATTGATAATTTGGATGAGAAGCGCAATGAGGACGAAAATTGGGAGAATGTAATCGACAAGAAAAACAACTTTCTATCCTACAAAGCCAAGTGCTGCAAATCGAAG…	1275	9.3	48.478	plas
evm.TU.Ga03G1491	GaSTARD9	Chr03	95799647	95803366	3720	MPAGVMIPARNMPSMITGNGSVSGYGTSSGLTLGQIMFQQPNNMMEGQLHPLEMTQNASESEIARMRDEEFDSTNKSGSENHELGGSGDDQDPRPNKKKRYHRHTQHQIQEMEAFFKECPHPDDKQRKELGRELGLEPLQVKFWFQNKRTQMKTQHERHENTQLRTENEKLRADNMRYREALSTASCPNCGGPTAVGQMSFDEHHLRLENSRLREEIDRISAIAAKYVGKPVVNFPLLSSPALPRPFDFGSQPVTEEMYGVGDLLRSISAPSEADKPMIIELAVAAMEELVRMVQMGEPLWMTSLDGTTCMLNEEEYIRTFPSGIGPKPTGFKCEASKETTVVIMNHINLVEILMDVNQWSTVFSGIISKASTLDVLSTGVAGNYNGALQVMTAEFQVL…	761	ATGCCAGCCGGAGTAATGATCCCGGCAAGAAACATGCCGTCGATGATCACCGGAAACGGGAGCGTTAGTGGATATGGAACATCCTCAGGACTTACACTTGGTCAGATAATGTTCCAGCAGCCTAACAACATGATGGAAGGTCAACTCCACCCTCTTGAGATGACCCAAAACGCTTCTGAAAGTGAAATTGCTCGAATGAGAGACGAAGAATTCGACAGTACAAACAAATCTGGTAGCGAAAATCATGAATTAGGTGGCTCTGGAGACGATCAAGATCCTCGTCCCAACAAAAAGAAGCGTTATCATCGCCATACCCAGCATCAGATCCAAGAAATGGAGGCATTTTTCAAAGAGTGTCCACACCCAGATGACAAGCAAAGGAAGGAGCTTGGGCGTGAG…	2286	5.55	83.3715	chlo
evm.TU.Ga05G0497	GaSTARD10	Chr05	4401819	4408576	6758	MMAVTSSCKEGTKIAMDNGKYVRYTPEQVEALERLYHECPKPSSMRRQQLIRECPILSNIEPKQIKVWFQNRRCREKQRKEASRLQAVNRKLTAMNKLLMEENDRLQKQVSQLVYENSYFRQQTQNTTLATTDTSCESVVTSGQHHLTPQHPPRDASPAGLLSIAEETLTEFLSKATGTAVEWVQMPGMKPGPDSIGIVAISHGRSGVAARACGLVGLDPTRVAEILKDRPSWYRDCRAVDVINVLSTGNGGTIELLYMQLYAPTTLAPARDFWLLRYTSVMEDGSLVVCERSLNNTQNGPSMPPAANFVRAELLPSGYLIRPCEGGGSIIHIVDHMDLEPWSVPEVLRPLYESSTLLAQKTTMAALRHLRQISQEISQPNVTGWGRRPAALRALSQKL…	826	ATGATGGCGGTGACCTCATCCTGCAAAGAAGGGACCAAGATAGCTATGGATAATGGCAAGTATGTGAGGTATACGCCCGAGCAAGTCGAAGCTTTAGAACGTCTCTACCATGAGTGTCCTAAGCCTAGCTCCATGCGTCGTCAACAACTCATTCGTGAGTGCCCCATCCTCTCCAACATCGAGCCCAAACAGATTAAAGTTTGGTTCCAAAATCGCAGATGTAGAGAAAAACAACGAAAAGAAGCATCACGCCTCCAAGCTGTGAATAGGAAGTTGACAGCTATGAATAAGCTGTTGATGGAGGAGAATGATAGGTTACAAAAGCAAGTTTCACAGCTTGTTTATGAAAACAGCTATTTCCGCCAACAGACTCAAAATACGACTTTAGCTACCACGGAT…	2481	5.83	90.7828	cyto
evm.TU.Ga05G0536	GaSTARD11	Chr05	4822737	4832887	10151	MAGSGDGGNEREVLEDSINHSSSFSRHRYRRSMSSGEEDKGLLAFSGWVYHVGTNSIGHEYSHQRFLYVKGKYVEMYRRDPQENPGIRPIRKGIIGPTLMVEETGSRKVGNEELYTIQFYNRLDETKKGEIACTSAEECKKWIEALDYAKQQAEYELSRGGGARNKLSLEADIDLEGHRPRVRRYASGLKKLIRIGGGPELLSRSSSSLGTGSSDGDFEGEFGDAVEAHEWKCVRTINGVRILEDVADGKGGKASLVKAVAPVDASADTVLEVILNLDRHKRYEWDMLTGDLELVDSYDGNYDVVYGTYDPKYLGRWQSKRDFVFSRQWFQGQDGAYTILQFPAAHKKRPTRNGYQRTSIKPSTWEIRSLTNEKCLVTHMLEMNTAGWGRWKKSSSCSK…	748	ATGGCGGGATCAGGCGATGGAGGAAACGAGAGAGAGGTGTTGGAAGACAGCATCAATCACAGTAGCAGTTTTTCTAGACATAGGTATAGACGAAGCATGAGCTCCGGCGAAGAAGACAAGGGACTTTTAGCATTTTCCGGGTGGGTGTATCATGTAGGAACCAATTCGATTGGCCATGAGTATTCCCATCAACGCTTCTTATATGTAAAAGGGAAATATGTTGAGATGTATAGAAGAGATCCTCAAGAGAACCCCGGCATTCGACCTATTAGGAAGGGTATCATAGGACCTACACTAATGGTGGAGGAGACAGGGAGTCGAAAAGTCGGTAATGAGGAACTCTACACTATACAGTTTTACAATCGATTAGATGAGACAAAGAAAGGAGAAATTGCTTGT…	2247	6.02	82.8224	nucl
evm.TU.Ga05G1094	GaSTARD12	Chr05	9429689	9434965	5277	MAMALAQHRESSSDSSINKHLDGGKYVRYTAEQVEALERVYAECPKPSSLRRQQLIRECPILSNIEPKQIKVWFQNRRCREKQKKESSRLQTVNRKLTAMNKLLMEENDRLQKQVSQLVCENGYMKQQLHTVNTSAADANCDSLGTTPQHSLRDTNSPAGLLSIAEETLAEFLSKATGTAVDWVQMPGMKPGPDSVGIFTISQSCSGVAARACGLVSLEPIKIAEILKDRPSWSRDCRNLEVFTMFPAGNGGTIELVYAQKFAPTTLAPARDFWTLRYTTTLENGSLVVCERSLSGSGAGPSAAAAAQFVRAEVLPSGYLIRPCEGGGSIIHIVDHLNLEAWSVPEVLRPLYESSKVIAQKMTIAALRYIRQIAQETSGEVVYSLGRQPAVLRTFSQRL…	843	ATGGCTATGGCGTTGGCCCAACATAGAGAAAGCAGCAGTGACAGTAGCATCAACAAACATCTTGATGGTGGCAAGTATGTTAGATACACGGCTGAGCAAGTTGAAGCTTTGGAACGGGTCTATGCTGAGTGCCCCAAGCCCAGCTCCTTGCGTAGGCAACAGTTGATAAGGGAATGCCCCATTCTTTCAAACATCGAACCTAAACAGATCAAAGTTTGGTTTCAAAATCGCAGGTGTAGAGAGAAGCAAAAAAAAGAGTCTTCAAGGCTGCAGACTGTGAATAGAAAATTAACAGCAATGAACAAGCTGTTGATGGAGGAGAACGATCGGTTGCAAAAACAGGTGTCTCAGCTGGTCTGCGAGAATGGGTATATGAAGCAACAACTGCATACTGTAAAT…	2532	5.86	92.2879	chlo
evm.TU.Ga05G1099	GaSTARD13	Chr05	9460045	9466761	6717	MAGSQIGELKMEGWLHIIRSNRIGLQYSRKRYFVLEDHLLKSFKSMPVSNLQEPDRSVIIDSCIRVTDNGRESIHSNVFFIFTLYNSSNHNDQLKLGASSPEEAARWIQSFQEAALKGGTYPGNDVACSKSRWQSFRSTGSSNTNHNNSIDWTLCSSTKMDRVTSDVVAPSPWTIFGCQNGLRLFKEAKDRDSHGKWDDHPAIMAVGVIDGTSEAIFQTLMSLGPSRSEWDFCFYKGSVIEHLDGHTDIIHKRLYGDWLPMGMKRRDLLLRRYWRREDDGTYVILYHSVFHKKCPPQKSYIRACLKSGGYVISPLNEEKHSVVKHMLAIDWKFWKFYLKTSAARSITIRMLERVAALRELFKAKQGKYPSADISSGELIQAVRLQRSEEDCVVDMCTQI…	734	ATGGCCGGTTCACAGATCGGAGAATTAAAAATGGAAGGATGGTTACATATAATTCGTTCGAATCGGATTGGATTACAGTACTCAAGGAAACGTTACTTTGTTCTTGAAGATCATCTGCTTAAGAGCTTCAAATCCATGCCCGTTTCCAATCTCCAGGAACCTGATCGAAGTGTTATTATTGATTCCTGCATTCGAGTTACAGACAATGGGAGAGAGAGCATTCACAGCAACGTATTCTTCATATTCACTCTTTATAATAGTTCTAATCACAATGATCAACTTAAGCTAGGAGCTAGTAGTCCTGAGGAAGCAGCAAGATGGATTCAATCCTTCCAGGAAGCAGCTTTAAAGGGTGGTACATACCCTGGAAATGATGTTGCTTGTTCAAAGAGCAGATGG…	2205	6.65	82.8201	nucl
evm.TU.Ga05G1224	GaSTARD14	Chr05	10845879	10849548	3670	MGMMASVSSMEFWCILNLRATLITLLLLLFFHLSKKLYSKFFPRSSVLHLPSPSSSTSLPESQSRIPEIVSDSDLKFLIDNLDEKLDEDEKWETVIDKKTNSLSYKAKCCRPKNKPLKYLSTTVFEGCSPELLRNFYMDNDYRKQWDKTVIDHVQLQMNTTNGIEIGCTIKKFPLLTPREYVLAWRLWEGKDRTFYCFIKECEHPSAPRQKKYVRVGYFRSGWQIRKGKDASEIRMFHQEDAGLNVEMAKLAFAKGIWSYVCKMDNALRKYAVISHPLTSPSVSSSTLIQKVPPELDMINGDALPAASASMATFEPVNDEPREKRLSRKPSKKFVAKSLLVIGGVICLSRGHCGLGAKVAMAYILTKLRKRGDRSSQSMQT	381	ATGGGGATGATGGCAAGTGTTTCTTCAATGGAATTTTGGTGCATCCTTAACCTCAGAGCCACTCTTATTACTCTTCTTCTTCTTCTCTTTTTTCATCTTTCCAAGAAACTTTACTCTAAATTCTTTCCTCGTTCTTCCGTTCTTCATCTTCCTTCTCCTTCTTCATCCACTTCCCTTCCTGAATCTCAATCAAGAATCCCAGAGATTGTATCTGATTCAGACTTGAAGTTTTTGATTGATAATCTGGATGAGAAGCTCGATGAGGACGAGAAATGGGAGACTGTAATTGATAAGAAAACCAACTCTTTATCCTACAAGGCAAAATGCTGCAGACCTAAGAATAAACCACTAAAATACCTGAGCACGACTGTATTTGAGGGTTGCTCTCCGGAGCTTCTG…	1146	9.41	43.4366	chlo
evm.TU.Ga05G1376	GaSTARD15	Chr05	12116025	12122493	6469	MSETCFYSSKSHIAMGVVDMTNPPTKDFFASPALSLSLAGIFRDAGATAAAATASASMEVEEGDEGSGGGGGSGSKKDDTVEISSENSGPARSRSEDDLLDHDDDEDDADKSKKKKRKKYHRHTADQIREMEALFKESPHPDEKQRQQLSKQLGLAPRQVKFWFQNRRTQIKAIQERHENSLLKQELEKLRDENKAMRETINKACCLNCGMATTAKDGSITAEEQQLRIENAKLKAEVEKLRTVIGKYPPGASTTGSCSSGNDQENRSSLDFYTGIFGLEKSRIMEIVNQAMEELQKMATAGEPLWVRSVETGREILNYDEYVKEFSVESSSNGRPKRSIEASRETGVVFLDLPRLVQSFMDANQWKEMFPCIISKAATVDVICHGEAPNKNGAVQLMF…	772	ATGAGTGAAACCTGCTTCTACTCATCCAAATCCCATATTGCCATGGGCGTCGTCGACATGACTAACCCACCCACCAAAGATTTCTTTGCTTCTCCCGCTCTCTCCCTTAGCCTTGCCGGGATATTCCGGGATGCCGGTGCTACGGCGGCAGCTGCAACTGCGAGTGCGAGTATGGAGGTGGAGGAAGGAGATGAAGGAAGCGGAGGAGGAGGAGGATCAGGTAGTAAGAAAGATGACACTGTAGAAATCAGTAGCGAAAACTCGGGCCCTGCAAGATCAAGATCCGAGGATGACTTGCTAGATCACGACGATGACGAGGATGACGCCGATAAGTCCAAAAAGAAGAAGAGAAAGAAGTATCATCGTCACACCGCCGACCAAATCAGAGAAATGGAAGCG…	2319	6.16	85.2945	nucl
evm.TU.Ga05G1392	GaSTARD16	Chr05	12296952	12302638	5687	MAMSCKDGKPGSLDNGKYVRYTPEQVEALERLYHECPKPSSIRRQQLIRECPILSNIEPKQIKVWFQNRRCREKQRKEASRLQAVNRKLTAMNKLLMEENDRLQKQVSQLVYENGCFRQHTQNATLATKDPSCESAVMSGQQRETHQHPPRDASPAGLLSIAEETLAEFLSKATGTAVEWVQMPGMKPGPDSIGIIAISHGCPGVAARACGLVGLEPTRVAELLKDRPSWFHDCRAVDVLNVLPTANGGTIELLYMQLYAPTTLAPARDFWLLRYTSVLEDGSLVVCERSLKNTQNGPSMPPVQHFVRAEMLPSGYLIRPCEGGGSIIHIVDHMDLEPWSVPEVLRPLYESSTVLAQKTTMAALRQLRQIAQEVSQSNVTGWGRRPAALRALSQRLSRG…	838	ATGGCAATGTCCTGCAAGGATGGTAAACCTGGGAGCCTGGATAATGGGAAATATGTAAGGTACACGCCTGAGCAGGTTGAGGCCCTTGAAAGGCTTTATCATGAATGCCCCAAGCCTAGTTCTATTCGTCGTCAGCAACTGATTAGGGAGTGCCCTATTCTCTCCAACATTGAACCTAAACAGATCAAAGTTTGGTTCCAAAATAGAAGATGTAGAGAGAAACAGAGAAAAGAGGCATCACGCCTTCAAGCTGTAAATAGGAAGCTGACAGCAATGAACAAGCTTTTGATGGAGGAGAATGATAGGTTGCAAAAGCAGGTGTCACAGCTGGTTTATGAAAACGGATGCTTTCGCCAACATACTCAGAATGCTACACTTGCAACCAAAGATCCTAGCTGT…	2517	6	92.0355	cyto
evm.TU.Ga05G1712	GaSTARD17	Chr05	15405727	15407657	1931	MKSSPAACGQQSWSISDDSLRRYVQYASESCIQELLMSASVSVSPASETDKLGNRSDGWKVLTLENGVEISKRRSGSLHMFRSRWVLRSVSPQQFITVANAIDAAKQWDSELVEGRYIKDLEDNLSIIRLRFGDNSKPLFRKREFIVYERRETMEDGTLVVAVASLPKEIAAGLLPQQNNAIRGFLLQSGWVVEKLEDINSCIVTYVVQLDPAGWLPKWFVNRLNTKLVMIIEDLRKLVQTTAPH	245	ATGAAAAGCAGCCCTGCAGCTTGCGGCCAGCAATCTTGGTCCATCAGCGACGACTCACTAAGAAGATACGTCCAATATGCAAGCGAAAGCTGCATACAGGAGTTGTTAATGTCGGCTTCGGTCTCGGTTTCACCAGCTTCAGAGACGGACAAGTTGGGGAATCGCAGTGATGGATGGAAGGTTCTGACCCTTGAAAACGGAGTGGAGATATCGAAGCGCAGGTCTGGATCGCTTCATATGTTCCGTAGCCGCTGGGTCCTCAGATCTGTCTCGCCCCAGCAGTTCATAACCGTCGCCAACGCCATAGATGCTGCCAAGCAATGGGACAGTGAGCTTGTAGAAGGCAGATATATTAAAGATCTTGAAGATAACTTGAGCATCATTCGTCTTAGGTTTGGA…	738	8.4	27.7168	chlo
evm.TU.Ga05G3199	GaSTARD18	Chr05	39144167	39150636	6470	MGLSQNEAKMEGWLYTIRSNPLGLQFSRKRYFVLHNHVLRSFKANPISEKQEPVRSAVIDSCIRVIDNGKESINKKVFFIFTVYSILDGNNQIKLGASSSEEAAAWIRCLKDVALEEPPPCQAKNFVGSPTMTWPSLRSESTWMKLRKNSVKWPFRSSVHAEATTSDVIAPSHWKIFGCQNGLRLFKEAKDRGSLGGLWDDDPAIMAVGVVDGTSEAIFLALMSLGPSRSEWDYCVYHGSLVECLDGHTDIIHKKLYSDWLPWGMKRRDLLLQRYWRREDDGTYVILYHSVAHKKCPPQSGYVRAHLKSGGYVVTPVNQGQQSTVKHMLAIDWKLWKSYPRLSAARSLTILMLMRVAALRELFKAKQRNSSSICLSREWLRHIHLPQTEKPDDKTDTES…	738	ATGGGTCTCTCTCAAAATGAAGCAAAAATGGAAGGTTGGTTATATACAATACGTTCCAATCCTCTTGGTTTACAATTCTCACGCAAACGTTACTTCGTTCTTCATAACCATGTTCTCAGGAGCTTTAAAGCAAACCCCATTTCTGAAAAACAGGAACCTGTTAGAAGTGCAGTAATAGATTCATGTATTCGGGTTATAGACAACGGAAAGGAGAGCATTAACAAAAAGGTGTTCTTCATTTTCACCGTTTACAGCATTTTGGATGGTAACAATCAGATTAAGCTTGGAGCAAGTAGTTCAGAGGAAGCTGCAGCATGGATTCGTTGCTTAAAGGATGTGGCATTAGAGGAGCCTCCTCCATGTCAAGCAAAGAATTTTGTAGGTTCTCCCACAATGACA…	2217	8.29	83.4692	nucl
evm.TU.Ga06G0930	GaSTARD19	Chr06	26180161	26185927	5767	MPYMNRFPFECREKQRKEASRLQAVNRKLTAMNKLLMEENDRLQKQVSQLVYENNYFRQQTQNTTLATTDTSCESVVTSSQHHLTPQHPPRDASPTGLLYIAEETLTEFLSKATGTAVEWVQMPGMKPGPDSIGIVAISHGCSGVAARACRLVGLDPTRVAEILKDRLSWYRDCRAVDVTNVLSTGNCGTIELHYMQRPDVTHVTASTDENGACTRTLKILMAILNGKRQEIFKETTDHMYNNAATQERETTLNQLLIELDGFDTGKGVIFSAATNRRDLLDPALLRQDSTLDLNEQILQLMQCKPFSEQQAKWLNKQLSKLWPFVAEVLDAMHVHAKAHD	341	ATGCCTTATATGAATAGATTCCCCTTTGAATGTAGAGAAAAACAACGAAAAGAAGCATCACGCCTCCAAGCTGTGAATAGGAAGTTGACGGCTATGAATAAACTGTTGATGGAGGAGAATGATAGGTTACAAAAGCAAGTTTCACAGCTTGTTTATGAAAACAACTATTTCCGCCAACAGACTCAAAATACGACTTTAGCTACCACGGATACAAGTTGTGAATCAGTAGTGACGAGCAGTCAACACCATTTAACTCCTCAACATCCGCCAAGGGATGCCAGCCCTACAGGACTTTTGTACATTGCAGAGGAAACTTTAACAGAGTTTCTTTCAAAGGCCACTGGAACTGCTGTCGAGTGGGTCCAAATGCCTGGGATGAAGCCTGGTCCGGATTCTATT…	1026	6.38	38.4778	mito
evm.TU.Ga06G1040	GaSTARD20	Chr06	33769718	33775481	5764	MMAATSACKEGTKIAMDNGKYVRYTPEQVEALERLYHECPKPSSMRRQQLIRECPILSNIEPKQIKVWFQNRRCREKQRKEASRLQAVNRKLTAMNKLLMEENDRLQKQVSHLVYENSYFRQQTQNTTLATTDTSCDSAVTSGQHHLTPQHPPKDASPAGLLSIAEETLTEFLSKATGTAVEWVQMPGMKPGPDSIGIVAISHGCTGVAARVCGLVGLDPTRVAEILKDRPSWYRDCRAVDVINMLSTANGGTIELLYMQLYAPTTLAPARDFWLLRYTSVMEDGSLVVCERSLNNTQNGPSMPPAVNFVRAELLPSGYLIRPCEGGGSIIHIVDHMDLEPWSVPEVLRPLYESSTLLAQKTTMAALRHLRQISQEISQPNVTGWGRRPAALRALSHKL…	822	ATGATGGCGGCGACCTCAGCCTGCAAAGAAGGGACCAAGATAGCTATGGATAATGGCAAGTATGTGAGGTACACGCCGGAGCAAGTGGAAGCTTTAGAACGGCTTTACCATGAGTGCCCCAAGCCAAGCTCCATGCGTCGCCAACAGCTCATTCGTGAGTGCCCCATCCTCTCCAACATCGAGCCTAAACAGATCAAAGTTTGGTTCCAAAATCGCAGATGTAGAGAAAAACAAAGGAAAGAGGCATCACGCCTCCAAGCTGTGAATAGGAAGTTGACTGCTATGAATAAACTGTTAATGGAGGAGAATGATAGGTTACAAAAGCAAGTTTCTCACCTTGTTTATGAAAACAGCTATTTCCGCCAACAGACTCAAAATACGACCCTTGCCACCACAGAT…	2469	5.87	90.4247	cyto
evm.TU.Ga06G1580	GaSTARD21	Chr06	99266094	99267673	1580	MNRKLTAMNKLLMEENDRLQKQVSQLVYENSYFCQQTQNTTLATTDTSCESVVTSGQHHLTPQHPPRDASSAGLLSIAEETLTEFLSKATGTAIEWVQMPGMKPGLDSIGILAISHGRNGVAARACGLVGLDPTRVAEILKDRPSWYHDCRAVDVINVLSTGNGGTIELLYMQVS	175	ATGAATAGGAAGTTGACAGCTATGAATAAACTGTTGATGGAGGAGAATGATAGGTTACAAAAGCAAGTTTCACAGCTTGTTTATGAAAACAGCTATTTCTGCCAACAGACTCAAAATACGACTTTAGCTACCACGGATACAAGTTGTGAATCAGTAGTAACGAGCGGTCAACACCATTTGACTCCTCAACATCCGCCAAGGGATGCCAGCTCTGCAGGACTTTTGTCCATTGCAGAGGAAACTTTAACAGAGTTTCTTTCAAAGGCCACTGGAACTGCTATCGAGTGGGTCCAAATGCCTGGGATGAAGCCTGGTCTAGATTCTATTGGAATCCTTGCTATTTCTCATGGTCGCAATGGTGTGGCAGCACGTGCATGTGGACTTGTGGGACTAGATCCT…	528	5.69	19.0746	nucl
evm.TU.Ga06G1792	GaSTARD22	Chr06	117202774	117207366	4593	MTILGRNISLDLRIYDHFVNMFSPNLFESPHMFDMSHKTSESELMGKVRDDDYEIKSVTETMDAPSGDDQDPDQRPKMKRYHRHTQRQIQEMEAFFKECPHPDDKQRKELGRELGLEPLQVKFWFQNKRTQMKAQHERHENAILKAENEKLRAENNRYKEALSNATCPSCGGPAALGEMSFDEQHLRIENARLREEIDRISGIAAKYVGKPLSSLPHLSSHLHSRSVDLGASNFGTQSGFVGEMDRSVDLLRSVSGPTEADKPMIVELAVAAMEELIRMAQSGEPLWVPGDNSIDVLSEDEYLRTFPRGIGPKPLGLRSEASRESAVVIMNHVNLVEILMDVNQWSSVFCGIVSRAVTLEVLSTGVAGNYNGALQVMTAEFQVPSPLVPTRENYFVRYC…	745	ATGACAATATTAGGAAGAAATATTTCTCTTGATTTGAGAATTTATGATCACTTTGTTAACATGTTTAGCCCCAACTTATTTGAGAGTCCCCACATGTTCGACATGTCTCATAAGACCTCGGAAAGTGAACTAATGGGGAAGGTCAGGGATGATGATTATGAGATCAAATCAGTCACTGAAACTATGGATGCTCCCTCTGGAGATGATCAAGATCCTGACCAACGCCCTAAAATGAAGCGTTATCATCGTCATACCCAGCGTCAAATCCAGGAGATGGAAGCATTCTTTAAGGAGTGCCCTCACCCTGATGATAAGCAAAGGAAGGAGCTTGGCCGTGAGCTAGGGTTAGAACCTCTTCAAGTCAAGTTTTGGTTCCAAAACAAGCGCACCCAAATGAAG…	2238	5.72	82.0333	chlo
evm.TU.Ga06G2234	GaSTARD23	Chr06	127796846	127803019	6174	MGVSQNEAKMEGWLYTIRSNRIGLQFSRKCYFILHNNVLKSYKATPISEEEEPVRSAIIDSCIRVKDDGRASINKKVFFIFTIYSTSVDNEQLKLGATSSEDAARWIRCLKDSALKESPCLAKNISASPKKIWSSLRLTNSKRTHSKDSVHWPFHSSVHSEAMTSDVVAPSPWKIFGCQNGLRLFKESKDKNTRGWHWNDIPAIMAVGVVDGTSEAIFRVVMSLGPSRSEWDFCLYHGSVVEHVDGHTDIIHKKLYSDWLPWGMKRRDLLLQRYWRREDDGTYVILYHSASHKKCPPQNGYVRARLKSGGYVITPVNNGKQSLVKHMLAIDWKFWKFYLRTPAARSLTIRMLERVAALRELFKAKQGNYPPECLSMEWTSDAHLPQLEKEDIKIDTQSP…	736	ATGGGTGTTTCTCAAAATGAAGCTAAAATGGAAGGCTGGTTATATACAATACGTTCTAATCGTATTGGCTTACAGTTCTCTCGCAAATGTTACTTCATTCTTCATAACAATGTTCTCAAAAGCTATAAAGCCACCCCCATTTCTGAAGAAGAGGAGCCTGTTAGAAGTGCTATAATTGATTCATGCATTCGGGTCAAAGATGACGGAAGGGCAAGCATAAACAAGAAGGTCTTCTTCATTTTCACCATTTACAGCACTTCAGTTGATAATGAGCAGCTTAAGTTAGGCGCGACTAGCTCAGAGGACGCAGCAAGGTGGATTCGTTGCTTGAAGGATTCAGCGTTAAAGGAATCTCCATGTCTTGCAAAGAATATTTCAGCTTCTCCTAAGAAGATATGG…	2211	8.66	83.4533	nucl
evm.TU.Ga07G0275	GaSTARD24	Chr07	2930260	2936445	6186	MMAVTSSCKEGNKIAMDNGKYVRYTPEQVEALERLYYECPKPSSMRRQQLIREYPILSNIEPKQIKVWFQNRRCREKQRKEASRLQAVNRKLTAMNKLLMEENDRLQKQVSQLAGLATTDTSCDSVVTSGHQHHLTPQHPPRDASPAGLLSIADETLTEFLSKATGTAVEWVQMPGMKPGPDSIGIVAISHGCTGVAARACGLVGLDPTRVAEILKDRPSWFRDCRAVDVINVLSTGNGGTIELLYMQLYAPTTLAPARDFWLLRYTSVLEDGSLVVCERSLNNTQNGPNMPPAANFVRAEMLPSGYLIRPCEGGGSIIHIVDHMDLEPWSVPEVLRPLYESSTLLAQKTTMAALRHLRQISQEISQPNVTGWGRRPAALRALSQKLSKGFNEAVNGFT…	827	ATGATGGCGGTGACCTCATCCTGCAAAGAAGGGAACAAGATAGCAATGGATAATGGGAAATATGTGAGGTACACACCCGAGCAAGTCGAAGCTTTAGAACGTCTTTACTATGAATGTCCTAAGCCTAGCTCTATGCGTCGTCAACAGCTCATTCGTGAGTACCCTATCCTCTCCAACATCGAGCCTAAGCAGATCAAAGTTTGGTTCCAAAATCGCAGATGTAGAGAAAAACAAAGGAAAGAGGCATCTCGTCTCCAAGCTGTAAACAGGAAGTTGACAGCCATGAATAAACTGTTAATGGAGGAGAACGATAGGTTACAAAAACAAGTTTCCCAACTTGCGGGGTTAGCCACCACAGATACAAGCTGTGACTCAGTGGTGACAAGTGGTCATCAACAC…	2484	5.93	90.8342	nucl
evm.TU.Ga07G0304	GaSTARD25	Chr07	3261524	3279688	18165	METTKALKEEGGEGGQEKEVLLDGSNGSSSSGDANTNGAPKHRHTPTASYGGDEKGIYEIFGWVYHIGVNSIGHEYCHLRFLFIKGKYVMMYKRDPHENPGIKPIRKGVIGPTLMVEELGRRKVNDGDLYVIQFYNRLDESKKGEIACPTAGEARKWMEAFDHAKQQAEYELSRGGSTRNKLNMEADIDLDGHRPRVRRYAHGLKNLIRIGKGPEMLLRQTSNLGGSGTSNRYFEGEFGDAIEAHEWKCVRTVNGIRIFEDVADSKRGKGALVKAVGLVDASADTAFDVILNLERRKRYEWDMLTADLELIDSYDGHYDVVYGTYDPKYLTRWQSKRDFVFTRQWFRGQDGAYTILQLPAAHKKRPSRSGYRRTSISPSTWEVRSLNSPMGSNTTKCLV…	775	ATGGAAACTACAAAGGCGTTGAAGGAGGAGGGAGGCGAGGGAGGACAGGAGAAAGAAGTGTTGTTGGATGGCAGCAACGGAAGCAGTAGCAGCGGCGACGCCAACACTAACGGGGCTCCTAAACATAGGCATACCCCTACAGCTAGCTATGGTGGGGATGAGAAGGGGATTTATGAAATTTTCGGATGGGTGTATCATATTGGAGTCAATTCGATCGGCCACGAGTATTGTCATCTTCGCTTCCTCTTTATAAAGGGCAAATACGTAATGATGTACAAAAGAGATCCTCACGAGAACCCCGGTATTAAACCTATTAGAAAGGGTGTCATAGGACCTACATTGATGGTGGAGGAGTTAGGACGGCGAAAAGTCAATGACGGGGATCTATATGTTATACAG…	2328	6.99	86.4559	cyto
evm.TU.Ga07G1603	GaSTARD26	Chr07	33007460	33011679	4220	MSFGGFLDNSSGGGLGGATIVADIPFSNNMAAAGAMAQNIYNSPGLSLALQQPSIDNQGDGVRMGENFDASIGRRSREEEHESRSGSDNIDGVSGDDHDAADNRPRKKRYHRHTPQQIQELEALFKECPHPDEKQRLELSKRLCLETRQVKFWFQNRRTQMKTQLERHENSLLRQENDKLRAENMSIREAMRNPICTNCGGPAIIGDLSLEEQHLRIENARLKDELDRVCALGSKFLGRPLSSLATSIAPPLPNSNLELGVGSNGFGGLSTTLPLGPDFGGGVSNSLPVVPPNGVERSMFLELALAAMYELVKMAQTDEPLWISSLEGGREVLNHDEYSRMFTPCIGIKPAGFLTEASRQTGVVIINSLALVETLMDSNRWAEMFPCMIARTSTTDVIS…	790	ATGAGTTTTGGGGGATTTCTCGATAACAGCTCAGGTGGAGGCCTTGGGGGTGCAACAATCGTCGCCGACATCCCCTTTAGCAACAACATGGCGGCCGCCGGTGCTATGGCTCAGAACATATACAACTCTCCAGGCCTCTCTCTTGCTCTTCAGCAACCGAGTATAGATAATCAGGGAGATGGAGTTAGAATGGGTGAGAACTTTGATGCAAGTATTGGGAGAAGAAGCAGGGAAGAGGAACATGAGAGCAGATCTGGAAGTGATAACATTGATGGAGTTTCAGGCGACGATCACGATGCTGCCGACAACCGTCCTAGGAAGAAGAGATACCACCGCCACACTCCTCAACAAATCCAAGAGCTTGAAGCTCTCTTTAAGGAGTGCCCTCATCCCGACGAG…	2373	5.77	85.7683	nucl
evm.TU.Ga07G2367	GaSTARD27	Chr07	92581006	92584278	3273	MAEVTASVILEQMTAITIDKAIEAWSLVQGAEKEVKRLETNFKAHRLELEDAEEKEYVDKQVKIWLDKFRYVYYDMEDVLHEWETAVQQLQTDPSGSASVRNWKIQFRGRDAVPENASVNTFVCEVLFAMIFFRYFQNLLESLPSSLLKMSSGSNNKHHNNSLDWTLYSSTKMDRVTSDVVAPSPWTIFGCQNGLRLFKEAKERDSHRKWDDRSAIMAVGVVDETLEAIFQTLMSLGPSRSQWDFCFYKGCVVEHLDGHTDIVHKQLYSDWLPWAMKRRDLLLRRYWRREDDGTYGGGYVISPVNEGKQSVVKHMLAIDWKFWKSYLRTSAARPITIRMLERVASKSFICVLTLWDLSS	359	ATGGCGGAAGTGACTGCTTCGGTGATCTTGGAGCAGATGACTGCAATCACAATTGATAAAGCAATCGAAGCCTGGAGTCTGGTGCAAGGTGCTGAGAAAGAGGTGAAAAGGCTTGAAACCAACTTTAAAGCACACCGGTTGGAGCTTGAAGATGCAGAGGAGAAAGAATACGTGGACAAACAGGTTAAAATTTGGTTAGACAAGTTCAGATATGTTTATTATGACATGGAAGATGTATTACATGAGTGGGAAACTGCAGTTCAGCAGTTGCAAACAGATCCTTCTGGCTCTGCTTCTGTTCGTAACTGGAAGATACAATTTAGGGGAAGGGATGCTGTACCTGAGAATGCGTCTGTAAATACCTTTGTTTGTGAGGTACTTTTTGCTATGATATTTTTC…	1080	6.34	41.7386	chlo
evm.TU.Ga07G2380	GaSTARD28	Chr07	92715307	92717777	2471	MNVKPFPGPSCIRLYADDDDDRDFVDEGFAEKKGKDKGKGITECKYKGTSSAELKTFGGQQMLSADQTILRRDLSVAFKTYKRQLSNYQRLQLANNYCKAAYLEVMSLAKESGTWVRAKPRLGNLDDLVNEFRTPPLPGRKMEVSVATAVIPDVLASEMAEMMTLSMYAELQLPTTLVPTRYFEFLRYGKEIMDGIYIIVDVSSRYSDPFAKRNSERRPSGVIIREHGPEDCEIIWIENVEVDETRENLYSTIIGSNLAYGAHRWVTTLLWNLKRDKSSFSDLKIDVHPGAGSFLLALTQAMKRFFMECVSQHPDETALTVITSGEDPIRILHNKKLNEYISFVGVNSFRVQAKPLSVFQFLMKKDLQLEGIVYGLQEASMDEYCSFILSKTLTEDTVN…	502	ATGAACGTTAAACCGTTTCCTGGACCTTCGTGTATTCGCTTATATGCAGATGATGATGATGATAGAGACTTTGTAGATGAAGGTTTTGCAGAGAAGAAAGGCAAAGACAAAGGTAAAGGCATTACTGAATGCAAATACAAGGGAACTTCTTCAGCTGAGTTGAAAACGTTTGGGGGACAACAAATGCTTTCTGCAGATCAAACAATTCTCCGTCGAGACCTTTCGGTTGCGTTCAAAACATATAAACGACAACTCAGTAATTACCAAAGATTGCAATTGGCAAACAATTATTGTAAGGCAGCTTACCTGGAGGTCATGAGTTTGGCAAAGGAATCGGGAACTTGGGTACGAGCGAAGCCCAGATTAGGTAATCTGGATGATCTCGTAAACGAGTTCCGA…	1509	5.58	56.5057	chlo
evm.TU.Ga08G0935	GaSTARD29	Chr08	22248806	22251965	3160	MAVNQAAALKTTLATTDTSCESVVTSGQHHLTPQHPPRDASPTGLLYIAEETLTEFLSKATGTAVEWVQMPGMTPGPDSIGIVAISHGCSGVAARACELVGLDPTRVAEILKDRPSWYRDCRAVDVTNMLSTGNGGTIELLHMQELCVNQGKQLTNRLVQLSVTGFNSVLFIKRRQGIFKETTDHMYNNAATQERETTLNQLLIELDGFDTGKGVIFSAATNRRDLLDPALLRQGRFDREVDQ	243	ATGGCAGTGAACCAGGCGGCGGCGTTGAAGACGACTTTAGCTACCACGGATACAAGTTGTGAATCAGTAGTGACGAGCGGTCAACACCATTTGACTCCTCAACATCCGCCAAGGGATGCCAGCCCTACAGGACTTTTGTACATTGCAGAGGAAACTTTAACAGAGTTTCTTTCAAAGGCCACTGGAACTGCTGTCGAGTGGGTCCAAATGCCTGGGATGACGCCTGGTCCAGATTCTATTGGAATCGTTGCTATTTCTCATGGTTGCAGTGGTGTGGCAGCACGTGCATGCGAACTTGTGGGACTAGATCCTACAAGAGTCGCTGAAATCCTTAAAGATCGGCCTTCATGGTATCGTGATTGTCGAGCTGTGGATGTTACAAACATGTTGTCCACTGGA…	732	5.52	26.498	cyto
evm.TU.Ga08G1205	GaSTARD30	Chr08	69391772	69395840	4069	MDGHGEMGLIGENFDPGFVGRMKEDGYEIRSESDNFDVASGDDQDAAADGPSKKKKYHRHTPRQIQELESFFKECPHPDEKQRMELSRRLGLEGKQIKFWFQNRRTQMKTQLERHENVILRQENDKLRAENDLLKQAMTTPICSSCGGPAVPGEISYEQHQLRIENARLKDELTRICALTNKFLGRPLSSSGSPIPPHGLNSNLELAVGRNGFGGLNNAGTSLPMGFEFGDGSMMSIVKPMVNEMQYDRSAFVDVALSAMDELIKMAQMDNPLWIKGMGGGMESLNVEEYRRNFSSCIGMKPSSYATEATKATGLVYLRGLALVEALMDANRWVEMFPCMISRAATIDVLSSGTGVTRDNELQVMDAEFQVLSPLVPVRQVRFIRFCKQHSEGVWAVVD…	747	ATGGATGGTCATGGTGAGATGGGGCTGATTGGGGAAAACTTTGATCCGGGTTTTGTTGGGAGGATGAAGGAAGACGGATACGAGATTAGGTCTGAAAGTGATAATTTTGATGTTGCTTCCGGTGATGATCAGGATGCTGCTGCCGATGGACCGTCTAAGAAGAAGAAGTACCACAGGCACACTCCACGTCAAATACAAGAGCTTGAATCTTTCTTCAAGGAGTGTCCTCATCCTGATGAAAAACAAAGAATGGAACTTAGCAGGAGGCTAGGCTTAGAGGGCAAGCAAATAAAGTTTTGGTTTCAAAACAGGAGAACCCAGATGAAGACCCAATTGGAACGCCATGAAAATGTAATTCTTAGGCAAGAGAATGACAAACTCCGAGCCGAAAATGATTTG…	2244	5.71	82.1847	nucl
evm.TU.Ga08G1791	GaSTARD31	Chr08	111270352	111279855	9504	MSKVVYEGWMVRYGRRKIGRSFIHMRYFVLENRLLAYYKRKPQDSQVPIKTLLIDGNCRVEDRGLKTQHGHMVYVLSVYNKKEKYNRITMAAFNIQEALIWKEKIESAIDQHQDSQMANGNKYISFEYKSGMDNGRNASSSDYESQFSAHEDEDEAPPKTLLRRTTIGNGPPDSILDWTQEFDSELSNQNANTQAFSRKHWRLLQCQNGLRIFEELLEVDYLPRSCSKAMRAVGVVEATCEEIFGLVMSMDGTRFEWDCSFQYGSLVEEVDGHTAILYHRLQLDWFRMFVWPRDLCYVRYWRRNDDGSYVVLFRSREHENCGPQPGYVRAHVESGGFNISPLKSRNGKPRTRVQHLMQIDLKGWGVGCILAFQQHCLLQMLNSVAGLREWFAQTDERGA…	725	ATGTCGAAAGTGGTGTACGAAGGATGGATGGTGAGGTATGGTCGAAGGAAGATCGGACGATCCTTCATACACATGCGATATTTCGTGCTCGAAAATCGGCTTCTAGCTTACTACAAGAGAAAGCCACAAGATAGTCAGGTTCCTATCAAGACCTTGTTGATAGATGGAAACTGTAGAGTGGAAGATCGAGGTTTGAAGACCCAACATGGACATATGGTTTATGTTTTGTCAGTTTACAACAAGAAAGAGAAGTACAACAGAATCACGATGGCAGCATTCAACATCCAGGAAGCCCTAATCTGGAAGGAAAAAATAGAGTCTGCGATTGATCAGCATCAAGATTCACAAATGGCCAATGGCAACAAATACATTTCTTTTGAATATAAATCTGGAATGGAT…	2178	6.8	83.0184	chlo
evm.TU.Ga08G2324	GaSTARD32	Chr08	122498738	122503851	5114	MAMAVAQHRESSSGSNINKHLDNGKYVRYTAEQVEALERVYAECPKPSSLRRQQLIRECPILSNIEPKQIKVWFQNRRCRDKQKTEASRLQTVNRKLNAMNKLLMEENDRLQKQVSQLVNENGYMKQQLHTVNASTNDASCDSVVTTPSHSLKDANNPAGLLSIAEGTLKEFLSKATGTAVDWVQMPGMKPGPDSVGIFAISQSCSGVAARACGLVSLEPTKIVEILKDRPSWFRDCRNLEVFTMFRAGNGGTIELIYTQMFAPTTLAPARDFWTLRYTTTLENGSLVVCERSLSGSGAGPNAAAAAQFVRAEMLPSGYLIRSCEGGGSIVHIVDHLNLEAWSVPEVLRPLYESSKVVAQKMTIAALRYVRQIAQETSGEVVYGPGRQPAVLRTFSQRL…	820	ATGGCTATGGCGGTGGCCCAACACAGGGAGAGCAGTAGTGGCAGTAACATCAACAAGCATCTTGATAATGGCAAGTATGTTAGGTACACAGCTGAGCAAGTTGAAGCTTTAGAACGAGTGTATGCTGAGTGCCCCAAGCCAAGTTCTTTGCGTCGGCAACAGTTGATAAGGGAGTGCCCCATTCTTTCCAACATTGAACCTAAACAGATCAAAGTTTGGTTTCAGAATCGCCGATGTAGAGATAAGCAAAAAACAGAGGCTTCAAGGCTGCAGACGGTGAATAGGAAATTAAATGCCATGAACAAGCTGTTGATGGAGGAGAATGATCGGTTGCAAAAACAGGTGTCTCAGCTGGTGAACGAGAATGGGTATATGAAGCAACAACTGCATACTGTAAAT…	2463	6.07	89.8236	chlo
evm.TU.Ga08G2333	GaSTARD33	Chr08	122575226	122582539	7314	MAGSQSGDLKMEGWLHIIRSNRIGLQYSSKRYFVLEDHLLKSFKSMPISNLQEPGRSAIIDSSIRVTDNGRESIHRKVFFIFTLYNSSNHNDQLKLGASSPEEAARWIQSLQEAALKGGPYSGNDAAYSKSRWQSFRSSGSNNEHHNNSLDWTLYSSTKMDRVTSDVVAPSPWTIFGCQNGLRLFKEAKERDSHRKWDDHPAIMAVGVVDETSEAIFQTLMSLGPSRSQWDFCFYKGCVVEHLDGHTDIVHKQLYSDWLPWAMKRRDLLLRRYWRREDDGTYVILYHSVFHKTCPPRKSYVRACLKSNSVVKHMLAIDWKFWKSYLRTSAARPITIRMLERVAALRELFRAKQVKYPSDDLSSGELTRKVRLHQSVEDGSIDMCTQIEAGKSKETTSEV…	725	ATGGCTGGTTCGCAGAGCGGAGATTTAAAAATGGAAGGATGGTTACATATAATTCGTTCGAATCGGATTGGATTACAGTACTCAAGCAAACGTTACTTTGTTCTTGAAGATCATCTTCTTAAGAGCTTCAAATCCATGCCCATTTCCAATCTCCAGGAACCTGGTAGAAGTGCAATCATTGATTCTTCCATTCGAGTGACAGACAATGGGAGGGAAAGCATTCACAGAAAAGTGTTCTTCATATTCACCCTTTACAATAGTTCTAATCACAATGATCAACTTAAGCTAGGAGCTAGCAGTCCTGAAGAAGCTGCAAGATGGATTCAATCCTTGCAGGAAGCAGCCTTAAAGGGTGGTCCATACTCTGGAAATGATGCTGCTTATTCAAAGAGCAGATGG…	2178	7.87	82.2363	nucl
evm.TU.Ga09G0544	GaSTARD34	Chr09	27964195	27967635	3441	MSFSSNWSNMQLSRIRVFHIYQSFHGVFRDFSSLGLGKRIWFFFFLYPLKGVTFFFPLINPENSVLSESCMGVDNRTAFLHSKRMASHGELRLIGENYDPGFIGMMKEDDGYGSSDDFEGALGNDQDTADNGRPPRKKKKKFHRHNPHQIHELESFFKECPHPEEKQRRELSRRLGLESKQIKFWFQNRRTQMKTQLERHENVILKQENDKLRAENDLLRQAIASAICNNCGVPAVPDEISYEPSQLMMENSRLKDELNRARALTNKFLGRHLSSSSANPSPSPSQGLNSNVEVVVRRTGFCGLNNGSTSLPMGFEFGHGATMPLMNPSFAYEMPYDKSALVDVALAAMDELIKMAQMGSPLWIKGFGDGMETLNLEEYKRTFSSFIGMKPSGFTTEAT…	823	ATGTCCTTTTCAAGCAATTGGTCAAACATGCAGTTATCAAGGATTAGGGTTTTTCATATTTATCAGTCTTTCCATGGCGTTTTCAGGGATTTTTCCAGTCTGGGTTTAGGTAAAAGGATTTGGTTTTTCTTTTTTCTTTATCCCCTAAAAGGTGTGACTTTTTTTTTCCCTTTAATAAACCCTGAGAATAGTGTGTTGAGTGAGTCTTGCATGGGCGTTGACAATAGAACAGCTTTTCTTCATTCTAAAAGAATGGCTAGTCATGGTGAGCTGAGGCTGATTGGAGAAAACTATGATCCTGGTTTTATTGGGATGATGAAGGAAGATGATGGTTATGGGAGTAGTGATGATTTTGAAGGTGCGTTAGGTAATGATCAAGATACTGCTGATAATGGAAGA…	2472	7.05	91.5526	nucl
evm.TU.Ga09G0745	GaSTARD35	Chr09	53889381	53893986	4606	MDESFFDLMEFLKKPTITETFVDILLCAVPIWLAVMIGLFIGWAWRPRWTSLVFLGLRSKFRFVWTAPPGFGARRLWLAFTALSAFSVCRTVFSNFIKGRARKSTAETSNSAVPLQSPSPTVRISPEGAAGTVSPTTKAEERQQDIVTENDLAHLLHLLEGKEGEMEWQNMMERTTPNMSYQAWRHEPENAPAIYRSRTVFEDATPELVRDFFWDDEFRPKWDTMLSYVKVLEECPRTGTMIVHWIKKFPFFCSDREYIIARRIWEAGNAYHCVTKGVPYPDLQKRDKPRRVELYFSSWVIRAVESRKGDGQMTACGVALVHYEDMGIPKDVAKLGVRHGMWGTVKKLHSGMRAYQNARKTDSSLSRCAQMARITTKISPDESTGSLRPATVEDEKDRT…	447	ATGGATGAATCTTTCTTCGATCTAATGGAATTCTTGAAGAAACCTACGATAACTGAAACATTCGTCGACATTTTGTTATGTGCGGTGCCCATATGGTTAGCCGTGATGATCGGGCTCTTCATCGGTTGGGCTTGGCGTCCTAGGTGGACCAGCTTGGTTTTTCTAGGTCTCCGATCTAAGTTCCGGTTCGTCTGGACTGCTCCTCCTGGGTTCGGAGCTCGCCGACTCTGGCTCGCCTTTACTGCTCTTTCCGCTTTCTCTGTTTGCCGTACGGTTTTCTCCAACTTTATTAAAGGGAGAGCCAGGAAATCGACTGCTGAAACTTCCAATTCGGCCGTTCCTTTACAATCTCCGTCGCCTACTGTGAGGATTTCGCCTGAAGGAGCGGCTGGTACAGTT…	1344	9.28	50.9538	pero
evm.TU.Ga09G2099	GaSTARD36	Chr09	78747332	78749637	2306	MGLVSVFWEILKKPTIGDVVRELLIFIAPLWVAVIVGVLVGWAWKPKWANIGREMFMDCSGSKNSAPAESSESSSSGFGSLPSLNLIKFQLSSAISWISDDGPQKDSFFLSPTLHSNCSSSQNEKEKLGFLTDDDLEHLYKLVEEKDGGPAWIHMMDKSTPTMGYQAWQRDLEIGPTQYRSRTVFDDATPEMVRDFFWDDEFRSKLKWDEMLLSAETLESSPTDGTMVVQWVRKFPFFCSDREYLIGRRIWSCGRTYYCVTKGVPYPSIPRKTKPRRVDLYYSSWCIRAAESRKGDGQLTACEVLLFHHENMGIPWEIAKLGVKLGMWGTVRKIDPGLRAYQTERASGAPLSHSASMAQINTKVTQDYLRSLESNSNDSSELETHNSSEKPGKNNIPKL…	436	ATGGGTTTGGTGTCGGTTTTTTGGGAGATTTTAAAGAAACCCACAATTGGAGATGTGGTGAGGGAGTTGCTGATTTTTATAGCTCCTTTATGGGTTGCTGTAATTGTTGGGGTTTTAGTTGGTTGGGCATGGAAGCCGAAGTGGGCAAATATAGGCAGGGAGATGTTCATGGATTGTTCTGGTTCTAAGAATTCGGCTCCTGCAGAATCTTCTGAGTCTTCTTCCAGTGGTTTTGGTTCCCTTCCGAGCTTGAATTTGATCAAGTTTCAGTTGTCGAGTGCTATCTCTTGGATTTCAGATGATGGGCCTCAAAAAGATTCTTTCTTTTTGTCACCTACTCTTCATTCCAATTGCAGTTCATCACAGAACGAGAAGGAAAAACTGGGTTTTCTGACAGAT…	1311	8.3	49.0341	nucl
evm.TU.Ga10G1907	GaSTARD37	Chr10	106032566	106033743	1178	MNTSSVACSQSWSISEESLRRYVHFASESCVQELLMSASSDCGDGWKILLTLDNGVEISKRRSGSLHIFRSRCLLRSVSPQQFITVANAIDAAKQWDPDLVDARYIKDVEDNLSIIRLKFGENSKALFRKREFIVYERRESMEDGTVVVAVASLPKEIAAGLLPKPNNAIRGLLVQSGWVVEKLDDLNSCLVTYVLQLDPAGWLPKCFVNRLNTKLVMIIENLKKLVQTTPP	232	ATGAACACTAGTTCCGTAGCTTGCAGCCAGTCATGGAGCATCAGCGAGGAGTCTCTAAGGAGATACGTGCACTTTGCAAGTGAGAGCTGTGTGCAGGAGTTGTTAATGTCGGCTTCCAGTGATTGTGGGGATGGATGGAAGATCCTCCTCACCCTTGACAATGGAGTAGAGATATCCAAACGCAGGTCTGGCTCTCTTCACATTTTCCGTAGTCGCTGCCTGCTCAGATCTGTCTCACCCCAGCAATTCATCACCGTTGCCAATGCTATAGATGCTGCCAAGCAATGGGACCCTGACCTGGTAGATGCCAGATATATAAAAGACGTTGAAGATAACTTAAGCATTATTCGTCTCAAGTTTGGAGAAAACTCCAAGGCTTTGTTCAGAAAAAGAGAATTC…	699	8.19	26.0151	chlo
evm.TU.Ga10G2943	GaSTARD38	Chr10	128269923	128273235	3313	MFNSDLYENPNMFDMFQRPSDSDQTERDDDNNDTKSGTEVDAPSADDDNQGPASSGPSRRRAKRKRYHRHTQRQIQEMEALFKECPHPDDKQRKQLSRELGLDPLQVKFWFQNKRTQLKAQTERHENGLLKAENEKLRAENHRYKEALNNASCPTCGGPAALGEMSFEEQHLRLENARLREEIERISGVTAKYVGKPIGPSFSRFADRAPISFGTQPGFLGEYGGPGGAAGGPGVGAGGPGGGLGEVLRPVSVTNEADKPLIVELAVTAMEELIRMAQSGEPLWVTDENSIDVLNENEYLRIFPRGIGSKPFANLGFRSEASREAAVIIMNPVNLVEILMDVNQWSTVFCGIVSRAMTLDVLSTGVAGNYNGALQVMTAEFQLPSPLVPTRENYFARYC…	744	ATGTTCAACTCCGACTTATATGAAAATCCCAACATGTTCGATATGTTCCAAAGGCCGTCTGATAGTGACCAGACGGAAAGGGACGATGATAATAACGATACAAAATCAGGTACTGAAGTAGATGCACCATCTGCTGATGATGATAATCAAGGTCCTGCTTCTAGTGGACCTAGCCGTCGTCGTGCAAAAAGGAAGCGTTACCACCGTCATACTCAGCGACAAATCCAAGAAATGGAAGCCTTGTTCAAAGAGTGTCCTCATCCAGATGATAAGCAAAGGAAACAACTCAGTCGTGAGTTAGGGTTAGACCCACTGCAAGTCAAGTTTTGGTTCCAAAACAAGCGTACCCAACTCAAGGCCCAAACTGAACGCCATGAAAATGGTTTGTTAAAGGCTGAG…	2235	5.75	81.2306	nucl
evm.TU.Ga10G3057	GaSTARD39	Chr10	129108498	129114576	6079	MALSMHKESLNNKQMDSSKYVRYTPEQVEALERVYNECPKPSSLRRQQLIRECPILSNIEPKQIKVWFQNRRCREKQRKEASRLQTVNRKLTAMNKLLMEENDRLQKQVSHLVYENGYMKQQLQTASVTTTDNNSCESVVVSGQHQQQQNPTPRHPQRDANNPAGLLTIAEETLAEFLSKATGTAVDWVQMIGMKPGPDSIGIVAVSRNCSGVAARACGLVSLEPTKVAEILKDRPSWYRDCRCIDVLSIIPTANGGTIELIYMQTYAPTTLAAARDFWTLRYTTSLEDGSLVICERSLTSSTGGPTGPPTTSFVRAEMLPSGFLIRPCDGGGSIIHIVDHVDLDVWSVPEVLRPLYESSKILAQKMTIAALRHIRQIAQETNGEIQYGSGRQPAVLRT…	853	ATGGCACTTTCCATGCACAAAGAGTCATTGAATAACAAGCAAATGGATAGTAGTAAGTATGTAAGGTATACACCAGAGCAAGTGGAAGCTTTGGAAAGAGTATACAATGAATGTCCAAAGCCTAGCTCTTTAAGAAGGCAGCAGCTCATTAGGGAGTGCCCTATTCTTTCCAACATTGAGCCTAAACAGATCAAAGTTTGGTTTCAGAACCGAAGATGTCGAGAAAAGCAGAGGAAGGAAGCTTCCCGTCTCCAGACGGTGAACCGAAAGCTGACTGCCATGAATAAGCTGTTGATGGAAGAGAATGATCGATTGCAAAAACAGGTCTCGCATCTCGTGTACGAGAATGGATACATGAAGCAGCAGCTGCAGACCGCTTCAGTAACGACCACGGACAAT…	2562	5.78	93.8249	cyto
evm.TU.Ga11G3165	GaSTARD40	Chr11	116308219	116312935	4717	MSFGGFLDNNTGGGFGGARMVADIPYSNNMATGATAIAQPRLMSPSLPKNIFNSPGLSLALQPNIDNQGDHGSRIMRESLEGSVGRRSREEEHESRSGSDNMDGASGDDQDAADKPPRKKRYHRHTPQQIQELEALFKECPHPDEKQRLELSKRLCLETRQVKFWFQNRRTQMKTQLERHENSLLRQENDKLRAENMSIRDAMRNPICTNCGGPAIIGDISLEEQHLRIENARLKDELDRVCALAGKFLGRPISTLATSIAPPLPNSSLELGVGSNGFGALSTVATTLPLGPDFGGGMSNALVPPSRPTTAVTGLDRSVERSMFLELALAAMNELVKMAQTDEPLWIRSLEGGREILNQDEYLRTFTPCIGMKSNGFVTEASRESGMVIINSLALVETL…	820	ATGAGTTTTGGGGGATTTTTGGATAACAACACTGGCGGAGGCTTTGGGGGTGCAAGAATGGTTGCAGACATCCCTTATAGCAATAACATGGCCACCGGTGCTACTGCTATTGCCCAGCCTCGGCTTATGTCTCCTTCTCTTCCTAAGAACATATTTAACTCTCCAGGGCTCTCCCTTGCTCTTCAACCGAATATAGATAATCAAGGAGATCATGGGAGCAGGATAATGCGTGAGAGTTTGGAGGGAAGTGTGGGGAGAAGAAGTAGAGAAGAAGAACACGAGAGCAGATCTGGGAGTGATAACATGGATGGAGCTTCGGGAGATGATCAAGACGCCGCCGACAAGCCTCCCAGGAAGAAGAGATACCACCGACACACTCCTCAGCAAATCCAAGAGCTT…	2463	6	89.0482	nucl
evm.TU.Ga11G3952	GaSTARD41	Chr11	122909760	122911654	1895	MVLVSVFLEILRKPTIGDVLKELMIFIAPLWIAVIVGVLVGWAWKPKWANIGREMMIDCAVSKDSTPASSDSSSTSFNLISSLNSIKFLLPSCISWITDDEAQSDPFSLLPTVDSNCSSSQIPKGKTSFVTNEDLEHFVNLVEEKDGGPAWIHMMDCSTPTMFYQAWQRDLEAGPTEYRSRTVFEDTTPEMVRDFFWDDEFRPKWDNMLVSAATMEECPTTGTMVVHWVRKFPFFCSDREYVFGRRIWESGRAYYCVTKGVPYASVPRKNKPRRVDLYYSSWLIRAVESRKGDGQLTACEVLLFHHEDMGIPWKIAKVGVRQGMWGTVKKIDPGLRAYQKERTSGNTLSHCAFMAQINSKISADYLRSFESKSNDSSELETHNSSEKPSGKNIPKLLVV…	433	ATGGTTTTGGTGTCGGTTTTTTTGGAGATTTTAAGGAAACCCACAATTGGGGATGTTTTGAAGGAGCTAATGATTTTCATAGCTCCTTTATGGATTGCTGTAATTGTTGGTGTTTTAGTCGGATGGGCTTGGAAGCCAAAGTGGGCAAATATAGGCAGAGAAATGATGATTGATTGCGCTGTCTCTAAAGATTCAACACCTGCATCTTCAGATTCTTCATCTACAAGTTTTAATCTCATTTCAAGCTTGAATTCGATCAAATTTCTATTGCCTAGTTGCATCTCTTGGATTACAGATGATGAAGCTCAAAGCGATCCTTTTTCTTTGCTACCCACCGTTGATTCCAATTGCAGTTCATCACAGATTCCAAAGGGGAAAACTAGTTTTGTGACAAATGAG…	1302	7.96	48.8771	cyto
evm.TU.Ga12G0052	GaSTARD42	Chr12	407009	412264	5256	MDCGSGGGGLGASGSGGDHDSSDLSRRKKPYHRHTAHQIQRLESMFKECPHPDEKQRLQLSRELGLAPRQIKFWFQNRRTQMKAQHERADNSALRAENDKIRCENIAIREALKNVICPSCGGPPANEDSYFDDQKMRMENAQLKEELDRVSSIAAKYIGRPISQLPPVQPVHISSLDFRMASFDGYGVGAGPSLDLDLLPGSSSSMPNLPFQPVVISDMDKSLMSDIAANAMEELLRLLQTNEPLWIKSTNDGKDALNLESYERIFPKPNNTHFKSPNIRVEASRDSGVVIMNGLALVDMFMDSNKWLELFPTIVSIAKTIEVISPGMLGTHSGSLQLMYEELQVLSPLVPTREFYTLRYCQQIEQGLWAIVNVSYDLPQFASQCRSHRLPSGCLIQDM…	713	ATGGATTGCGGAAGCGGCGGCGGCGGCTTAGGAGCGAGTGGTTCCGGCGGAGACCATGATTCCTCCGACCTTTCACGACGGAAAAAGCCTTACCATCGTCACACAGCTCACCAGATTCAGAGGCTTGAATCGATGTTCAAGGAATGTCCACACCCAGACGAGAAACAAAGGTTACAGCTAAGTAGGGAATTGGGATTAGCACCAAGACAGATCAAGTTTTGGTTTCAAAATAGGAGGACACAAATGAAGGCACAACATGAAAGAGCCGATAACTCTGCACTTCGTGCTGAGAACGATAAGATCCGATGTGAAAACATAGCCATAAGAGAAGCACTTAAGAATGTGATTTGTCCTTCTTGTGGTGGTCCTCCTGCTAATGAAGATTCTTATTTTGATGAC…	2142	6.22	78.2026	nucl
evm.TU.Ga12G0333	GaSTARD43	Chr12	2744329	2746173	1845	MLYLVPFWIAFLVGILVGWAWKPKWAELLIQKLSSVVSKSLELSLPSSSSMSPMFCLKNSGSSSCLNSLNMQPEAWVTDNGEQGKTLSVSPSEYDNSSTSRSVVNEGCSSAITEEDLKHLCQLVEMRDGGPTWMHMMDRSTPNMSYQAWRRDPKTGPPQYRSRTVFENATARIVRDFFWDDEFRPKWDDMLAYSATIEECSTTGTMVVQWIRKFPFFCSDREYIIGRRIWEVDGSYYCVTKGVTCASVPRRSKPKRVDLYYSSWYIRAVESRRGNGQLTACEVLLFHHEDMGIPWEIAKLGVRQGMWGTVKKIEPGLCAYQKERESLASLSQSAYMAQVNTKISMEYLISLESNEDLSRSDVDSTSENPLAQNISRALIYGGLIVLACSLDHGALSKTF…	415	ATGTTGTATTTGGTTCCATTTTGGATAGCGTTTTTAGTAGGTATATTAGTTGGCTGGGCTTGGAAGCCGAAGTGGGCAGAACTGTTAATACAGAAACTGAGTTCTGTTGTATCCAAATCGTTGGAATTATCATTACCGTCATCGTCTTCTATGTCGCCTATGTTCTGTCTGAAAAACTCCGGTTCTTCTTCATGTTTGAACTCCTTGAATATGCAGCCAGAAGCTTGGGTTACTGATAATGGAGAACAAGGGAAAACGCTCTCTGTTTCTCCTTCTGAATATGACAATTCCAGCACATCCAGATCAGTTGTTAATGAAGGGTGTTCAAGTGCTATTACGGAGGAGGATTTGAAACATTTATGTCAGCTTGTTGAAATGAGGGACGGTGGTCCTACATGG…	1248	7.48	46.9786	plas
evm.TU.Ga12G0762	GaSTARD44	Chr12	7127039	7135959	8921	MSKVVYEGWMVRYGRRKIGRSFIHMRYFVLENRLLAYYKRKPQDSQVPIKTLLIDGNYRVEDRGLKTHHGHMLYVLSVYNKKEKYHRITMAAFNIQEVLIWKEKIESVIDQHQEPQIANGNKYVSFEYKSGMDNGRTASSSDHECQFSAQEDEVGAPSSLLRRTTIGNGPPDSIFDWTQECDSELANHNANNQAFSGKHWRLLQCQNGLRIFEELVEVDYLPRSCSRAMKAVGVVEATCEEIFGLVMSMDGTRFEWDCSFQYGSLVEEVDGHTAILYHRLQLDWFPLFLLSSFFMKNVQFFKECAIFQGCCSVLLQVCMARDLCYVRYWRRNDDGSYVVLFRSREHENCGQQPGYVRAHVESGGFNISPLKSRNGKPRTQVQHLMQVDLKGWGVGYVSS…	753	ATGTCGAAGGTGGTGTACGAAGGATGGATGGTGAGATATGGAAGAAGGAAGATCGGCCGATCTTTCATACACATGCGATATTTCGTACTCGAAAATCGACTTTTGGCTTATTACAAGCGAAAGCCACAAGATAGTCAGGTTCCAATCAAGACCCTTTTGATAGACGGAAACTATAGAGTGGAGGATCGAGGCTTGAAGACACACCATGGACATATGCTTTATGTTTTGTCTGTTTACAACAAGAAGGAGAAGTACCACAGAATCACGATGGCAGCATTCAACATCCAGGAAGTCCTAATATGGAAGGAAAAAATAGAGTCTGTAATTGATCAGCATCAGGAGCCCCAAATTGCTAACGGTAACAAATATGTTTCTTTTGAATATAAATCTGGGATGGAT…	2262	6.51	85.7285	chlo
evm.TU.Ga12G1275	GaSTARD45	Chr12	16174456	16178362	3907	MPAGVMVPARNMPSMISGNGNIGAFGTISGLSLGQQPNNNMMEGQLHPFEMTQNTSESEIARMRDEEFDSALKSGSENHEGVSGEDDQDPRPNKKKRYHRHTQHQIQQMEAFFKECPHPDDKQRKELGRVLGLEPLQVKFWFQNKRTQMKTQHERQENSQLRAENEKLRADNMRYREALSTASCPNCGGPTAVGQMSFDEHHLRLENARLREEIDRISAIAAKYVGKPVVSYPLLSSPMTPRPLDFGSQTGSGEMYGTGELLRSINAPAEADKPMIIELAVAAMEELVRLAQMGEPLWMTSLDGSTTVFNEEEYIRTFPRGIGPKPTGFKCEASKETCVVIMNHISLIEILMDVQQWSTVFSAIVSKASTLDVLSTGIAGNYNGALQVMTAEFQVPSPL…	760	ATGCCGGCCGGTGTAATGGTTCCGGCGAGAAACATGCCGTCAATGATCAGTGGAAACGGGAATATTGGTGCCTTCGGAACTATCTCAGGACTTTCCCTTGGTCAGCAGCCTAATAACAACATGATGGAAGGTCAGCTCCACCCTTTTGAGATGACCCAAAACACTTCTGAAAGTGAAATTGCTCGAATGAGAGATGAAGAATTCGACAGTGCACTCAAATCTGGTAGCGAAAATCATGAAGGTGTGTCTGGGGAAGATGATCAAGATCCTCGTCCTAACAAAAAGAAGCGTTACCATCGACATACCCAGCATCAGATTCAACAAATGGAGGCGTTTTTCAAAGAGTGCCCACACCCAGATGACAAGCAAAGGAAGGAACTTGGGCGTGTATTAGGGTTA…	2283	5.82	82.993	vacu
evm.TU.Ga13G1181	GaSTARD46	Chr13	62428967	62433241	4275	MLAGVMIPARNMPTMISGNGNVSGFGTSLLVQPSNMMEGQLHPLESESEIGRMRDDELDSTTKSGSENHEAASGDDQNPRPNKKKRYHRHTQHQIQEMEAFFKECPHPDDKQRKELGRELGLEPLQVKFWFQNKRTQMKTQHERHENTQLRTENEKLRADNMRYREALSTASCPNCGGPTAVGQMSFDEHHLRLENARLREEIDRISAIAAKYVGKPVVSYPLLSSPMTPRPFEFGAQPGTGDMYGAGDLLRSISSPSEADKPIIIELAVAAMEELVRMAQMGEPLWMTSLDGTTYVLNEEEYIRTFPRGIGPKPTGFKCEASRETAVVIMNHINLVEILMDVNQWSTVFSGIVSKASTLDVLSTGIAGNYNGALQVMAAEFQVLSPLVPTRESYYVRY…	755	ATGCTGGCCGGAGTTATGATTCCGGCGAGAAACATGCCGACGATGATAAGCGGAAACGGAAATGTTAGTGGTTTTGGGACATCCTTACTTGTTCAGCCAAGCAATATGATGGAAGGTCAACTCCACCCTCTGGAGTCCGAAAGTGAAATTGGTCGAATGAGAGATGATGAGTTGGACAGTACAACCAAATCTGGTAGCGAAAACCATGAAGCTGCCTCTGGTGATGATCAAAATCCTCGCCCTAATAAAAAGAAGCGTTACCATCGCCATACACAGCACCAGATCCAAGAAATGGAGGCCTTTTTCAAGGAGTGTCCGCACCCAGACGACAAGCAAAGGAAGGAACTTGGGCGTGAGTTAGGGTTAGAGCCATTGCAGGTGAAATTTTGGTTCCAAAAC…	2268	5.61	82.223	vacu
evm.TU.Ga13G1510	GaSTARD47	Chr13	95897498	95900702	3205	MAVNQTAALKTTLATTDTSCESVVTSGQHHLTPQHPPRDASPAGLLYIAEETLTEFLSKATGTAIEWVQMPGMKPGPDSIGIVAISHGCSGVAARACGLVGLDPTRVTVDVTNVLSTGNGGTIELLYMQELCINQGKQLTNRLVQLSVTGFNSVLFTKRRQGIFKETTDHMYNNATTQERETTLNQLLIELDGFDTGKDLLDPALLRQGHFDREVDQLKSSFFFPVSSRL	230	ATGGCAGTGAACCAGACGGCGGCGTTGAAGACGACTTTAGCTACCACGGATACAAGTTGTGAATCAGTAGTGACGAGCGGTCAACACCATTTGACTCCTCAACATCCGCCAAGGGATGCCAGCCCTGCAGGACTTTTGTACATTGCAGAGGAAACTTTAACAGAGTTTCTTTCAAAAGCCACTGGAACTGCTATCGAGTGGGTCCAAATGCCTGGGATGAAGCCTGGTCCGGATTCTATTGGAATCGTTGCTATTTCTCATGGTTGCAGTGGTGTGGCAGCACGTGCATGCGGACTTGTGGGACTAGATCCTACAAGAGTAACTGTGGATGTTACAAACGTGTTGTCCACTGGAAATGGTGGAACCATTGAACTGCTTTATATGCAGGAATTGTGCATA…	693	5.48	24.9373	pero
evm.TU.Ga13G2796	GaSTARD48	Chr13	123509448	123517531	8084	MAMAMTHHHNRESSIDKHLDTGKYVRYTAEQVEALERVYAECPKPSSLRRQQLIRECPILSNIEPKQIKVWFQNRRCREKQRKEASRLQTVNRKLTAMNKLLMEENDRLQKQVSQLVCENGYMRQQLHTVNASATDASCDSAVTTPQHSLRNANNPAGLLSIAEETLAEFLSKATGTAVNWVQMPGMKPGPDSVGIFAISQSCSGMAARACGLVSLEPTKIAEILKDRPSWFRDCRKLEVFTMFPAGNGGTIELVYTQMFAPTTLAPARDFWTLRYTTTLENGSLVVCERSLSGSGAGPSVASAAQFVRAEVLPSGYLIRPCEGGGSIIHIVDHLNLEAWSVPEVLRPLYESSGVIAQKMTIPALRYVRQIAQETSGEVVYSLGRQPAVLRTFSQRLSR…	836	ATGGCTATGGCGATGACACATCATCACAACAGGGAAAGCAGCATAGACAAGCATTTAGATACAGGCAAGTATGTTAGGTACACAGCTGAACAAGTTGAAGCTTTGGAACGTGTTTATGCTGAATGTCCAAAACCAAGTTCTTTGCGTAGGCAACAGTTAATAAGGGAATGTCCTATTCTTTCTAACATTGAGCCTAAACAGATCAAAGTTTGGTTCCAAAATCGCAGGTGTAGAGAGAAACAAAGGAAAGAAGCTTCAAGGCTTCAAACAGTAAACAGAAAATTAACAGCAATGAATAAGCTGTTAATGGAAGAGAATGATAGGTTGCAAAAACAGGTTTCTCAGTTGGTTTGTGAGAATGGGTACATGAGACAGCAATTGCATACTGTAAATGCATCG…	2511	5.86	91.5755	chlo

## Sheet: Gbarbadense
Gene_ID	Gene_name	Chromosome	Start	End	Gene_Length(bp)	Protein_Sequence	Protein_Length(aa)	CDS_Sequence	CDS_Length(bp)	Isoeletric point (PI)	Molecular Weight (MW)/kDa	Subcellular Localization
Gobar.A01G025300	GbSTARD1	A01	2012146	2015932	3787	MDETFFDLMELLKKQSITETVVDILIYAVPIWLAVTIGLAVGWSWRPRWTGLVLLGFRSKFRFIWTAPPGFGARRLWLAFTALSAFSVFRTIFCNFIRRRFKESASDSSVPLQSPPPTAWISPESVADAVSPGGRAEEREQDIVTENDLAHLLHLLEGKDGEMEWQRMMERTTSNMSYQAWRQEPESGPAIYRSRTVFEDATPEVVRDFFWDDEFRPNWDTMLAYFKTLDECPCTGLMIVHWIRKFPFFCSDRDYIIGRKIWEDGKTYYCVTKGVPYPGLPKRDKPRRVELYFSSWIIRPVESRKGDGQLSACEVSLVHYEDMGIPKDVAKLGVRHGMWGAVKKLHSGMRAYQSARKTDTSLSKCALMARITTKISCDENISSPGSGHVSREDENSQST…	448	ATGGATGAGACGTTCTTCGATCTAATGGAGTTATTGAAGAAGCAATCGATAACAGAAACAGTTGTCGACATTTTGATATATGCCGTGCCTATATGGTTAGCCGTAACGATCGGGCTTGCAGTCGGCTGGTCTTGGCGTCCTAGGTGGACCGGCTTGGTTCTTCTTGGCTTTCGATCAAAGTTCCGGTTCATTTGGACCGCTCCTCCAGGATTCGGAGCTCGCCGACTTTGGTTAGCCTTCACCGCGCTCTCGGCTTTCTCCGTTTTTCGGACGATTTTCTGTAACTTTATTAGAAGGAGATTTAAGGAATCGGCTTCGGATTCTTCGGTTCCATTACAATCTCCGCCGCCTACGGCGTGGATTTCACCGGAAAGTGTTGCTGATGCTGTTAGCCCCGGC…	1344	9.07	50.9045	chlo
Gobar.A01G077700	GbSTARD2	A01	10841357	10843900	2544	MNRASDLLMAVLIGAGLNKNKIIEQAMEAMEELFKLAIMGEPLWQHNGNGGMETLNGFQYLREFGNFDATMEQIMRMVEVGEPQCFLSSDCNCNFDQDVPSSFSKLNFEPLNIETSRETAFVQMNPMNIVQLLMDTVRIFIFSRTTLLGVILENVDGSYNGVLQVMSAEFHQRTPLIPARQCYFARYYKKHTNGTWGVVDVSLENLFPYPQVQFRRRPSGCVIQEVGNRGSKVTWIEHVEVDNRSLHPLFRPIVSSGFAFSAKRWIATINRHCQWLTTSTARTAPTTDGDVRLRYGNILKVPGKPSGNIVIFTTSIQIPVPMEVLFDFLRHKRTRNRWDLLSNQR	345	ATGAACCGAGCAAGTGATCTTCTTATGGCAGTCTTGATAGGAGCTGGTCTGAACAAGAACAAAATCATCGAACAAGCCATGGAAGCCATGGAAGAGCTGTTTAAGTTGGCAATAATGGGTGAACCACTATGGCAACACAATGGAAACGGTGGAATGGAGACTCTAAATGGGTTTCAATACTTGAGGGAATTTGGTAACTTTGATGCAACAATGGAACAAATAATGAGGATGGTTGAAGTTGGTGAACCCCAATGTTTCCTAAGCTCTGATTGCAACTGTAACTTTGATCAGGATGTCCCCTCATCCTTTTCGAAACTCAATTTCGAGCCTTTGAATATCGAAACTTCTCGGGAGACCGCATTTGTTCAGATGAACCCTATGAATATCGTCCAATTGCTC…	1035	8.51	39.4373	cyto
Gobar.A02G079300	GbSTARD3	A02	14373645	14379614	5970	MNKLLMEENDRLQKQVSQLVYENNHFRQQTQNTTLATTDTSCESVVTSGQHHLTPQHPPRDASPAGLLYIAEETLTEFLSKATGTAVKWVQMPGMKPGPDSIGIVAISHGCSGVAARACGLVGLDPTRVVEILKDRPSWYHDCRAVDVTNVLSTGNGGTIELLYMQFLLVKFAKMISVTVSKFWRPDVTHVTASTDENGACTRTLKVLMAILNGKWVLKLNYVRRFSRKQQTTCIIMQRLRSGKLL*	247	ATGAATAAACTGTTGATGGAGGAGAATGATAGGTTACAAAAGCAAGTTTCACAGCTTGTTTATGAAAACAACCATTTCCGCCAACAGACTCAAAATACGACTTTAGCTACCACGGATACAAGTTGTGAATCAGTAGTGACGAGCGGTCAACACCATTTGACTCCTCAACATCCGCCAAGGGATGCCAGCCCTGCAGGACTTTTGTACATTGCAGAGGAAACTTTAACAGAGTTTCTTTCAAAGGCCACTGGAACTGCTGTCAAGTGGGTCCAAATGCCTGGGATGAAGCCTGGTCCGGATTCTATTGGAATCGTTGCTATTTCTCATGGTTGCAGTGGTGTGGCAGCACGTGCATGCGGACTTGTGGGACTAGATCCTACAAGAGTCGTTGAAATCCTT…	741	9.28	27.3446	cyto
Gobar.A03G000900	GbSTARD4	A03	56528	65564	9037	MSKVVYEGWMVRYGRRKIGRSFIHMRYFVLENRLLAYYKRKPQDTQVPIKTMLIDGNCRVEDRGLKTHHGHMVYVLSVYNKKEKYHRITMAAFNIQEALMWKEKIESVIDKHQESQVANGNKYVSFEYKSGMDNGRTASSSDHESQFSAQEDEDDAPPDLLRRTTIGNGPPDSIFDWTQDFDSELSNKNANNQAFSRKHWRLLQCQNGLRIFEELLEVDYLPRSCSRAMKAVGVVEATCEEIFGLVMSMDGTRFEWDCSFQYGSLVEEVDGHTAILYHRLQLDWFPVFVWPRDLCYVRYWRRNDDGSYVVLFRSREHENCGPQPGHVRAHVESGGFNISPMKSRNGKPRTQVQHLMQIDLKGWGVGYISSFQQHCLLQMLNSVAGLREWFAQTDERIAT…	725	ATGTCAAAGGTGGTGTACGAAGGATGGATGGTGAGATATGGACGAAGGAAGATCGGCCGCTCCTTCATACACATGCGGTATTTCGTGCTCGAAAATCGGCTTCTGGCTTACTACAAGAGAAAGCCACAAGATACTCAGGTTCCAATAAAGACTATGTTGATAGACGGAAACTGTAGAGTGGAGGATAGAGGCTTGAAGACTCACCATGGACACATGGTTTATGTTTTATCTGTTTACAACAAGAAAGAGAAGTACCACAGAATCACGATGGCAGCATTCAACATCCAGGAAGCCCTAATGTGGAAGGAAAAAATAGAGTCTGTAATTGATAAGCATCAAGAGTCACAAGTTGCAAATGGCAACAAATATGTTTCTTTTGAATATAAATCTGGGATGGAT…	2175	6.34	82.7517	chlo
Gobar.A03G002500	GbSTARD5	A03	185173	190117	4945	MYGDCEAISSMGGNLVVSSETLFTSTFQNPNFSYLPLEPLPPMIPKEENGSLLRGKEEMKSGSESELQETTEQPLKKKRYHRHTAHQIQELEAVFKECPHPDDKQRMKLSQELGLKPRQVKFWFQNRRTQMKAQQDRSENVILRAENDSLKSEFYRLQAELSKLVCPNCGGPPVPGGVSFDELRIENARLGEELERVCAIASRYIGRPIQTMGALMPPSLELDMNINPRQFLEPMPPPILSETPSYPDNNNLILMEEEKTIAMELAMSATDELVKMCRTNEPLWVRNNETGKEVLNLDEHSRMFHWPLNLKQRSSEFRTEASRDSSVVIMNSITLVDAFVDANKWMELFPSLVARAKCVQVISQGVSGTNGCLQLMYAELHVLSPLVPTREAYFLRYCQ…	765	ATGTATGGAGATTGTGAAGCTATTTCATCAATGGGAGGGAATCTGGTGGTGTCTTCAGAAACTTTATTTACATCAACATTTCAAAACCCTAATTTCAGTTACTTGCCTTTGGAGCCTTTACCTCCTATGATCCCTAAAGAAGAAAATGGGTCATTGTTGAGAGGAAAAGAGGAGATGAAAAGTGGTTCCGAAAGTGAATTACAAGAAACCACTGAGCAGCCATTGAAGAAGAAACGTTACCACCGACACACTGCTCATCAGATCCAAGAACTGGAAGCTGTTTTTAAGGAATGTCCTCATCCAGATGACAAACAAAGGATGAAACTGAGTCAAGAACTTGGCCTGAAACCACGACAAGTCAAGTTCTGGTTTCAAAACCGGCGTACTCAGATGAAGGCT…	2295	5.66	85.4653	nucl
Gobar.A03G002600	GbSTARD6	A03	202565	207603	5039	MYGDCEAISSMGGNLVVSSETLFTSTFQNPNFSYLPLEPLPPMIPKEENGSLLRGKEEMKSGSESELQETTEQPLKKKRYHRHTAHQIQELEAVFKECPHPDDKQRMKLSQELGLKPRQVKFWFQNRRTQMKAQQDRSENVILRAENDSLKSEFYRLQAELSKLVCPNCGGPPVPGGVSFDELRIENARLGEELERVCAIASRYIGRPIQTMGALMPPSLELDMNINPRQFLEPMPPPILSETPSYPDNNNLILMEEEKTIAMELAMSATDELVKMCRTNEPLWVRNNETGKEVLNLDEHSRMFHWPLNLKQRSSEFRTEASRDSSVVIMNSITLVDAFVDANKWMELFPSLVARAKCVQVISQGVSGTNGCLQLMYAELHVLSPLVPTREAYFLRYCQ…	770	ATGTATGGAGATTGTGAAGCTATTTCATCAATGGGAGGGAATCTGGTGGTGTCTTCAGAAACTTTATTTACATCAACATTTCAAAACCCTAATTTCAGTTACTTGCCTTTGGAGCCTTTACCTCCTATGATCCCTAAAGAAGAAAATGGGTCATTGTTGAGAGGAAAAGAGGAGATGAAAAGTGGTTCCGAAAGTGAATTACAAGAAACCACTGAGCAGCCATTGAAGAAGAAACGTTACCACCGACACACTGCTCATCAGATCCAAGAACTGGAAGCTGTTTTTAAGGAATGTCCTCATCCAGATGACAAACAAAGGATGAAACTGAGTCAAGAACTTGGCCTGAAACCACGACAAGTCAAGTTCTGGTTTCAAAACCGGCGTACTCAGATGAAGGCT…	2310	5.49	86.1221	nucl
Gobar.A03G040900	GbSTARD7	A03	5417266	5426092	8827	MAGCSQSGGELKMEGWLYIIRSNRIGLQYSRKRYFVLEAHLLNCFKSMPISSLQESGRSAIIDSSIRVTDNGRESIHRKVFFIFTLYNSSNHNDQLKLGASSPEEAARWIHSFQEAALKGGPRPGNDVACSKSRWQSFRLSSSSDSNHNNSIDWTLYPTTKMDRVTSDVVAPSPWTIFGCQNGLRLFKEAKDRDSHGKWDDHPAIMAVGVVDGTSEAIFQTLMSLGPSRSEWDFCFYKGSVVEHLDGHTDIVHKQQYSDWLPWGMKRRDLLLRRYWRREDDGTYVILYHSVVHKKCPPQKSYVRASLKSGGYVISPVTEGKHSVVKHMLAIDWKFWKSYLRTSAVRSITIRMLERVAALRELFKAKQGNYPTADLSSGELMRNVRLHQSEEDGIVDMCT…	737	ATGGCAGGTTGTTCGCAGAGTGGCGGAGAGTTAAAAATGGAAGGATGGCTGTATATAATACGTTCAAATCGGATTGGATTACAGTATTCAAGGAAACGTTACTTTGTTCTTGAAGCGCATCTTCTTAATTGCTTCAAATCCATGCCTATTTCCAGTCTTCAGGAATCAGGAAGAAGTGCAATCATTGATTCCAGCATTCGAGTTACTGATAATGGGAGGGAGAGCATTCACAGAAAAGTATTCTTCATATTCACCCTTTATAATAGTTCTAATCACAATGATCAACTTAAGCTAGGAGCTAGTAGTCCTGAAGAAGCAGCAAGATGGATTCATTCCTTTCAGGAAGCAGCCTTAAAGGGTGGTCCACGCCCTGGAAATGATGTTGCTTGTTCAAAGAGT…	2211	7.86	83.0392	nucl
Gobar.A03G041400	GbSTARD8	A03	5524919	5530796	5878	MAMAVAQHRVSTSGSSSINKHLDASGKYVRYTAEQVEALERVYAECPKPSSLRRQQLIRECPILSNIEPKQIKVWFQNRRCREKQRKESSRLQTVNRKLSAMNKLLMEENDRLQKQVSQLVCENGYMRQQLHTVNASATDASCDSVVTTPQHSLRDPNNPAGLLSIAEETLAEFLSKATGTAVDWVQMPGMKPGPDSVGIFAISQSCSGVAARACGLVSLEPTKIAEILKDRPSWLRDCRNLEVFTMFPAGSGGTIELVYTQMFAPTTLAPARDFWTLRYTTTLENGSFVVCERSLSGSGAGPSTAAAAQFVRAEVLPSGYLIRPCEGGGSIIHIVDHLNLEAWNVPEVLRPLYESSKVIAQKMTIAALRYVKQIAQETSGEVVYSMGRQPAVLRTFSQ…	852	ATGGCTATGGCGGTGGCCCAACACAGGGTGAGCACCAGTGGTAGTAGCAGCATCAACAAACATCTTGATGCCTCAGGCAAGTATGTTAGGTACACAGCTGAGCAAGTTGAAGCCTTGGAACGAGTCTATGCTGAGTGCCCCAAGCCAAGTTCCTTGCGTAGGCAACAGTTGATAAGGGAATGCCCCATTCTTTCCAACATTGAACCTAAACAGATCAAAGTTTGGTTTCAAAATCGCAGGTGTAGAGAGAAGCAAAGGAAAGAGTCTTCAAGGTTGCAGACTGTAAATAGAAAATTATCAGCTATGAACAAGCTATTGATGGAGGAGAATGACCGGTTGCAAAAACAGGTTTCTCAGCTGGTTTGTGAGAATGGTTATATGAGGCAACAATTGCACACT…	2556	5.82	93.3645	chlo
Gobar.A03G095900	GbSTARD9	A03	34780816	34787337	6522	MGVNLWGYEGGKMGDVSSMEMWWLINIRATLIALIFISIFYFSKKIYVKFLTISTSPSSSSSLLSSTLHLPSASSPISNQDSQSRTLEVVSDSDLKFLIDNLDEKRNEDENWENVIDKKNNFLSYKAKCCKSKDRPLTYLSTTVFECCSPELLRDFYMDNDYRKQWDKTILDHVQLQVYTTSGIEIGRAIKKFPLLTPREYILAWRLWERKDTTLYCFIKDCEHPSAPRQKKYVRVEYFRSGWQIRKVPGRDASEIRMFHQEDAGLNVEMAKLAFAKGAWSFLCKMDNALRNYSSITHPPSTPSVSAATLIQKVPPDLDYRTDITSAVSKSVAYNDESKKKKLLERPSKKFVAKALLLLGGVIYLCRAHSALGTKVTVAYILTKLRKRDDTSRQGSHS*	399	ATGGGCGTCAACCTATGGGGATATGAGGGTGGTAAGATGGGCGATGTTTCTTCAATGGAGATGTGGTGGCTGATTAATATAAGAGCTACTCTAATTGCTCTTATTTTTATATCCATTTTTTATTTTTCCAAGAAGATTTATGTTAAATTCCTTACAATATCGACATCTCCTTCTTCTTCTTCTTCTTTATTATCATCTACTCTTCATCTTCCTTCTGCTTCTTCACCCATTTCCAATCAAGATTCTCAATCAAGAACCCTAGAGGTTGTGTCTGATTCAGATTTGAAGTTTTTAATTGATAATTTGGATGAGAAGCGCAATGAGGACGAAAATTGGGAGAATGTAATCGACAAGAAAAACAACTTTCTATCCTACAAAGCCAAGTGCTGCAAATCGAAG…	1197	9.29	45.5644	plas
Gobar.A03G120900	GbSTARD10	A03	66720114	66725339	5226	MPAGVMIPARNMPSMITGNGSVSGYGTSSGLALGQIMFQQPNNMMEGQLHPLEMTQNASESEIARMRDEEFDSTNKSGSENHELGGSGDDQDPRPNKKKRYHRHTQHQIQEMEAFFKECPHPDDKQRKELGRELGLEPLQVKFWFQNKRTQMKTQHERHENTQLRTEIEKLRADNMRYREALSTASCPNCGGPTAVGQMSFDEHHLRLENSRLREEIDRISAIAAKYVGKPVVNFPLLSSPALPRPFDFGSQPVTEEMYGVGDLLRSISAPSEADKPMIIELAVAAMEELVRMVQMGEPLWMTSLDGTTCMLNEEEYIRTFPSGIGPKPTGFKCEASKETTVVIMNHINLVEILMDVNQWSTVFSGIISKASTLDVLSTGVAGNYNGALQVMTAEFQVL…	762	ATGCCAGCCGGAGTAATGATCCCGGCAAGAAACATGCCGTCGATGATCACCGGAAACGGGAGCGTTAGTGGATATGGAACATCCTCAGGACTTGCACTTGGTCAGATAATGTTCCAGCAGCCTAACAACATGATGGAAGGTCAACTCCACCCTCTTGAGATGACCCAAAACGCTTCTGAAAGTGAAATTGCTCGAATGAGAGACGAAGAATTCGACAGTACAAACAAATCTGGTAGCGAAAATCATGAATTAGGTGGCTCTGGAGACGATCAAGATCCTCGTCCCAACAAAAAGAAGCGTTATCATCGCCATACCCAGCATCAGATCCAAGAAATGGAGGCATTTTTCAAAGAGTGTCCACACCCAGATGACAAGCAAAGGAAGGAGCTTGGGCGTGAG…	2286	5.55	83.3125	chlo
Gobar.A05G048000	GbSTARD11	A05	4498376	4504291	5916	MMAVTSSCKEGTKIAMDNGKYVRYTPEQVEALERLYHECPKPSSMRRQQLIRECPILSNIEPKQIKVWFQNRRCREKQRKEASRLQAVNRKLTAMNKLLMEENDRLQKQVSQLVYENSYFRQQTQNTTLATTDTSCESVVTSGQHHLTPQHPPKDASPAGLLSIAEETLTEFLSKATGTAVEWVQMPGMKPGPDSIGIVAISHGRSGVAARACGLVGLDPTRVAEILKDRPSWYRDCRAVDVINVLSTGNGGTIELLYMQLYAPTTLAPARDFWLLRYTSVMEDGSLVVCERSLNNTQNGPSMPPAANFVRAELLPSGYLIRPCEGGGSIIHIVDHMDLEPWSVPEVLRPLYESSTLLAQKTTMAALRHLRQISQEISQPNVTGWGRRPAALRALSQKL…	840	ATGATGGCGGTGACCTCATCCTGCAAAGAAGGGACCAAGATAGCTATGGATAATGGCAAGTATGTGAGGTATACGCCCGAGCAAGTCGAAGCTTTAGAACGTCTCTACCATGAGTGTCCTAAGCCTAGCTCCATGCGTCGTCAACAACTCATTCGTGAGTGCCCCATCCTCTCCAACATCGAGCCCAAACAGATTAAAGTTTGGTTCCAAAATCGCAGATGTAGAGAAAAACAACGAAAAGAAGCATCACGCCTCCAAGCTGTGAATAGGAAGTTGACAGCTATGAATAAACTGTTGATGGAGGAGAATGATAGGTTACAAAAGCAAGTTTCACAGCTTGTTTATGAAAACAGCTATTTCCGCCAACAGACTCAAAATACGACTTTAGCTACCACGGAT…	2520	5.81	92.3377	cyto
Gobar.A05G051400	GbSTARD12	A05	4842104	4852815	10712	MAGSGDGGNEREVLEDSINHSSSFSRHRYRRSMSSGEEDKGLLAFSGWVYHVGTNSIGHEYSHQRFLYVKGKYVEMYRRDPQENPGIRPIRKGIIGPTLMVEETGSRKVGNEELYTIQFYNRLDETKKGEIACTSAEESKKWIEALDYAKQQAEYELSRGGGARNKLSLEADIDLEGHRPRVRRYASGLKKLIRIGGGPELLSRSSSSLGTGSSDGDFEGEFGDAVEAHEWKCVRTINGVRILEDVADGKGGKASLVKAVAPVDASADTVLEVILNLDRHKRYEWDMLTGDLELVDSYDGNYDVVYGTYDPKYLGRWQSKRDFVFSRQWFQGQDGAYTILQFPAAHKKRPTRNGYQRTSIKPSTWEIRSLTNEKCLVTHMLEMNTAGWGRWKKSSSCSK…	757	ATGGCGGGATCAGGCGATGGAGGAAACGAGAGAGAGGTGTTGGAAGACAGCATCAATCACAGTAGCAGTTTTTCTAGACATAGGTATAGACGAAGCATGAGCTCCGGCGAAGAAGACAAGGGACTTTTAGCATTTTCCGGGTGGGTGTATCATGTAGGAACCAATTCGATTGGCCATGAGTATTCCCATCAACGCTTCTTATATGTAAAAGGGAAATATGTTGAGATGTATAGAAGAGATCCTCAAGAGAACCCCGGCATTCGACCTATTAGGAAGGGTATCATAGGACCTACACTAATGGTGGAGGAGACAGGGAGTCGAAAAGTCGGTAATGAGGAACTCTACACTATACAGTTTTACAATCGATTAGATGAGACAAAGAAAGGAGAAATTGCTTGT…	2271	5.95	83.6162	nucl
Gobar.A05G107800	GbSTARD13	A05	9426313	9432011	5699	MAMALAQHRESSSDSSINKHLDGGKYVRYTAEQVEALERVYAECPKPSSLRRQQLIRECPILSNIEPKQIKVWFQNRRCREKQKKESSRLQTVNRKLTAMNKLLMEENDRLQKQVSQLVCENGYMKQQLHTVNTSAADANCDSLGTTPQHSLRDTNSPAGLLSIAEETLAEFLSKATGTAVDWVQMPGMKPGPDSVGIFTISQSCSGVAARACGLVSLEPIKIAEILKDRPSWSRDCRNLEVFTMFPAGNGGTIELVYAQKFAPTTLAPARDFWTLRYTTTLENGSLVVCERSLSGSGAGPSAAAAAQFVRAEVLPSGYLIRPCEGGGSIIHIVDHLNLEAWSVPEVLRPLYESSKVIAQKMTIAALRYIRQIAQETSGEVVYSLGRQPAVLRTFSQRL…	844	ATGGCTATGGCGTTGGCCCAACATAGAGAAAGCAGCAGTGACAGTAGCATCAACAAACATCTTGATGGTGGCAAGTATGTTAGATACACGGCTGAGCAAGTTGAAGCTTTGGAACGGGTCTATGCTGAGTGCCCCAAGCCCAGCTCCTTGCGTAGGCAACAGTTGATAAGGGAATGCCCCATTCTTTCAAACATCGAACCTAAACAGATCAAAGTTTGGTTTCAAAATCGCAGGTGTAGAGAGAAGCAAAAAAAAGAGTCTTCAAGGCTGCAGACTGTGAATAGAAAATTAACAGCAATGAACAAGCTGTTGATGGAGGAGAATGATCGGTTGCAAAAACAGGTGTCTCAGCTGGTCTGCGAGAATGGGTATATGAAGCAACAACTGCATACTGTAAAT…	2532	5.93	92.302	chlo
Gobar.A05G108400	GbSTARD14	A05	9456791	9464089	7299	MAGSQIGELKMEGWLHIIRSNRIGLQYSRKRYFVLEDHLLKSFKSMPVSNLQEPDRSVIIDSCIRVTDNGRESIHSNVFFIFTLYNSSNHNDQLKLGASSPEEAARWIQSFQEAALKGGTYPGNDVACSKSRWQSFRSTGSSNTNHNNSIDWTLCSSTKMDRVTSDVVAPSPWTIFGCQNGLRLFKEAKDRDSHGKWDDHPAIMAVGVIDGTSEAIFQTLMSLGPSRSEWDFCFYKGSVIEHLDGHTDIIHKRLYGDWLPMGMKRRDLLLRRYWRREDDGTYVILYHSVFHKKCPPQKSYIRACLKSGGYVISPLNEEKHSVVKHMLAIDWKFWKSYLKTSAARSITIRMLERVAALRELFKAKQGKYPSADISSGELIQAVRLQRSEEDCVVDMCTQI…	735	ATGGCCGGTTCACAGATCGGAGAATTAAAAATGGAAGGATGGTTACATATAATTCGTTCGAATCGGATTGGATTACAGTACTCAAGGAAACGTTACTTTGTTCTTGAAGATCATCTGCTTAAGAGCTTCAAATCCATGCCCGTTTCCAATCTCCAGGAACCTGATCGAAGTGTTATTATTGATTCCTGCATTCGAGTTACGGACAATGGGAGAGAGAGCATTCACAGCAACGTATTCTTCATATTCACTCTTTATAATAGTTCTAATCACAATGATCAACTTAAGCTAGGAGCTAGTAGTCCTGAGGAAGCAGCAAGATGGATTCAATCCTTCCAGGAAGCAGCTTTAAAGGGTGGTACATACCCTGGAAATGATGTTGCTTGTTCAAAGAGCAGATGG…	2205	6.65	82.77	nucl
Gobar.A05G121300	GbSTARD15	A05	10740024	10744001	3978	MGMMASVSSMEFWCILNLRATLITLLLILFFHLSKKLYSKLFPPPSVLHLPSPSSSTSLPESQSRIPEIVSDSDLKFLIDNLDEKLDEDEKWETVIDKKTNSLSYKAKCCRPKNKPLKYLSTTVFEGCSPELLRDFYMDNDYRKQWDKTVIDHVQLQMNTTNGIEIGCTIKKFPLLTPREYVLAWRLWEGKDRTFYCFIKECEHPSAPRRKKYVRVGYFRSGWQIRKVPGRDASEIRMFHQEDAGLNVEMAKLAFAKGIWSYVCKMDNALRKYAVISHPLTSPSVSSSTLIQKVPPELDMINGDALPAASASMATFEPVNDEPREKRLSRKPSKKFVAKSLLVIGGVICLSRGHCGLGAKVAMAYILTKLRKRGDRSSQSMQT*	384	ATGGGGATGATGGCAAGTGTTTCTTCAATGGAATTTTGGTGCATCCTTAACCTCAGAGCCACTCTTATTACTCTTCTTCTTATTCTCTTTTTTCATCTTTCCAAGAAACTTTACTCTAAATTATTTCCTCCTCCTTCCGTTCTTCATCTTCCTTCTCCTTCTTCATCCACTTCCCTTCCTGAATCTCAATCAAGAATCCCAGAGATTGTATCTGATTCAGACTTGAAGTTTTTGATTGATAATCTGGATGAGAAGCTCGATGAGGACGAGAAATGGGAGACTGTAATTGATAAGAAAACCAACTCTTTATCCTACAAGGCAAAATGCTGCAGACCTAAGAATAAACCACTAAAATACCTGAGCACGACTGTATTTGAGGGTTGCTCTCCGGAGCTTCTG…	1152	9.37	43.6068	chlo
Gobar.A05G135600	GbSTARD16	A05	12123360	12129425	6066	MGVIDMTNPPTKDFFASPALSLSLAGIFRDAGATAAAATASASMEVEEGDEGSGGGGGSGSKKDDTVEISSENSGPARSRSEDDLLDHDDDEDDADKSKKKKRKKYHRHTADQIREMEALFKESPHPDEKQRQQLSKQLGLAPRQVKFWFQNRRTQIKAIQERHENSLLKQELEKLRDENKAMRETINKACCLNCGMATTAKDGSITAEEQQLRIENAKLKAEVEKLRTVIGKYPPGASTTGSCSSGNDQENRSSLDFYTGIFGLEKSRIMEIVNQAMEELQKMATAGEPLWVRSVETGREILNYDEYVKEFSVESSSNGRPKRSIEASRETGVVFLDLPRLVQSFMDANQWKEMFPCIISKAATVDVICHGEAPNKNGAVQLMFAELQMLTPLVPTRE…	759	ATGGGCGTCATCGACATGACTAACCCACCCACCAAAGATTTTTTTGCTTCTCCCGCTCTCTCCCTTAGCCTTGCCGGGATATTCCGGGATGCCGGTGCTACGGCGGCAGCTGCAACTGCGAGTGCGAGTATGGAGGTGGAGGAAGGAGATGAAGGAAGCGGAGGAGGAGGAGGATCAGGTAGTAAGAAAGATGACACTGTAGAAATCAGTAGCGAAAACTCGGGCCCTGCAAGATCAAGATCCGAGGATGACTTGCTAGATCACGACGATGACGAGGATGACGCCGATAAGTCCAAAAAGAAGAAGAGAAAGAAGTATCATCGTCACACCGCCGACCAAATCAGAGAAATGGAAGCGCTGTTTAAGGAATCACCCCATCCAGATGAGAAGCAAAGGCAG…	2277	6.13	83.8048	nucl
Gobar.A05G137400	GbSTARD17	A05	12297064	12303964	6901	MAMSCKDGKPGSLDNGKYVRYTPEQVEALERLYHECPKPSSIRRQQLIRECPILSNIEPKQIKVWFQNRRCREKQRKEASRLQAVNRKLTAMNKLLMEENDRLQKQVSQLVYENGCFRQHTQNATLATKDPSCESAVMSGQQRETHQHPPRDASPAGLLSIAEETLAEFLSKATGTAVEWVQMPGMKPGPDSIGIIAISHGCPGVAARACGLVGLEPTRVAELLKDRPSWFHDCRAVDVLNVLPTANGGTIELLYMQLYAPTTLAPARDFWLLRYTSVLEDGSLVVCERSLKNTQNGPSMPPVQHFVRAEMLPSGYLIRPCEGGGSIIHIVDHMDLEPWNVPEVLRPLYESSTVLAQKTTMAALRQLRQIAQEVSQSNVTGWGRRPAALRALSQRLSRG…	839	ATGGCAATGTCCTGCAAGGATGGTAAACCTGGGAGCCTGGATAATGGGAAATATGTAAGGTACACGCCTGAGCAGGTTGAGGCCCTTGAAAGGCTTTATCATGAATGCCCCAAGCCTAGTTCTATTCGTCGTCAGCAACTGATTAGGGAGTGCCCTATTCTCTCCAACATTGAACCTAAACAGATCAAAGTTTGGTTCCAAAATAGAAGATGTAGAGAGAAACAGAGAAAAGAGGCATCACGCCTTCAAGCTGTAAATAGGAAGCTGACAGCAATGAACAAGCTTTTGATGGAGGAGAATGATAGGTTGCAAAAGCAGGTGTCACAGCTGGTTTATGAAAACGGATGCTTTCGCCAACATACTCAGAATGCTACACTTGCAACCAAAGATCCTAGCTGT…	2517	6	92.0144	cyto
Gobar.A05G168200	GbSTARD18	A05	15307626	15310439	2814	MKSSPAACGQQSWSISDDSLRRYVQYASESCIQELLMSASVSVSPASETDKLGNRSDGWKVLTLENGVEISKRRSGSLHMFRSRWVLRSVSPQQFITVANAIDAAKQWDSELVEGRYIKDLEDNLSIIRLRFGDNSKPLFRKREFIVYERRETMEDGTLVVAVASLPKEIAAGLLPQQNNAIRGFLLQSGWVVEKLEDINSCIVTYVVQLDPAGWLPKWFVNRLNTKLVMIIEDLRKLVQTTAPH*	246	ATGAAAAGCAGCCCTGCAGCTTGCGGCCAGCAATCTTGGTCCATCAGCGACGACTCACTAAGAAGATACGTCCAATATGCAAGCGAAAGCTGCATACAGGAGTTGTTAATGTCGGCTTCGGTCTCGGTTTCACCAGCTTCAGAGACGGACAAGTTGGGGAATCGCAGTGATGGATGGAAGGTTCTGACCCTTGAAAACGGAGTGGAGATATCGAAGCGCAGGTCTGGATCGCTTCATATGTTCCGTAGCCGCTGGGTCCTCAGATCTGTCTCGCCCCAGCAGTTCATCACCGTCGCCAACGCCATAGATGCTGCCAAGCAATGGGACAGTGAGCTTGTAGAAGGCAGATATATTAAAGATCTTGAAGATAACTTGAGCATCATTCGTCTTAGGTTTGGA…	738	8.4	27.7168	chlo
Gobar.A05G311200	GbSTARD19	A05	37906367	37913279	6913	MGLSQNEAKMEGWLYTIRSNPLGLQFSRKRYFVLHNHVLRSFKANPISEKQEPVRSAVIDSCIRVIDNGRESINKKVFFIFTVYSILDGNNQIKLGASSSEEAAAWIRCLKDVALEEPPPCQAKNFVGSPTMTWPSLRSESTWMKLRKNSVKWPFRSSVHAEATTSDVIAPSHWKIFGCQNGLRLFKEAKDRGSLGGLWDDDPAIMAVGVVDGTSEAIFLALMSLGPSRSEWDYCVYHGSLVECLDGHTDIIHKKLYSDWLPWGMKRRDLLLQRYWRREDDGTYVILYHSVAHKKCPPQSGYVRAHLKSNACSRIRIYKSSFSCGGGYVVTPVNQGQQSTVKHMLAIDWKLWKSYPRLSAARSLTILMLMRVAALRELFKAKQRNSSSICLSREWLRHI…	755	ATGGGTCTCTCTCAAAATGAAGCAAAAATGGAAGGTTGGTTATATACAATACGTTCCAATCCTCTTGGTTTACAATTCTCACGCAAACGTTACTTCGTTCTTCATAACCATGTTCTCAGGAGCTTTAAAGCAAACCCCATTTCTGAAAAACAGGAACCTGTTAGAAGTGCAGTAATAGATTCATGTATTCGGGTTATAGACAACGGAAGGGAGAGCATTAACAAAAAGGTGTTCTTCATTTTCACCGTTTACAGCATTTTGGATGGTAACAATCAGATTAAGCTTGGAGCAAGTAGTTCAGAGGAAGCAGCAGCATGGATTCGTTGCTTAAAGGATGTGGCATTAGAGGAGCCTCCTCCATGTCAAGCAAAGAATTTTGTAGGTTCTCCCACAATGACA…	2265	8.48	85.2812	nucl
Gobar.A06G091600	GbSTARD20	A06	25822356	25828317	5962	MNKLLMEENDRLQKQVSQLVYENNYFRQQTQNTTLATTDTSCESVVTSGKHHLTPQHPPRDASPTGLLYIAEETLTEFLSKATGTAVEWVQMPGMKPGPDSIGIVAISHGCSGVAARACRLVGLDPTRVTEILKDRPSWYRDCRAVDVTNVLSTGNGGTIELLYMQFLLVKFAKMISVTVSKFWRPDVTHVTASTDENGACTRTLKVLMAILNGKWVLKLNYVRRFSRKQQTTCIIMQRLRSGKLL*	247	ATGAATAAACTGTTGATGGAGGAGAATGATAGGTTACAAAAGCAAGTTTCACAGCTTGTTTATGAAAACAACTATTTCCGCCAACAGACTCAAAATACGACTTTAGCTACCACGGATACAAGTTGTGAATCAGTAGTGACGAGCGGTAAACACCATTTGACTCCTCAACATCCGCCAAGGGATGCCAGCCCTACAGGACTTTTGTACATTGCAGAGGAAACTTTAACAGAGTTTCTTTCAAAGGCCACTGGAACTGCTGTCGAGTGGGTCCAAATGCCTGGGATGAAGCCTGGTCCGGATTCTATTGGAATCGTTGCTATTTCTCATGGTTGCAGTGGTGTGGCAGCACGTGCATGCAGACTTGTGGGACTGGATCCTACAAGAGTCACTGAAATCCTT…	741	9.37	27.5218	cyto
Gobar.A06G099300	GbSTARD21	A06	30738032	30743770	5739	MMAATSACKEGTKIAMDNGKYVRYTPEQVEALERLYHECPKPSSMRRQQLIRECPILSNIEPKQIKVWFQNRRCREKQRKEASRLQAVNRKLTAMNKLLMEENDRLQKQVSHLVYENSYFRQQTQNTTLATTDTSCDSAVTSGQHHLTPQHPPKDASPAGLLSIAEETLTEFLSKATGTAVEWVQMPGMKPGPDSIGIVAISHGCTGVAARACGLVGLDPTRVAEILKDRPSWYRDCRAVDVINMLSTANGGTIELLYMQLYAPTTLAPARDFWLLHYTSVMEDGSLVVCERSLNNTQNGPSMPPAVNFVRAELLPSGYLIRPCEGGGSIIHIVDHMDLEPWSVPEVLRPLYESSTLLAQKTTMAALRHLRQISQEISQPNVTGWGRRPAALRALSHKL…	838	ATGATGGCGGCGACCTCAGCCTGCAAAGAAGGGACCAAGATAGCTATGGATAATGGCAAGTATGTGAGGTACACGCCGGAGCAAGTGGAAGCTTTAGAACGGCTTTACCATGAGTGCCCCAAGCCAAGCTCCATGCGTCGCCAACAGCTCATTCGTGAGTGCCCCATCCTCTCCAACATCGAGCCTAAACAGATCAAAGTTTGGTTCCAAAATCGCAGATGTAGAGAAAAACAAAGGAAAGAGGCATCACGCCTCCAAGCTGTGAATAGGAAGTTGACTGCTATGAATAAACTGTTAATGGAGGAGAATGATAGGTTACAAAAGCAAGTTTCTCACCTTGTTTATGAAAACAGCTATTTCCGCCAACAGACTCAAAATACGACCCTTGCCACCACAGAT…	2514	5.83	92.2466	cyto
Gobar.A06G144500	GbSTARD22	A06	92402402	92407213	4812	MALNQMAALKVGLCLLAFHGRISSLQPHFQHLPTLPLRLLLSASSHNPRCREKQRKEASRLQTVNRKLTAMNKLLMEENDRLQKQVSQLVYENNYFCQQTQNTTLATTDTSCESVVTSGQHHLTPQHPPRDANSAGLFSIAEETLTEFLSKATGTAIEWVQMPGMKPGLDSIGIVAISHGRSGVAARACGLVGLDPTRVAKILKDRPSWYRDCQAVDVINVLSTGNGGTIELLYMQFLLVKFAKMISVTVSKFWRPGVTHVIASTDENGACTRTLKVLMAILNGKWVLKLNCKMVEQAIEQIMAFCCRGAYFGFLFRCFGFSGG*	325	ATGGCATTGAACCAGATGGCGGCGTTGAAGGTGGGGTTGTGTCTATTGGCATTTCATGGAAGGATTAGTAGCCTTCAGCCACACTTCCAACACTTGCCCACCTTGCCTTTGCGATTGCTCTTGTCAGCCTCTTCTCACAATCCCAGATGTAGAGAAAAACAACGAAAAGAAGCATCACGCCTCCAAACTGTGAATAGGAAGTTGACAGCTATGAATAAACTGTTGATGGAGGAGAATGATAGGTTACAAAAGCAAGTTTCACAGCTTGTTTATGAAAACAACTATTTCTGCCAACAGACTCAAAATACGACTTTAGCTACCACGGATACAAGTTGTGAATCAGTAGTAACGAGCGGTCAACACCATTTGACTCCTCAACATCCGCCAAGGGATGCCAAC…	975	9.3	35.8207	chlo
Gobar.A06G158600	GbSTARD23	A06	104388133	104397708	9576	MFSPNLFESPHMFDMSHKTSESELMGKVRDDNYEIKSVTETMDAPSGDDQDPDQRPKMKRYHRHTQRQIQEMEAFFKECPHPDDKQRKELGRELGLEPLQVKFWFQNKRTQMKAQHERHENAILKAENEKLRAENNRYKEALSNATCPSCGGPAALGEMSFDEQHLRIENARLREEIDRISGIAAKYVGKPLSSLPHLSSHLHSRSVDLGASNFGTQSGFVGEMDRSGDLLRSVSGPTEADKPMIVELAVAAMEELIRMAQSGEPLWVPGDNSIDVLSEDEYLRTFPRGIGPKPLGLRSEASRESAVVIMNHVNLVEILMDVNQWSSVFCGIVSRAMTLEVLSTGVAGNYNGALQVMTAEFQVPSPLVPTRENYFVRYCKQHIDGTWAVVDVSLDNLRP…	579	ATGTTTAGCCCCAACTTATTTGAGAGTCCCCATATGTTCGACATGTCTCATAAGACCTCGGAAAGTGAACTAATGGGGAAGGTCAGGGATGATAATTATGAGATCAAATCAGTCACTGAAACTATGGATGCTCCCTCTGGAGATGATCAAGATCCTGACCAACGCCCTAAAATGAAGCGTTATCATCGTCATACCCAGCGTCAAATCCAGGAGATGGAAGCATTCTTTAAGGAGTGCCCTCACCCTGATGATAAGCAAAGGAAGGAGCTTGGCCGTGAGCTAGGGTTAGAACCTCTTCAAGTCAAGTTTTGGTTCCAAAACAAGCGCACCCAAATGAAGGCCCAACATGAACGCCATGAAAATGCTATACTGAAGGCTGAGAATGAAAAACTCCGAGCC…	1737	6.28	64.7946	nucl
Gobar.A06G184000	GbSTARD24	A06	110870320	110877013	6694	MGVSQNEAKMEGWLYTIRSNRIGLQFSRKCYFILHNNVLKSYKATPISEEEEPVRSAIIDSCIRVKDDGRASINKKVFFIFTIYSTSVDNEQLKLGATSSEDAARWIRCLKDSALKESPCLAKNISASPKKIWSSLRLTNSKRTHSKDSVHWPFHSSVHSEAMTSDVVAPSPWKIFGCQNGLRLFKESKDKNTRGWHWNDIPAIMAVGVVDGTSEAIFRVVMSLGPSRSEWDFCLYHGSVVEHVDGHTDIIHKKLYSDWLPWGMKRRDLLLQRYWRREDDGTYVILYHSASHKKCPPQNGYVRARLKSGGYVITPVNNGKQSLVKHMLAIDWKFWKFYLRTPAARSLTIRMLERVAALWELFKAKQGNYPPECLSMKWTSDAHLPQLEKEDIKIDTQSP…	733	ATGGGTGTTTCTCAAAATGAAGCTAAAATGGAAGGCTGGTTATATACAATACGTTCTAATCGTATTGGCTTACAGTTCTCTCGCAAATGTTACTTCATTCTTCATAACAATGTTCTCAAAAGCTATAAAGCCACCCCCATTTCTGAAGAAGAGGAGCCTGTTAGAAGTGCTATAATTGATTCATGCATTCGGGTCAAAGATGATGGAAGGGCAAGCATAAACAAGAAGGTCTTCTTCATTTTCACCATTTACAGCACTTCAGTTGATAATGAGCAGCTTAAGTTAGGCGCGACTAGCTCAGAGGACGCAGCAAGGTGGATTCGTTGCTTGAAGGATTCAGCGTTAAAGGAATCTCCATGTCTTGCAAAGAATATTTCAGCTTCTCCTAAGAAGATATGG…	2199	8.66	83.0298	nucl
Gobar.A07G027500	GbSTARD25	A07	3044347	3051412	7066	MMAVTSSCKEGNKIAMDNGKYVRYTPEQVEALERLYYECPKPSSMRRQQLIREYPILSNIEPKQIKVWFQNRRCREKQRKEASRLQAVNRKLTAMNKLLMEENDRLQKQVSQLVYEKSYFRQQSQQQAGLATTDTSCDSVVTSGHQHHLTPQHPPRDASPAGLLSIADETLTEFLSKATGTAVEWVQMPGMKPGPDSIGIVAISHGCTGVAARACGLVGLDPTRVAEILKDRPSWFRDCRAVDVINVLSTGNGGTIELLYMQLYAPTTLAPARDFWLLRYTSVLEDGSLVVCERSLNNTQNGPNMPPAANFVRAEMLPSGYLIRPCEGGGSIIHIVDHMDLEPWSVPEVLRPLYESSTLLAQKTTMAALRHLRQISQEISQPDVTGWGRRPAALRALSQ…	842	ATGATGGCGGTGACCTCATCCTGCAAAGAAGGGAACAAGATAGCAATGGATAATGGGAAATATGTGAGGTACACACCCGAGCAAGTCGAAGCTTTAGAACGTCTTTACTATGAATGTCCTAAGCCTAGCTCTATGCGTCGTCAACAGCTCATTCGTGAGTACCCTATCCTCTCCAACATCGAGCCTAAGCAGATCAAAGTTTGGTTCCAAAATCGCAGATGTAGAGAAAAACAAAGGAAAGAGGCATCTCGTCTCCAAGCTGTAAACAGGAAGTTGACAGCCATGAATAAACTGTTAATGGAGGAGAACGATAGGCTACAAAAACAAGTTTCCCAACTTGTTTATGAAAAAAGCTACTTTCGCCAACAGTCTCAACAGCAGGCGGGGTTAGCCACCACA…	2526	6	92.6622	nucl
Gobar.A07G030300	GbSTARD26	A07	3348997	3368069	19073	METTKALKEEGGEGGQEKEVLLDGSNGSGSSGDANTNGAPKHRHTPTASYGGDEKGIYEIFGWVYHIGVNSIGHEYCHLRFLFIKGKYVMMYKRDPHENPGIKPIRKGVIGPTLMVEELGRRKVNDGDLYVIQFYNRLDESKKGEIACPTAGEARKWMEAFDHAKQQAEYELSRGGSTRNKLNMEADIDLDGHRPRVRRYAHGLKNLIRIGKGPEMLLRQTSNLGGSGTSNRYFEGEFGDAIEAHEWKCVRTVNGIRIFEDVADSKRGKGALVKAVGLVDASADTAFDVILNLERRKRYEWDMLTADLDLIDSYDGHYDVVYGTYDPKYLTRWQSKRDFVFTRQWFRGQDGAYTILQLPAAHKKRPSRSGYRRTSISPSTWEVRRLNSPMGSNTTKCLV…	776	ATGGAAACTACAAAGGCGTTGAAGGAGGAGGGAGGCGAGGGAGGACAGGAGAAAGAAGTGTTGTTGGATGGCAGCAACGGAAGCGGTAGCAGCGGCGACGCCAACACTAACGGGGCTCCTAAACATAGGCATACCCCTACAGCTAGCTATGGTGGGGATGAGAAGGGGATTTATGAAATTTTCGGATGGGTGTATCATATTGGAGTCAATTCGATCGGCCACGAGTATTGTCATCTTCGCTTCCTCTTTATAAAGGGCAAATACGTAATGATGTACAAAAGAGATCCTCACGAGAACCCCGGTATTAAACCTATTAGAAAGGGTGTCATAGGACCTACATTGATGGTGGAGGAGTTAGGACGGCGAAAAGTCAATGACGGGGATCTATATGTTATACAG…	2328	7.25	86.4809	cyto
Gobar.A07G156400	GbSTARD27	A07	32899295	32904467	5173	MSFGGFLDNSSGGGLGGATIVADIPFSNMAAAGAMAQNIYNSPGLSLALQQPSIDNQGDGVRMGENFDASIGRRSREEEHESRSGSDNIDGVSGDDQDAADNRPRKKRYHRHTPQQIQELEALFKECPHPDEKQRLELSKRLCLETRQVKFWFQNRRTQMKTQLERHENSLLRQENDKLRAENMSIREAMRNPICTNCGGPAIIGDLSLEEQHLRIENARLKDELDRVCALASKFLGRPLSSLATSIAPPLPNSNLELGVGSNGFGGLSTTLPLGPDFGGGVSNSFPVVPPNGVERSMFLELALAAMYELVKMAQTDEPLWIRSLEGGREVLNHDEYSRMFTPCIGIKPAGFLTEASRQTGVVIINSLALVETLMDSNRWAEMFPCMIARTSTTDVISS…	790	ATGAGTTTTGGGGGATTTCTCGATAACAGCTCAGGTGGAGGCCTTGGGGGTGCAACAATCGTCGCCGACATCCCCTTTAGCAACATGGCGGCCGCCGGTGCTATGGCTCAGAACATATACAACTCTCCAGGCCTCTCTCTTGCTCTTCAGCAACCGAGTATAGATAATCAGGGAGATGGAGTTAGAATGGGTGAGAACTTTGATGCAAGTATTGGGAGAAGAAGCAGGGAAGAGGAACATGAGAGCAGATCTGGAAGTGATAACATTGATGGAGTTTCAGGCGACGATCAAGATGCTGCCGACAACCGTCCTAGGAAGAAGAGATACCACCGCCACACTCCTCAACAAATCCAAGAGCTTGAAGCTCTCTTTAAGGAGTGCCCTCATCCCGATGAGAAA…	2370	5.79	85.7783	nucl
Gobar.A07G222600	GbSTARD28	A07	89353675	89356146	2472	MNVKPFPGPSCIRLYADDDDDRDFVDEGFAEKKGKDKGKGITECKYKGTSSAELKTFGGQQMLSADQTIPRRDLSVAFKTYKRQLSNYQRLQLANNYCKAAYLEVMSLAKEAGTWVRAKPRLGNLDDLVNEFRTPPLPGRKMEVSVATAVIPDVLASEIAEMMTLSMYAELQLPTTLVPTRYFEFLRYGKEIMDGIYIIVDVSSRYSDPFAKRNSERRPSGVIIREHGPEDCEIIWIENVEVDETRENLYSTIIGSNLAYGAHRWVTTLLWNLKRDKSSFSDLKIDVHPGAGSFLLALTQAMKRFFMECVSQHPDETALTVITSGEDPIRILHNKKLNEYISFVGVNSFRVQAKPLSVFQFLMKKDLQLEGIVYGLQEASMDEYCSFILSKTLTEDTVN…	503	ATGAACGTTAAACCGTTTCCTGGACCTTCGTGTATTCGCTTATATGCAGATGATGATGATGATAGAGACTTTGTAGATGAAGGTTTTGCAGAGAAGAAAGGCAAAGACAAAGGTAAAGGCATTACTGAATGCAAATACAAGGGAACTTCTTCAGCTGAGTTGAAAACGTTTGGGGGACAACAAATGCTTTCTGCAGATCAAACAATTCCCCGTAGAGACCTTTCGGTTGCGTTCAAAACATATAAACGACAACTCAGTAATTACCAAAGATTGCAATTGGCAAACAATTATTGTAAGGCAGCTTACCTGGAGGTCATGAGTTTGGCAAAGGAAGCGGGAACTTGGGTACGAGCGAAGCCCAGATTAGGTAATCTGGATGATCTCGTAAACGAGTTCCGA…	1509	5.58	56.4406	chlo
Gobar.A08G087500	GbSTARD29	A08	19661513	19666105	4593	MNKLLMEENDRLQKQVSQLIYENNYFRQQTQNTTLATTDTSCESVVTSGQHHLTPQHPPRDASPAGLLYIAEETLTEFLSKATGTAVEWVQMPGMKPGPDSIGIVAISHGCSGLAAHACGLVGLDPTRVAEILKDRPSWYRDCRAVDVTNVLSTGNGGTIELLYMQTSGDFQGNNRPHV*	180	ATGAATAAACTGTTGATGGAGGAGAATGATAGGTTACAAAAGCAAGTTTCACAACTTATTTATGAAAACAACTATTTCCGCCAACAGACTCAAAATACGACTTTAGCTACCACGGATACAAGTTGTGAATCAGTAGTGACGAGTGGTCAACACCATTTGACTCCTCAACATCCGCCAAGGGATGCCAGCCCTGCAGGACTTTTGTACATTGCAGAGGAAACTTTAACAGAGTTTCTTTCAAAGGCCACTGGAACTGCTGTCGAGTGGGTCCAAATGCCTGGGATGAAGCCTGGTCCAGATTCTATTGGAATCGTTGCTATTTCTCATGGTTGCAGTGGTTTGGCAGCACATGCATGCGGACTTGTGGGACTAGATCCTACAAGAGTCGCTGAAATCCTT…	540	5.43	19.5419	cyto
Gobar.A08G107700	GbSTARD30	A08	59871857	59878022	6166	MDGHGEMGLIGENFDTGFVGRMKEDGYEIRSESDNFDVASGDDQDAAADGPSKKKKYHRHTPRQIQELESFFKECPHPDEKQRMELSRRLGLEGKQIKFWFQNRRTQMKTQLERHENVILRQENDKLRAENDLLKQAMTAPICSSCGGPAVPGEISYEQHQLRIENARLKDELTRICALTNKFLGRPLSSSGSPIPPHGLNSNLELAVGRNGFGGLNNAGTSLPMGFEFGDGSMMSIVKPMVNEMQYDRSAFVDVALSAMDELIKMAQMDNPLWIKGMGGGMESLNVEEYRRNFSSCIGMKPSSYATEATKATGLVYLRGLALVEALMDANRWVEMFPCMISRAATIDVLSSGTGVTRDNELQVMDAEFQVLSPLVPVRQVRFIRFCKQHSEGVWAVVD…	748	ATGGATGGTCATGGTGAGATGGGGCTGATTGGGGAAAACTTTGATACGGGTTTTGTTGGGAGGATGAAGGAAGACGGATACGAGATTAGGTCTGAAAGTGATAATTTTGATGTTGCTTCCGGTGATGATCAGGATGCTGCTGCCGATGGACCGTCTAAGAAGAAGAAGTACCACAGGCACACTCCACGTCAAATACAAGAGCTTGAATCTTTCTTCAAGGAGTGTCCTCATCCTGATGAAAAACAAAGAATGGAACTTAGCAGGAGGCTAGGCTTAGAGGGCAAGCAAATAAAGTTTTGGTTTCAAAACAGGAGAACCCAGATGAAGACCCAATTGGAACGCCATGAAAATGTAATTCTTAGGCAAGAGAATGACAAACTCCGAGCCGAAAATGATTTG…	2244	5.71	82.1727	nucl
Gobar.A08G161300	GbSTARD31	A08	102264452	102275444	10993	MSKVVYEGWMVRYGRRKIGRSFIHMRYFVLENRLLAYYKRKPQDSQVPIKTLLIDGNCRVEDRGLKTQHGHMVYVLSVYNKKEKYNRITMAAFNIQEALIWKEKIESAIDQHQDSQMANGNKYISFEYKSGMDNGRNASSSDYESQFSAQEDEDEAPPKTLLRRTTIGNGPPDSILDWTQEFDSELSNQNANTQAFSRKHWRLLQCQNGLRIFEELLEVDYLPRSCSKAMRAVGVVEATCEEIFGLVMSMDGTRFEWDCSFQYGSLVEEVDGHTAILYHRLQLDWFSMFVWPRDLCYVRYWRRNDDGSYVVLFRSREHENCGPQPGYVRAHVESGGFNISPLKSRNGKPRTRVQHLMQIDLKGWGVGCILAFQQHCLLQMLNSVAGLREWFAQTDERGA…	726	ATGTCGAAAGTGGTGTACGAAGGATGGATGGTGAGGTATGGTCGAAGGAAGATCGGACGATCCTTCATACACATGCGATATTTCGTGCTCGAAAATCGGCTTCTAGCTTACTACAAGAGAAAGCCACAAGATAGTCAGGTTCCTATCAAGACCTTGTTGATAGATGGAAACTGTAGAGTGGAAGATCGAGGTTTGAAGACCCAACATGGACATATGGTTTATGTTTTGTCAGTTTACAACAAGAAAGAGAAGTACAACAGAATCACGATGGCAGCATTCAACATCCAGGAAGCCCTAATCTGGAAGGAAAAAATAGAGTCTGCGATTGATCAGCATCAAGATTCACAAATGGCCAATGGCAACAAATACATTTCTTTTGAATATAAATCTGGAATGGAT…	2178	6.63	82.9142	chlo
Gobar.A08G210500	GbSTARD32	A08	112705441	112711604	6164	MAMAVAQHRESSSGSNINKHLDNGKYVRYTAEQVEALERVYAECPKPSSLRRQQLIRECPILSNIEPKQIKVWFQNRRCRDKQKTEASRLQTVNRKLNAMNKLLMEENDRLQKQVSQLVNENGYMKQQLHTVNASTNDASCDSVVTTPSHSLKDANNPAGLLSIAEGTLKEFLSKATGTAVDWVQMPGMKPGPDSVGIFAISQSCSGVAARACGLVSLEPTKIAEILKDQPSWFRDCRNLEVFTMFRAGNGGTIELIYTQMFAPTTLAPARDFWTLRYTTTLENGSLVVCERSLSGSGAGPNAAAAAQFVRAEMLPSGYLIRSCEGGGSIVHIVDHLNLEAWSVPEVLRPLYESSKVVAQKMTIAALRYVRQIAQETSGEVVYGPGRQPAVLRTFSQRL…	844	ATGGCTATGGCGGTGGCCCAACACAGGGAGAGCAGTAGTGGCAGTAACATCAACAAGCATCTTGATAATGGCAAGTATGTTAGGTATACAGCTGAGCAAGTTGAAGCTTTAGAACGAGTGTATGCTGAGTGCCCCAAGCCAAGTTCTTTGCGTCGGCAACAGTTGATAAGGGAGTGCCCCATTCTTTCCAACATTGAACCTAAACAGATCAAAGTTTGGTTTCAGAATCGCCGATGTAGAGATAAGCAAAAAACAGAGGCTTCAAGGCTGCAGACGGTGAATAGGAAATTAAATGCCATGAACAAGCTGTTGATGGAGGAGAATGATCGGTTGCAAAAACAGGTGTCTCAGCTGGTGAACGAGAATGGGTATATGAAGCAACAACTGCATACTGTAAAT…	2532	5.9	92.4264	chlo
Gobar.A08G211100	GbSTARD33	A08	112780118	112788279	8162	MAGSQSGDLKMEGWLHIIRSNRIGLQYSSKRYFVLEDHLLKSFKSMPISNLQEPGRSAIIDSSIRVTDNGRESIHRKVFFIFTLYNSSNHNDQLKLGASSPEEAARWIQSLQEAALKGGPYSGNDAAYSKSRWQSFRSSGSTNEHHNNSLDWTLYSSTKMDRVTSDVVAPSPWTIFGCQNGLRLFKEAKERDSHRKWDDHPAIMAVGVVDETSEAIFQTLMSLGPSRSQWDFCFYKGCVVEHLDGHTDIVHKQLYSDWLPWATKRRDLLLRRYWRREDDGTYVILYHSVFHKTYPPQKSYVRACLKSGGYVISPVNEGKQSVVKHMLAIDWKFWKSYLRTSAARPITIRMLERVAALRELFRAKQVKYPSDDLSSGELTRKVRLHQSVEDGSIDMCTQI…	738	ATGGCTGGTTCGCAGAGCGGAGATTTAAAAATGGAAGGATGGTTACATATAATTCGTTCGAATCGGATTGGATTACAGTACTCAAGCAAACGTTACTTTGTTCTTGAAGATCATCTTCTTAAGAGCTTCAAATCCATGCCCATTTCCAATCTCCAGGAACCTGGTAGAAGTGCAATCATTGATTCTTCCATTCGAGTGACAGACAATGGGAGGGAAAGCATTCACAGAAAAGTGTTCTTCATATTCACCCTTTACAATAGTTCTAATCACAATGATCAACTTAAGCTAGGAGCTAGCAGTCCTGAAGAAGCTGCAAGATGGATTCAATCCTTGCAGGAAGCAGCCTTAAAGGGTGGTCCATACTCTGGAAATGATGCTGCTTATTCAAAGAGCAGATGG…	2214	7.59	83.4406	nucl
Gobar.A09G044000	GbSTARD34	A09	22446384	22449355	2972	MGVDNRTAFLHSKRMASHGELRLIGENYDPGFIGMMKEDDGYGSSDDFEGALGNDQDTADNGRPPRKKKKKFHRHNPHQIHELESFFKECPHPEEKQRRELSRRLGLESKQIKFWFQNRRTQMKTQLERHENVILKQENDKLRAENDLLRQAIASAICNNCGVPAVPDEISYEPSQLMIENSRLKDELNRARALTNKFLGRHLSSSSANPSPSPSQGLNSNVEVVVRRTGFCGLNNGSTSLPMGFEFGHGATMPLMNPSFAYEMPYDKSALVDVALAAMDELIKMAQMGSPLWIKGFGDGMETLNLEEYKRTFSSFIGMKPSGFTTEATRETAMVPLRGLALVDTLMDANCWAEMFPCMISRAVTIDVLSSGKGVTRHNALQLMEAEFQVLSPLVPIRQ…	486	ATGGGCGTTGACAATAGAACAGCTTTTCTTCATTCTAAAAGAATGGCTAGTCATGGTGAGCTGAGGCTGATTGGAGAAAACTATGATCCTGGTTTTATTGGGATGATGAAGGAAGATGATGGTTATGGGAGTAGTGATGATTTTGAAGGTGCGTTAGGTAATGATCAAGATACTGCTGATAATGGAAGACCACCTAGGAAGAAGAAGAAGAAATTCCATAGGCACAATCCACATCAAATACATGAGCTTGAATCTTTCTTCAAAGAATGTCCTCACCCTGAGGAAAAACAAAGAAGGGAACTTAGCAGGAGGCTAGGCCTAGAGAGCAAGCAAATAAAATTTTGGTTTCAAAACAGGAGAACCCAAATGAAGACTCAATTGGAGCGCCATGAAAATGTA…	1458	6.95	54.4981	nucl
Gobar.A09G061400	GbSTARD35	A09	47666993	47672087	5095	MDESFFDLMEFLKKPTITETFVDILLCAVPIWLAVMIGLFIGWAWRPRWTSLVFLGLRSKFRFVWTAPPGFGARRLWLAFTALSAFSVCRTVFSNFIKGRARKSTAETSNSAVPLQSPSPTVRISPEGAAGTVSPTTKAEERQQDIVTENDLAHLLHLLEGKEGEMEWQNMMERTTPNMSYQAWRHEPENAPAIYRSRTVFEDATPELVRDFFWDDEFRPKWDTMLSYVKVLEECPRTGTMIVHWIKKFPFFCSDREYIIARRIWEAGNAYHCVTKGVPYPDLQKRDKPRRVELYFSSWVIRAVESRKGDGQMTACGVALVHYEDMGIPKDVAKLGVRHGMWGTVKKLHSGMRAYQNARKTDSSLSRCAQMARITTKISPDESTGSLRPATVEDEKDRT…	448	ATGGATGAATCTTTCTTCGATCTAATGGAATTCTTGAAGAAACCTACGATAACTGAAACATTCGTCGACATTTTGTTATGTGCGGTGCCCATATGGTTAGCCGTGATGATCGGGCTCTTCATCGGTTGGGCTTGGCGTCCTAGGTGGACCAGCTTGGTTTTTCTAGGTCTCCGATCTAAGTTCCGGTTCGTCTGGACTGCTCCTCCTGGGTTCGGAGCTCGCCGACTCTGGCTCGCCTTTACTGCTCTTTCCGCTTTCTCTGTTTGCCGTACGGTTTTCTCCAACTTTATTAAAGGGAGAGCCAGGAAATCGACTGCTGAAACTTCCAATTCGGCCGTTCCTTTACAATCTCCGTCGCCTACTGTGAGGATTTCGCCTGAAGGAGCGGCTGGTACAGTT…	1344	9.28	50.8977	chlo
Gobar.A10G003900	GbSTARD36	A10	326570	333408	6839	MALSMHKESLNNKQMDSSKYVRYTPEQVEALERVYSECPKPSSLRRQQLIRECPILSNIEPKQIKVWFQNRRCREKQRKEASRLQTVNRKLTAMNKLLMEENDRLQKQVSHLVYENGYMKQQLQTASVTTTDNNSCESVVVSGQHQQQQNPTPRHPQRDANNPAGLLTIAEETLAEFLSKATGIAVDWVQMIGMKPGPDSIGIVAVSRNCSGVAARACGLVSLEPTKVAEILKDRPSWYRDCRCIDVLSIIPTANGGTIELIYMQTYAPTTLAAARDFWTLRYTTSLEDGSLVICERSLTSSTGGPTGPPTTSFVRAEMLPSGFLIRPCDGGGSIIHIVDHVDLDVWSVPEVLRPLYESSKILAQKMTIAALRHIRQIAQETNGEIQYGGGRQPAVLRT…	854	ATGGCACTTTCCATGCACAAAGAGTCATTGAATAACAAGCAAATGGATAGTAGTAAGTATGTCAGGTATACACCAGAGCAAGTGGAAGCTTTGGAAAGAGTATACAGTGAATGTCCAAAGCCTAGCTCTTTAAGAAGGCAGCAGCTCATTAGGGAGTGCCCTATTCTTTCCAACATTGAGCCTAAACAGATCAAAGTTTGGTTTCAGAACCGAAGATGTCGAGAAAAGCAGAGGAAGGAAGCTTCCCGTCTCCAGACGGTGAACCGAAAGCTGACTGCCATGAATAAGCTGTTGATGGAAGAGAATGATCGATTGCAAAAACAGGTCTCGCATCTCGTGTACGAGAATGGATACATGAAGCAGCAGCTGCAGACCGCTTCAGTAACGACCACGGACAAT…	2562	5.78	93.7449	chlo
Gobar.A10G015700	GbSTARD37	A10	1234381	1238704	4324	MFNSDLYENPNMFDMFQRPSDSDQTERDDDNNDTKSGTEVDAPSADDDNQGPASSGPSRRRAKRKRYHRHTQRQIQEMEAFFKECPHPDDKQRKQLSRELGLDPLQVKFWFQNKRTQLKAQTERHENGLLKAENEKLRAENHRYKEALNNASCPTCGGPAALGEMSFEEQHLRLENARLREEIERISGVTAKYVGKPIGPSFSRFADRAPISFGTQPGFLGEYGGPGGAAGGPGVGAGGPGGGLGEVLRPVSVTNEADKPLIVELAVTAMEELIRMAQSGEPLWVTDENSIDVLNENEYLRIFPRGIGSKPFANLGFRSEASREAAVIIMNPVNLVEILMDVNQWSTVFCGIVSRAMTLDVLSTGVAGNYNGALQVMTAEFQLPSPLVPTRENYFARYC…	745	ATGTTCAACTCCGACTTATATGAAAATCCCAACATGTTCGATATGTTCCAAAGGCCGTCTGATAGTGACCAGACGGAAAGGGACGATGATAATAACGATACAAAATCAGGTACTGAAGTAGATGCACCATCTGCTGATGATGATAATCAAGGTCCTGCTTCTAGTGGACCTAGCCGTCGTCGTGCAAAAAGGAAGCGTTACCACCGTCATACTCAGCGACAAATCCAAGAAATGGAAGCCTTCTTCAAAGAGTGTCCTCATCCAGATGATAAGCAAAGGAAACAACTCAGTCGTGAGTTAGGGTTAGACCCACTGCAAGTCAAGTTTTGGTTCCAAAACAAGCGTACCCAACTCAAGGCCCAAACTGAACGCCATGAAAATGGTTTGTTAAAGGCTGAG…	2235	5.83	81.2487	nucl
Gobar.A10G170200	GbSTARD38	A10	84468788	84470452	1665	MNTSSVACSQSWSISEESLRRYVHFASESCVQELLMSASNDCGDGWKILLTLDNGVEISKRRSGSLHIFRSRCLLRSVSPQQFITVANAIDAAKQWDPDLVDARYIKDVEDNLSIIRLKFGENSKALFRKREFIVYERRESMEDGTVVVAVASLPKEIAAGLLPKPNNAIRGLLVQSGWVVEKLDDLNSCLVTYVLQLDPAGWLPKCFVNRLNTKLVMIIENLTKLVQTTPP*	233	ATGAACACTAGTTCCGTAGCTTGCAGCCAGTCATGGAGCATCAGCGAGGAGTCTCTAAGGAGATACGTGCACTTTGCAAGTGAGAGCTGTGTGCAGGAGTTGTTAATGTCGGCTTCCAATGATTGTGGGGATGGATGGAAGATCCTCCTCACCCTTGACAATGGAGTAGAGATATCCAAACGCAGGTCTGGCTCTCTTCACATTTTCCGTAGTCGCTGCCTGCTCAGATCTGTCTCACCCCAGCAATTCATCACCGTTGCCAATGCTATAGATGCTGCCAAGCAATGGGACCCTGACCTGGTAGATGCCAGATATATAAAAGACGTTGAAGATAACTTAAGCATTATTCGTCTCAAGTTTGGAGAAAACTCCAAGGCTTTGTTCAGAAAAAGAGAATTC…	699	7.57	26.015	chlo
Gobar.A11G018900	GbSTARD39	A11	1639524	1642299	2776	MVLVSVFLEILRKPTIGDVLKELMIFIAPLWIAVIVGVLVGWAWKPKWANIGREMMIDCSVSKDSTPASSDSSSTSFNLISSLNSIKFLLPSCISWITDDEAQSDPFSLPPTVDSNCSSSQIPKGKTSFVTNEDLEHFVNLVEEKDGGPAWIHMMDCSTPTMFYQAWQRDLEAGPTEYRSRTVFEDTTPEMVRDFFWDDEFRPKWDNMLVSAATMEECPTTGTMVVHWVRKFPFFCSDREYVFRRRIWESGRAYYCVTKGVPYASVPRKNKPRRVDLYYSSWLIRAVESRRGDGQLTACEVLLFHHEDMGIPWKIAKVGVRQGMWGTVKKIDPGLRAYQKERTSGNTLSHCAFMAQINSKISADYLRSFESKSNDSSELETHNSSEKPSGKNIPKLLVV…	434	ATGGTTTTGGTGTCGGTTTTTTTGGAGATTTTAAGGAAACCCACAATTGGGGATGTTTTGAAGGAGCTAATGATTTTCATAGCTCCTTTATGGATTGCTGTAATTGTTGGTGTTTTAGTCGGATGGGCTTGGAAGCCAAAGTGGGCAAATATAGGCAGAGAAATGATGATTGATTGCTCTGTCTCTAAAGATTCAACACCTGCATCTTCAGATTCTTCATCTACAAGTTTTAATCTCATTTCAAGCTTGAATTCGATCAAATTTCTATTGCCTAGTTGCATCTCTTGGATTACAGATGATGAAGCTCAAAGCGATCCTTTTTCTTTGCCACCCACCGTTGATTCCAATTGCAGTTCATCACAGATTCCAAAGGGGAAAACTAGTTTTGTGACAAATGAG…	1302	8.24	48.9742	cyto
Gobar.A11G092400	GbSTARD40	A11	8006681	8012567	5887	MSFGGFLDNSTGGGFGGARMVADIPYSNNMATGATAIAQPRLMSPSLPKNIFNSPGLSLALQPNIDNQGDHGSRIMRESLEGSVGRRSREEEHESRSGSDNMDGASGDDQDAADKPPRKKRYHRHTPQQIQELEALFKECPHPDEKQRLELSKRLCLETRQVKFWFQNRRTQMKTQLERHENSLLRQENDKLRAENMSIRDAMRNPICTNCGGPAIIGDISLEEQHLRIENARLKDELDRVCALAGKFLGRPISTLATSIAPPLPNSSLELGVGSNGFGALSTVATTLPLGPDFGGGMSNALVPPSRPTTAVTGLDRSVERSMFLELALAAMNELVKMAQTDEPLWIRSLEGGREILNQDEYLRTFTPCIGMKSNGFVTEASRESGMVIINSLALVETL…	821	ATGAGTTTTGGGGGATTTTTGGATAACAGCACTGGCGGAGGCTTTGGGGGTGCAAGAATGGTTGCAGACATCCCTTATAGCAATAACATGGCCACCGGTGCTACTGCTATTGCCCAGCCTCGGCTTATGTCTCCTTCTCTTCCTAAGAACATATTTAACTCTCCAGGGCTCTCCCTTGCTCTTCAACCGAATATAGATAATCAAGGAGATCATGGGAGCAGGATAATGCGTGAGAGTTTGGAGGGAAGTGTGGGGAGAAGAAGTAGAGAAGAAGAACATGAGAGCAGATCTGGGAGTGATAACATGGATGGAGCTTCGGGAGATGATCAAGACGCCGCCGACAAGCCTCCCAGGAAGAAGAGATACCACCGACACACTCCTCAGCAAATCCAAGAGCTT…	2463	6	89.0091	nucl
Gobar.A12G083400	GbSTARD41	A12	36224383	36229668	5286	MTLATTDTSCESVVTSGQHHLTPQHPPRDASPAGLLYIAEETLIEFLSKATGTAVEWVQMPGMKPGPDSIGIVAISHGCSGVAERACGLVGLDPTRVAEILKDRPSWYCDCRAVDVTNVLSTGNGGTIELVYMQFLLVKFAKMISVTVSKFWRPDVAHVTASTDENGACTRTLKVLMAILNGRRQEIFKETTDHMYNNAATQEWETTLNQLLIELDGFDTGKGVIFSAATNRRDLLDLALLRQGRFDREILQLMQCKPLSEQQEKWLNKQLSKLWPFVA*	280	ATGACTTTAGCTACCACGGATACAAGTTGTGAATCAGTAGTGACGAGCGGTCAACACCATTTGACTCCTCAACATCCGCCTAGGGATGCCAGCCCTGCAGGACTTTTGTACATTGCAGAGGAAACTTTAATAGAGTTTCTTTCAAAGGCCACTGGAACTGCTGTCGAGTGGGTCCAAATGCCTGGGATGAAGCCTGGTCCGGATTCTATTGGAATCGTTGCTATTTCTCATGGTTGTAGTGGTGTGGCAGAACGTGCATGCGGACTCGTGGGACTAGATCCTACAAGAGTCGCTGAAATCCTTAAAGATCGGCCTTCATGGTATTGTGATTGCCGAGCTGTGGATGTTACAAACGTGTTGTCCACTGGAAATGGTGGAACCATTGAACTGGTTTATATG…	840	5.72	30.8694	cyto
Gobar.A12G111700	GbSTARD42	A12	70809045	70813680	4636	MNFGGFIDDSSGTNEGLGGARIVADIPYNTTTMPTGVFSQPRLVSSSIPKNMFNSPGLSLALQQPNIDNQGDETRLGENFEGNIGRRSREEEHESRSGSDNMDGGSGDDHDPTTAAGDKPPRKKRYHRHTPQQIQELEALFKECPHPDEKQRLELSKRLCLETRQVKFWFQNRRTQMKTQLERHENSLLRQENDKLRAENMSIRDAMRNPICTNCGGPAIIGDMSLEEQHLRIENARLKDELDRVCALAGKFLGRPITGPPLPNSSLELGVGTNGTFGTTMATTTTLPLGHDALPTMVVPSNRPATTLDRSMFLELALAAMDELVKMAQTDEPLWIKNIEGGREMLNHDEYLRTFTPCIGLKPNGFVTEASRETGVVIINSLALVETLMDSNRWAEMFH…	805	ATGAATTTTGGGGGGTTTATAGATGATAGTTCTGGTACTAATGAAGGTCTTGGTGGTGCAAGAATAGTTGCAGACATACCTTATAACACCACCACCATGCCTACTGGTGTTTTCTCTCAACCCCGCCTTGTTTCTTCTTCAATTCCTAAGAACATGTTCAACTCACCAGGCCTTTCTCTTGCTCTTCAGCAACCCAATATAGATAATCAAGGAGATGAGACTAGATTAGGTGAGAATTTTGAAGGAAATATTGGGAGAAGAAGCAGAGAAGAAGAACATGAAAGTAGATCTGGTAGTGATAATATGGATGGTGGTTCCGGTGATGATCATGACCCCACCACCGCGGCCGGTGATAAACCACCGAGGAAAAAGAGATACCACCGTCATACACCTCAACAA…	2415	5.79	87.8387	nucl
Gobar.A12G166000	GbSTARD43	A12	84274753	84279520	4768	MPAGVMVPARNMPSMISGNGNIGGFGTISGLSLGQQPNNNMMEGQLHPFEMTQNTSESEIARMRDEEFDSALKSGSENHEGVSGEDDQDPRPNKKKRYHRHTQHQIQQMEAFFKECPHPDDKQRKELGRVLGLEPLQVKFWFQNKRTQMKTQHERQENSQLRAENEKLRADNMRYREALSTASCPNCGGPTAVGQMSFDEHHLRLENARLREEIDRISAIAAKYVGKPVVSYPLLSSPMTPRPLDFGSQTGSGEMYGTGELLRSINAPAEADKPMIIELAVAAMEELVRLAQMGEPLWMTSLDGSTTVFNEEEYIRTFPRGIGPKPTGFKCEASKETCVLIMNHISLVEILMDVQQWSTVFSAIVSKASTLDVLSTGIAGNYNGALQVMTAEFQVPSPL…	761	ATGCCGGCCGGTGTAATGGTTCCGGCGAGAAACATGCCGTCAATGATCAGTGGAAACGGGAATATTGGTGGCTTCGGAACTATCTCAGGACTTTCCCTTGGTCAGCAGCCTAATAACAACATGATGGAAGGTCAGCTCCACCCTTTTGAGATGACCCAAAACACTTCTGAAAGTGAAATTGCTCGAATGAGAGATGAAGAATTCGACAGTGCACTCAAATCTGGTAGCGAAAATCATGAAGGTGTGTCTGGGGAAGATGATCAAGATCCTCGTCCTAACAAAAAGAAGCGTTACCATCGACATACCCAGCATCAGATTCAACAAATGGAGGCGTTTTTCAAAGAGTGCCCACACCCAGATGACAAGCAAAGGAAGGAACTTGGGCGTGTATTAGGGTTA…	2283	5.8	82.99	nucl
Gobar.A12G213800	GbSTARD44	A12	92605319	92615170	9852	MSKVVYEGWMVRYGRRKIGRSFIHMRFFVLENRLLAYYKRKPQDSQVPIKTLLIDGNYRVEDRGLKTHHGHMLYVLSVYNKKEKYHRITMAAFNIQEVLIWKEKIESVIDQHQEPQIANGNKYVSFEYKSGMDNGRTASSSDHECQFSAQEDEVGAPSSLLRRTTIGNGPPDSIFDWTQECDSELANHNANNQAFSGKHWRLLQCQNGLRIFEELVEVDYLPRSCSRAMKAVGVVEATCEEIFGLVMSMDGTRFEWDCSFQYGSLVEEVDGHTAILYHRLQLDWFPLFVWPRDLCYVRYWRRNDDGSYVVLFRSREHENCGQQPGYVRAHVESGGFNISPLKSRNGKPRTQVQHLMQVDLKGWGVGYVSSFQQHCLLQMLNSVAGLREWFAQIDERGAP…	728	ATGTCGAAGGTGGTGTACGAAGGATGGATGGTGAGATATGGAAGAAGGAAGATCGGCCGATCTTTCATACACATGCGATTTTTCGTACTCGAAAATCGACTTTTGGCTTATTACAAGCGAAAGCCACAAGATAGTCAGGTTCCAATCAAGACCCTTTTGATAGACGGAAACTATAGAGTGGAGGATCGAGGCTTGAAGACACACCATGGACATATGCTTTATGTTTTGTCTGTTTACAACAAGAAGGAGAAGTACCACAGAATCACGATGGCAGCATTCAACATCCAGGAAGTCCTAATATGGAAGGAAAAAATAGAGTCTGTAATTGATCAGCATCAGGAGCCTCAAATTGCTAACGGTAACAAATATGTTTCTTTTGAATATAAATCTGGGATGGAT…	2184	6.44	82.7398	chlo
Gobar.A12G257800	GbSTARD45	A12	96813534	96816075	2542	MLYLVPFWIAFLVGILVGWAWKPKWAELLIQKLSSVVSKSLELSLPSSSSMSPMFCLKNSGYSSCLNSLNMQPEAWVTDNGEQGKTLSVSPSEYDNSSTSRSVVNEGCSSAITEEDLKHLCQLVEMRDGGPTWMHMMDRSTPNMSYQAWRRDPKTGPPQYRSRTVFENATARIVRDFFWDDEFRPKWDDMLAYSATIEECSTTGTMVVQWIRKFPFFCSDREYIIGRRIWEVDGSYYCVTKGVTCASVPRRSKPRRVDLYYSSWYIRAVESRRGNGQLTACEVLLFHHEDMGIPWEIAKLGVRQGMWGTVKKIEPGLCAYQKERESLASLSQSAYMAQVNTKISMEYLISLESNEDLSRSDVDSTSENPLAQNISRALIYGGLIVLACSLDHGALSKTF…	416	ATGTTGTATTTGGTTCCATTTTGGATAGCGTTTTTAGTAGGTATATTAGTTGGCTGGGCTTGGAAGCCGAAGTGGGCAGAACTGTTAATACAGAAACTGAGTTCTGTTGTATCCAAATCGTTGGAATTATCATTACCGTCATCGTCTTCTATGTCGCCTATGTTCTGTCTGAAAAACTCCGGTTATTCTTCATGTTTGAACTCCTTGAATATGCAGCCAGAAGCTTGGGTTACTGATAATGGAGAACAAGGGAAAACGCTCTCTGTTTCTCCTTCTGAATATGACAATTCCAGCACATCCAGATCAGTTGTTAATGAAGGGTGTTCAAGTGCTATTACGGAGGAGGATTTGAAACATTTATGTCAGCTTGTTGAAATGAGGGACGGTGGTCCTACATGG…	1248	7.48	47.0827	plas
Gobar.A12G281800	GbSTARD46	A12	98887511	98895302	7792	MDCGSGGGGLGASGSGGDHDSSDLSRRKKPYHRHTAHQIQRLESMFKECPHPDEKQRLQLSRELGLAPRQIKFWFQNRRTQMKAQHERADNSALRAENDKIRCENIAIREALKNVICPSCGGPPANEDSYFDDQKMRMENAQLKEELDRVSSIAAKYIGRPISQLPPVQPVHISSLDFRMASFDGYGVGAGPSLDLDLLPGSSSSMPNLPFQPVVISDIDKSLMSDISANAMEELLRLLQTNEPLWIKSTNDGKDALNLESYERIFPKPNNTHFKSPNIRVEASRDSGVVIMNGLALVDMFMDSNKWLELFPTIVSIAKTIEVISPGMLGTHSGSLQLMYEELQVLSPLVPTREFYTLRYCQQIEQGLWAIVNVSYDLPQFASQCRSHRLPSGCLIQDM…	714	ATGGATTGCGGAAGCGGCGGCGGCGGCTTAGGAGCGAGTGGTTCCGGCGGAGACCATGATTCCTCCGACCTTTCACGACGGAAAAAGCCTTACCATCGTCACACAGCTCACCAGATTCAGAGGCTTGAATCGATGTTCAAGGAATGTCCACACCCAGACGAGAAACAAAGGTTACAGCTAAGTAGGGAATTGGGATTAGCACCAAGACAGATCAAGTTTTGGTTTCAAAATAGGAGGACACAAATGAAGGCACAACATGAAAGAGCCGATAACTCTGCACTTCGTGCTGAGAACGATAAGATCCGATGTGAAAACATAGCCATAAGAGAAGCACTTAAGAATGTGATTTGTCCTTCTTGTGGTGGTCCTCCTGCTAACGAGGATTCTTATTTTGATGAC…	2142	6.14	78.2877	nucl
Gobar.A13G107400	GbSTARD47	A13	53060395	53066105	5711	MLAGVMIPARNMPTMISGNRNVSGFGTSLLVQPSNMMEGQLHPLESESEIGRMRDDELDSTTKSGSENHEAASGDDQNPRPNKKKRYHRHTQHQIQEMEAFFKECPHPDDKQRKELGRELGLEPLQVKFWFQNKRTQMKTQHERHENTQLRTENEKLRADNMRYREALSTASCPNCGGPTAVGQMSFDEHHLRLENARLREEIDRISAIAAKYVGKPVVSYPLLSSPMTPRPFEFGAQPGTGDMYGAGDLLRSISSPSEADKPIIIELAVAAMEELVRMAQMGEPLWMTSLDGTTYVLNEEEYIRTFPRGIGPKPTGFKCEASRETALVIMNHINLVEILMDVNQWSTVFSGIVSKASTLDVLSTGIAGNYNGALQVMAAEFQVLSPLVPTRESYYVRY…	756	ATGCTGGCCGGAGTTATGATTCCGGCGAGAAACATGCCGACGATGATAAGCGGAAACCGAAATGTTAGTGGTTTTGGGACATCCTTACTTGTTCAGCCAAGCAATATGATGGAAGGTCAACTCCACCCTCTGGAGTCCGAAAGTGAAATTGGTCGAATGAGAGATGATGAGTTGGACAGTACAACCAAATCTGGTAGCGAAAACCATGAAGCTGCCTCTGGTGATGATCAAAATCCTCGGCCTAATAAAAAGAAGCGTTACCATCGCCATACACAGCACCAGATCCAAGAAATGGAGGCCTTTTTCAAGGAGTGTCCGCACCCAGACGACAAGCAAAGGAAGGAACTTGGGCGTGAGTTAGGGTTAGAGCCATTGCAGGTGAAATTTTGGTTCCAAAAC…	2268	5.67	82.3693	chlo
Gobar.A13G252600	GbSTARD48	A13	107810826	107819581	8756	MAMAMTHHHNRESSIDKHLDTGKYVRYTAEQVEALERVYAECPKPSSLRRQQLIRECPILSNIEPKQIKVWFQNRRCREKQRKEASRLQTVNRKLTAMNKLLMEENDRLQKQVSQLVCENGYMRQQLHTVNASATDASCDSAVTTPQHSLRNANNPAGLLSIAEETLAEFLSKATGTAVNWVQMPGMKPGPDSVGIFAISQSCSGMAARACGLVSLEPTKIAEILKDRPSWFRDCRKLEVFTMFPAGNGGTIELVYTQMFAPTTLAPARDFWTLRYTTTLENGSLVVCERSLSGSGAGPSVASAAQFVRAEVLPSGYLIRPCEGGGSIIHIVDHLNLEAWSVPEVLRPLYESSRVIAQKMTIPALRYVRQIAQETSGEVVYSLGRQPAVLRTFSQRLSR…	837	ATGGCTATGGCGATGACACATCATCACAACAGGGAAAGCAGCATAGACAAGCATTTAGATACAGGCAAGTATGTTAGGTACACAGCTGAACAAGTTGAAGCTTTGGAACGTGTTTATGCTGAATGTCCAAAACCAAGTTCTTTGCGTAGGCAACAGTTAATAAGGGAATGTCCTATTCTTTCTAACATTGAGCCTAAACAGATCAAAGTTTGGTTCCAAAATCGCAGGTGTAGAGAGAAACAAAGGAAAGAAGCTTCAAGGCTTCAAACAGTAAATAGAAAATTAACAGCAATGAATAAGCTGTTAATGGAAGAGAATGATAGGTTGCAAAAACAGGTTTCTCAGTTGGTTTGTGAGAATGGGTACATGAGACAGCAATTGCATACTGTAAATGCATCG…	2511	6	91.7709	chlo
Gobar.D01G024800	GbSTARD49	D01	1935538	1939596	4059	MDETFFDLMELLMKQSITETVVDVLIYAVPIWLAVTIGLAINWSWRPRWTGLVLLGFRSKFRFIWTAPPGFGARRLWLAFTALSAFSVFRTIFSNFIKRRFKESASDSSVPLQSPPPTAWISPESVADAVSPGGRAEEREQDIVTENDLAHLLHLLEGKDGEMEWQRMMERTTSNMSYQAWRQEPVSGPAIYRSRTVFEDATPEVVRDFFWDDEFRPKWDTMLAYFKTLDECPCTGSMIVHWIRKFPFFCSDRDYIIGRRIWEDGKTYYCVTKGVPYPGLPKRDKPRRVELYFSSWIIRPVESRKGDGQLSACEVTLVHYEDMGIPKDVAKLGVRHGMWGAVKKLHSGMRAYQSARKTETSLSKCALMARMTTKISCDENISSTGRVLREDENDQSMGI…	446	ATGGATGAGACGTTCTTCGATCTAATGGAGTTATTGATGAAGCAATCGATAACCGAAACAGTTGTCGACGTTTTGATATATGCCGTGCCTATATGGTTAGCCGTAACGATCGGGCTTGCAATCAATTGGTCTTGGCGTCCTAGGTGGACTGGCTTGGTTCTTCTTGGCTTTCGATCAAAGTTCCGGTTCATTTGGACCGCTCCTCCCGGATTCGGAGCTCGCCGACTTTGGTTAGCCTTCACCGCGCTCTCGGCTTTCTCCGTTTTTCGGACGATTTTCTCTAACTTTATTAAAAGGAGATTTAAGGAATCGGCTTCGGATTCTTCGGTTCCATTGCAATCTCCGCCGCCTACGGCGTGGATTTCACCGGAAAGTGTTGCTGATGCTGTTAGCCCCGGC…	1338	9.19	50.8876	chlo
Gobar.D01G078300	GbSTARD50	D01	9104181	9108301	4121	MSDDIQQNNILEVFNNGYFENIQNIIVAGDEVPMVGLEEAPRYEIEVNYNHFGANPPPEMNPVEDYFAQSNENSGSPLLYNPPSPQNSPGSESSTNAKLDHMNRASDLLMAVSIGADLNKNKIIEQAVEAMEELFKLAIMGEPLWQHNGNGGMETLNGFQYLREFGSFDATMEQIMRMVEVGEPQCFLSYDCNCNFDQDVPSSFSKLNFEPLNIETSRETAFVEMNPMNIVQLLMDTKQWGTTFYSIVSRTTLLGVILENVDESFNGVLQVMSAEFHQCTPLIPARQSYFARYCKKHTNGTWGVVDVSLENLFPYPQVQFRRRPSGCVIQEVGNRGSKVTWIEHVEVDNKSLHPLFRPIGSSGFAFSAKRWIATINRHCQWLTTSMARTAPTTDGVLIP…	635	ATGAGTGATGATATCCAACAAAATAATATTTTGGAAGTGTTCAACAATGGCTATTTTGAGAATATTCAAAATATAATTGTAGCAGGGGATGAAGTTCCTATGGTGGGATTAGAAGAAGCTCCTAGGTATGAAATTGAGGTTAATTATAACCATTTTGGGGCAAATCCTCCTCCTGAAATGAATCCAGTGGAGGATTATTTTGCACAAAGTAATGAAAATTCTGGCTCCCCTTTATTGTATAATCCTCCATCCCCACAAAATTCACCGGGTTCGGAATCATCGACGAATGCTAAACTCGATCATATGAACCGAGCAAGTGATCTTCTTATGGCGGTCTCGATAGGAGCTGATCTGAACAAGAACAAAATCATCGAACAAGCTGTGGAAGCCATGGAAGAG…	1905	5.15	71.0968	nucl
Gobar.D01G078400	GbSTARD51	D01	9114755	9117830	3076	MNRASDLLMAVSIGADLNKNKIIEQAVEAMEELFKLAIMGEPLWQHNGNGGMETLNGFQYLREFGSFDATMEQIMRMVEVGEPQCFLSYECNCNFDQDVPSSFSKLNFEPLNIETSRETAFVEMNPMNIVQLLMDTKQGGTTFYSIVSRTTLLGVILENVDGSYNGVLQVMSAEFHQCTPLIPARQSYFARYCKKHTNGTWGVVDVSLENLFPYPQVQFRRRPSGCVIQEVGNRGSKVTWIEHVEVDNKSLHPLFHPIGSSGFAFSAKRWIATINRHCQWLTTSMARTAPTTDGVLIPQEGRGSLLKLAEKMTKNFFNNINSCSENVWSGLPQNFAAQDVRLRYGNILKVPGKPSGNIVIFTTSIQIPVPMEVLFDFLRHERTRNRWDLLSNQRHVREL…	534	ATGAACCGAGCAAGTGATCTTCTTATGGCGGTCTCGATAGGAGCTGATCTGAATAAGAACAAAATCATCGAACAAGCTGTGGAAGCCATGGAAGAGCTGTTTAAGTTGGCAATAATGGGTGAACCACTATGGCAACACAATGGAAACGGTGGAATGGAGACTCTAAATGGGTTTCAATACTTGAGAGAATTCGGTAGCTTTGATGCAACAATGGAACAGATAATGAGGATGGTTGAAGTTGGTGAACCCCAATGTTTCCTAAGCTATGAATGCAACTGTAACTTTGATCAAGATGTCCCCTCATCCTTTTCGAAACTCAATTTCGAGCCTTTGAATATCGAAACTTCTCGAGAGACCGCATTTGTTGAGATGAACCCTATGAACATCGTCCAATTGCTC…	1602	6.19	59.6393	nucl
Gobar.D01G078700	GbSTARD52	D01	9232011	9236762	4752	MNPVEDYFAQSNENSGSPLLYNPPSPQNSPGSESSTNAKLDHMNRASDLLMAVSIGADLNKKKIIEQAVEAMEELFKLAIMGEPLWQHNGNGGMETLNGFQYLREFGSFDATMEQIMRMVEVGESQCFLSYDCNCNFDQDVPSSFSKLNFEPLNIETSRETAFVEMNPMNIVQLLMDTKQWGTTFYSIVSRTTLLGVILENVDGSYNGVLQVMSAEFHQCTPLIPARQSYFARYCKKHTNGTWGVVDVSLENLFPYPQVQFRRRPSGCVIQEVGNRGSKVTWIEHVEVDNKSLHPLFRPIGSSGFAFSAKRWIATINRHCQWLTTSMARTAPTTDGVLIPQEGRGSLLKLAEKMTKNFFNNINSCSENVWSGLPQNFAAQDVRLRYGNILKVLGKPSGN…	576	ATGAATCCAGTGGAGGATTATTTTGCACAAAGTAATGAAAATTCTGGCTCCCCTTTATTGTATAATCCTCCATCCCCACAAAATTCACCGGGTTCGGAATCATCGACGAATGCTAAACTCGATCATATGAACCGAGCAAGTGATCTTCTTATGGCGGTCTCGATAGGAGCTGATCTGAACAAGAAAAAAATCATCGAACAAGCTGTGGAAGCCATGGAAGAGCTGTTTAAGTTGGCAATAATGGGTGAACCACTATGGCAACACAATGGAAACGGTGGAATGGAGACTCTAAATGGGTTTCAATACTTGAGGGAATTCGGTAGCTTTGATGCAACAATGGAACAGATAATGAGGATGGTTGAAGTTGGTGAATCCCAATGCTTCCTAAGCTATGACTGC…	1728	5.94	64.2612	nucl
Gobar.D02G120000	GbSTARD53	D02	25698135	25712598	14464	MLNSLQYGHLLLLLYYHLPSASSPISNQDSQSRTLEVVSDSDLKFLIDNLDEKRNEDENWENVIDKKNNFLSYKAKCCKSKDRPLKYLSTAVFESCSPELLRDFYMDNDYRKQWDKTILDHVQLQVYTTSGVEIGRTLKKFPLLTPREYILAWRLWEGKDTTLYCFIKDCEHPSAPRQKKYVRVEYFRSGWQIRKVPGRDASEIRMFHQEDAGLNVEMAKLAFAKGAWSFLCKMDNALRNYSSINHPPSTPSVSAATLIQKVPPDLDYRTDITSAVPTSVAYNDKSRKKKLLRRPSKKFLAKALLLLGGVIYLCRAHSALGTKVTMACILTKLRKRDGSSRQSSHS*	347	ATGTTAAATTCCTTACAATATGGACATCTCCTCCTTCTTCTTTATTATCATCTTCCTTCTGCTTCTTCACCCATTTCCAATCAAGATTCTCAATCAAGAACCCTAGAGGTTGTGTCTGATTCAGATTTGAAGTTTTTAATTGATAATTTGGATGAGAAGCGCAATGAGGACGAAAATTGGGAGAATGTAATCGACAAGAAAAACAACTTTCTATCCTACAAAGCCAAGTGCTGCAAATCGAAGGATAGACCATTGAAATACCTGAGCACAGCCGTTTTTGAGAGTTGCTCCCCGGAGCTTCTGAGGGACTTCTATATGGATAATGATTATAGAAAGCAGTGGGATAAGACCATTCTTGATCATGTGCAACTGCAGGTGTACACAACAAGTGGAGTTGAA…	1041	9.43	39.7918	extr
Gobar.D02G153400	GbSTARD54	D02	43924789	43929675	4887	MPAGVMIPARNMPSMITGNGSVSGYGTSSGLTLGQQPNNMMEGQLHPLEMTQNASESEIARMRDEEFDSTNKSGSENHELGGSGDDQDPRPNKKKRYHRHTQHQIQEMEAFFKECPHPDDKQRKELGRELGLEPLQVKFWFQNKRTQMKTQHERHENTQLRTENEKLRADNMRYREALSTASCPNCGGPTAVGQMSFDEHHLRLENSRLREEIDRISAIAAKYVGKPVVNFPLLSSPAPPRPFDFGSQPVTEEMYGVGDLLRSISAPSEADKPMIIELAVAAMEELVRMAQMGEPLWMTSLDGTTCMLNEEEYIRTFPSGIGPKPTGFKCEASKETTVVIMNHINLVEILMDVNQWSTLFSGIVSKASTLDVLSTGVAGNYNGALQVMTAEFQVLSPLV…	758	ATGCCAGCCGGAGTAATGATCCCGGCGAGAAACATGCCGTCGATGATCACCGGAAACGGGAGCGTTAGTGGTTATGGAACATCCTCAGGACTTACTCTTGGTCAGCAACCTAACAACATGATGGAAGGTCAACTCCACCCTCTTGAGATGACCCAAAACGCTTCTGAAAGTGAAATTGCTAGAATGAGAGACGAAGAATTTGACAGTACAAACAAATCTGGTAGCGAAAATCATGAATTAGGTGGCTCTGGAGACGATCAAGATCCTCGTCCCAACAAAAAGAAGCGTTATCATCGCCATACCCAGCATCAGATCCAAGAAATGGAGGCATTTTTCAAAGAGTGTCCACACCCAGATGACAAGCAAAGGAAGGAGCTTGGGCGTGAGTTAGGGTTAGAA…	2274	5.55	82.8078	chlo
Gobar.D03G158300	GbSTARD55	D03	47407673	47413614	5942	MAMAVAQHRVSTSGSSSINKHLDASGKYVRYTAEQVEALERVYAECPKPSSLRRQQLIRECPILSNIEPKQIKVWFQNRRCREKQRKESSRLQTVNRKLSAMNKLLMEENDRLQKQVSQLVCENGYMRQQLHTVNASATDASCDSVVTTPQHSLRDPTNPAGLLSIAEETLAEFLSKATGTAVDWVQMPGMKPGPDSVGIIAISQSCSGVAARACGLVSLEPTKIAEILKDRPSWLRDCRNLEVFTMFPAGSGGTIELVYTQMFAPTTLAPARDFWTLRYTTTLENGSFVVCERSLSGSGAGPSTAAAAQFVRAEVLPSGYLIRPCEGGGSIIHIVDHLNLEAWSVPEVLRPLYESSKVIAQKMTIAALRYVKQIAQETSGEVVYSMGRQPAVLRTFSQ…	846	ATGGCTATGGCGGTGGCCCAACACAGGGTGAGCACCAGTGGTAGTAGCAGCATCAACAAACATCTTGATGCCTCAGGCAAGTATGTTAGGTACACAGCTGAGCAAGTTGAAGCCTTGGAACGAGTCTATGCTGAGTGCCCCAAGCCAAGTTCTTTGCGTAGGCAACAGTTGATAAGGGAATGCCCCATTCTTTCCAACATTGAACCTAAACAGATCAAAGTTTGGTTTCAAAATCGCAGGTGTAGAGAGAAGCAAAGGAAAGAGTCTTCAAGGTTGCAGACTGTAAATAGAAAATTATCAGCAATGAACAAGCTATTGATGGAGGAGAATGACCGGTTGCAAAAACAGGTTTCTCAGCTGGTTTGTGAGAATGGTTATATGAGGCAACAATTGCACACT…	2538	5.69	92.5624	chlo
Gobar.D03G158800	GbSTARD56	D03	47503937	47512614	8678	MAGCSQSGGELKMEGWLYIIRSNRIGLQYSRKRYFVLEAHLLNCFKSMPISSLQESGRSAIIDSSIRVTDNGRESIHRKVFFIFTLYNSSNHNDQLKLGASSPEEAARWIHSFQEAALKGGPRPGNDVACSKSRWQSFRLSSSSESNHNDSIDWTLYPTTKMDRVTSDVVAPSPWTIFGCQNGLRLFKEAKDRDSHGKWDDHPAIMAVGVVDGTSEAIFQTLMSLGPSRSEWDFCFYKGSVVEHLDGHTDIVHKQLYSDWLPWGMKRRDLLLRRYWRREDDGTYVILYHSVVHKKCSPQKSYVRASLKSGGYVISPVTEGKHSVVKHMLAIDWKFWKSYLRTSAVRSITIRMLERVAALRELFKAKQGNYPTADLSSGELMRNVRLHQSEEDGIVDMCT…	737	ATGGCAGGTTGTTCGCAGAGCGGCGGAGAGTTAAAAATGGAAGGATGGCTGTATATAATACGTTCAAATCGGATTGGATTACAGTATTCAAGGAAACGTTACTTTGTTCTTGAAGCGCATCTTCTTAATTGCTTCAAATCCATGCCTATTTCCAGTCTCCAGGAATCAGGAAGAAGTGCAATCATTGATTCCAGCATTCGAGTTACAGATAATGGGAGGGAGAGCATTCACAGAAAAGTATTCTTCATATTCACCCTTTATAATAGTTCTAATCACAATGATCAACTTAAGCTAGGAGCTAGTAGTCCTGAAGAAGCAGCAAGATGGATTCATTCCTTTCAGGAAGCAGCCCTAAAGGGTGGTCCACGCCCTGGAAATGATGTTGCTTGTTCAAAGAGT…	2211	7.6	83.0752	nucl
Gobar.D03G202200	GbSTARD57	D03	52842727	52847609	4883	MYGDCEAISSMGGNMVVSSETLFTSTFQNPNFTYLPLEPLPPMIPKEENGSLLRGKEEMKSGSESELLETTKQPLKKKRYHRHTAHQIQELEAVFKECPHPDDKQRMKLSQELGLKPRQVKFWFQNRRTQMKAQQDRSENVILRAENESLKSEFYRLQAELSKLVCPNCGGPPVPGGVSFDELRIENARLGEELERVCAIASRYIGRPIQTMGALMPPSLELDMNIYPRQFLEPMPPTLSETPSYPDNNNLILMEEEKTIAMELAMSATDELAKMCRTNEPLWVRNNETGKEVLNLDEHSRMFHWPLNLKQRSSEFRTEASRDSSVVIMNSITLVDAFVDANKWMELFPSIVARAKCVQVISQGVSGTNGCLQLMYAELHVLSPLVPTREAYFLRYCQQ…	764	ATGTATGGAGATTGTGAAGCTATTTCATCAATGGGAGGGAATATGGTGGTGTCTTCAGAAACTTTATTTACATCAACATTTCAAAACCCTAATTTCACTTACTTGCCTTTGGAGCCTTTACCTCCTATGATCCCTAAAGAAGAAAATGGGTCATTGTTGAGAGGAAAAGAGGAGATGAAAAGTGGTTCAGAAAGTGAATTACTAGAAACCACTAAGCAGCCATTGAAGAAGAAACGTTACCATCGACACACTGCTCATCAGATCCAAGAACTGGAAGCTGTTTTTAAGGAATGTCCTCATCCAGATGACAAACAAAGGATGAAACTAAGTCAAGAACTTGGCCTGAAACCACGACAAGTCAAGTTCTGGTTTCAAAACCGGCGTACTCAGATGAAGGCT…	2292	5.73	85.3784	nucl
Gobar.D03G202300	GbSTARD58	D03	52858772	52863629	4858	MYADCEAISSMGGNMVVSSETLFTSTFQNPNFTYLPLEPLPPMITKEENGSLLRGKEEMKSGSESELQETTEQPLKKKRYHRHTAHQIQELEAVFKECPHPDDKQRMKLSQELGLKPRQVKFWFQNRRTQMKAQQDRSENVILRAENDSLKSEFYRLQAELSKLVCPNCGGPPVPGGVSFDELRIENARLGEELERVCAIASRYIGRPIQTMGELMPPSLELDMNIYPRQFLEPMPPPILSETPSYLDNNNLILMEEEKTIAMELAMSATDELVKMCRTNEPLWVRNNKTGKEVLNLDEHSRMFHWPLNLKQRSSEFRTEASRDSSVVIMNSITLVDAFVNAHKWMELFPSIVARAKCVQVISQGVSGTNGCLQLMYAELHVLSPLVPTREAYFLRYCQ…	765	ATGTATGCAGATTGTGAAGCTATTTCATCAATGGGAGGGAATATGGTGGTGTCTTCAGAAACTTTATTTACATCAACATTTCAAAACCCTAATTTCACTTACTTGCCTTTGGAGCCTTTACCTCCTATGATCACTAAAGAAGAAAATGGGTCATTGTTGAGAGGAAAAGAGGAGATGAAAAGTGGTTCCGAAAGTGAACTACAAGAAACCACTGAGCAGCCATTGAAGAAAAAACGTTACCATCGACACACTGCTCATCAGATCCAAGAACTGGAAGCTGTTTTTAAGGAATGTCCTCATCCAGATGACAAACAAAGGATGAAACTGAGTCAAGAACTTGGCCTGAAACCACGACAAGTCAAGTTCTGGTTTCAAAACCGGCGTACTCAGATGAAGGCT…	2295	5.76	85.6096	nucl
Gobar.D03G204100	GbSTARD59	D03	53001533	53010761	9229	MSKVVYEGWMVRYGRRKIGRSFIHMRYFVLENRLLAYYKRKPQDNQVPIKTMLIDGNCRVEDRGLKTHHGHMVYVLSVYNKKEKYHRITMAAFNIQEALMWKEKIESVIDKHQESQVANGNKYVSFEYKSGMDNGRTASSSDHESQFSAQEDEDDAPPDLLRRTTIGNGPPDSIFDWTQDFDSELSNQNANNQAFSRKHWRLLQCQNGLRIFEELLEVDYLPRSCSRAMKAVGVVEATCEEIFGLVMSMDGTRFEWDCSFQYGSLVEEVDGHTAILYHRLQLDWFPVFVWPRDLCYVRYWRRNDDGSYVVLFRSREHENCGPQPGYVRAHVESGGFNISPMKSQNGKPRTQVQHLMQIDLKGWGVGYISSFQQHCLLQMLNSVAGLREWFAQTDERGAT…	725	ATGTCAAAGGTGGTGTACGAAGGATGGATGGTGAGATATGGACGAAGGAAGATCGGCCGCTCCTTCATACACATGCGGTATTTCGTGCTCGAAAATCGGCTTCTGGCTTACTACAAGAGAAAGCCACAAGATAATCAGGTTCCAATAAAGACTATGTTGATAGACGGAAACTGTAGAGTGGAGGATAGAGGCTTGAAGACCCACCATGGACACATGGTTTATGTTTTATCTGTTTACAACAAGAAAGAGAAGTACCACAGAATCACGATGGCAGCATTCAACATCCAGGAAGCCCTAATGTGGAAGGAAAAAATAGAGTCTGTAATTGATAAGCATCAAGAGTCACAAGTTGCAAATGGAAACAAATATGTTTCTTTTGAATATAAATCTGGGATGGAT…	2175	6.16	82.6886	chlo
Gobar.D05G047300	GbSTARD60	D05	3705488	3711356	5869	MMAVTSSCKEGTKIAMDNGKYVRYTPEQVEALERLYHECPKPSSMRRQQLIRECPILSNIEPKQIKVWFQNRRCREKQRKEASRLQAVNRKLTAMNKLLMEENDRLQKQVSQLVYENSYFRQQTQNTTLATTDTSCESVVTSGQHHLTPQHPPRDASPAGLLSIAEETLTEFLSKATGTAVEWVQMPGMKPGPDSIGIVAISHGRSGVAARACGLVGLDPTRVAEILKDRPSWYRDCRAVDVINVLSTGNGGTIELLYMQLYAPTTLAPARDFWLLRYTSVMEDGSLVVCERSLNNTQNGPSMPPAANFVRAELLPSGYLIRPCEGGGSIIHIVDHMDLEPWSVPEVLRPLYESSTLLAQKTTMAALRHLRQISQEISQPNVTGWGRRPAALRALSQKL…	840	ATGATGGCGGTGACCTCATCCTGCAAAGAAGGGACCAAGATAGCTATGGATAATGGCAAGTATGTGAGGTATACGCCCGAGCAAGTCGAAGCTTTAGAACGTCTCTACCATGAGTGTCCTAAGCCTAGCTCCATGCGTCGTCAACAACTCATTCGTGAGTGCCCCATCCTCTCCAACATCGAGCCCAAACAGATTAAAGTTTGGTTCCAAAATCGCAGATGTAGAGAAAAACAACGAAAAGAAGCATCACGCCTCCAAGCTGTGAATAGGAAGTTGACAGCTATGAATAAACTGTTGATGGAGGAGAATGATAGGTTACAAAAGCAAGTTTCACAGCTTGTTTATGAAAACAGCTATTTCCGCCAACAGACTCAAAATACGACTTTAGCCACCACGGAT…	2520	5.83	92.3146	cyto
Gobar.D05G051200	GbSTARD61	D05	4001510	4012207	10698	MAGSGDGGNEREVLEDSINHSSSFSRHRYRRSMSSGEEDKGLLAFSGWVYHVGTNSIGHEYSHQRFLYVKGKYVEMYRRDPQENPGIRPIRKGIIGPTLMVEETGSRKVGNEELYTIQFYNRLDETKKGEIACTSAEESKKWIEALDYAKQQAEYELSRGGGARNKLSLEADIDLEGHRPRVRRYASGLKKLIRIGGGPELLSRSSSSLGTGSSDGDFEGEFGDAVEAHEWKCVRTINGVRILEDVADGKGGKASLVKAVAPVDASADTVLEVILNLDRHKRYEWDMLTGDLELVDSYDGNYDVVYGTYDPKYLGRWQSKRDFVFSRQWFQGQDGAYTILQFPAAHKKRPTRNGYQRTSIKPSTWEIRSLTNEKCLVTHMLEMNAAGWGRWKKSSSCSK…	749	ATGGCGGGATCAGGCGATGGAGGAAACGAGAGAGAGGTGTTGGAAGACAGCATCAATCACAGTAGCAGTTTTTCTAGACATAGGTATAGACGAAGCATGAGCTCCGGCGAAGAAGACAAGGGACTTTTAGCATTTTCCGGGTGGGTGTATCATGTAGGAACCAATTCGATTGGCCATGAGTATTCCCATCAACGCTTCTTATATGTAAAAGGGAAATATGTTGAGATGTATAGAAGAGATCCTCAGGAGAACCCCGGCATTCGACCTATTAGGAAGGGTATCATAGGACCTACACTAATGGTGGAGGAGACAGGGAGTCGAAAAGTCGGTAATGAGGAACTCTACACTATACAATTTTACAATCGATTAGATGAGACTAAGAAAGGAGAAATTGCTTGT…	2247	6.1	82.8474	nucl
Gobar.D05G104800	GbSTARD62	D05	8185698	8192029	6332	MAMALAQHRESSSDSSINKHLDGGKYVRYTAEQVEALERVYAECPKPSSLRRQQLIRECPILSNIEPKQIKVWFQNRRCREKQKKESSRLQTVNRKLTAMNKLLMEENDRLQKQVSQMVCENGYMKQQLHTVNTSAADANCDSLGTTPQHSLRDTNSPAGLLSIAEETLAEFLSKATGTAVDWVQMPGMKPGPDSVGIFTISQSCSGVAARACGLVSLEPVKIAEILKDRPSWSRDCRNLEVFTMFPAGNGGTIELVYAQTFAPTTLAPARDFWTLRYTTTLENGSLVVCERSLSGSGAGPSAAAAAQFVRAEVLPSGYLIRPCEGGGSIIHIVDHLNLEAWSVPEVLRPLYESSKVIAQKMTIAALRYIRQIAQETSGEVVYSLGRQPAVLRTFSQRL…	845	ATGGCTATGGCGTTGGCCCAACATAGAGAAAGCAGCAGTGACAGTAGCATCAACAAACATCTTGATGGTGGCAAGTATGTTAGATACACGGCTGAGCAAGTTGAAGCTTTGGAACGAGTCTATGCTGAGTGCCCCAAGCCCAGCTCCTTGCGTAGGCAACAGTTGATAAGGGAATGCCCCATTCTTTCAAACATCGAACCTAAACAGATCAAAGTTTGGTTTCAAAATCGCAGGTGTAGAGAGAAGCAAAAAAAAGAGTCTTCAAGGCTGCAGACTGTGAATAGAAAATTAACAGCCATGAACAAGCTGTTGATGGAGGAGAATGATCGGTTGCAAAAACAGGTGTCTCAGATGGTCTGCGAGAATGGGTATATGAAGCAACAACTGCATACTGTAAAT…	2535	5.8	92.3521	chlo
Gobar.D05G105300	GbSTARD63	D05	8221480	8228827	7348	MGGSQIGELKMEGWLHIIRSNRIGLQYSRKRYFVLEDHLLKSFKSMPISNLQEPGRSVIIDSCIRVADNGRESIHSNVFFIFTLYNSSNHNDQLKLGASSPEEAARWIQSFQEAALKGGTYPGNDVACSKSRWQSFRSSGSSNTNHNSSIDWTLCSSTKMDRVTSDVVAPSPWTIFGCQNGLRLFKEAKDRDSHGKWDDHPAIMAVGVIDGTSEAIFQTLMSLGPSRSEWDFCFYKGSVIEHLDGHTDIIHKQLYGDWLPMGMKRRDLLLRRYWRREDDGTYVILYHSVFHKKCPPHKSYIRACLKSGGYVISPLNEEKHSVVKHMLAIDWKFWKSYLKTSAARSITIRMLERVAALRELFKTKQGKYPSADISSGELIRAVRLQQSEEDCVVDMCTQI…	735	ATGGGCGGTTCACAGATCGGAGAATTAAAAATGGAAGGATGGTTACATATAATTCGTTCGAATCGGATTGGATTACAGTACTCAAGGAAACGTTACTTTGTTCTTGAAGATCATCTGCTTAAGAGCTTCAAATCCATGCCCATTTCCAATCTCCAGGAACCTGGTCGAAGTGTTATTATTGATTCCTGCATTCGAGTTGCAGACAATGGGAGAGAGAGCATTCACAGCAACGTATTCTTCATATTCACTCTTTATAATAGTTCTAATCACAATGATCAACTTAAGCTAGGAGCTAGTAGTCCTGAGGAAGCAGCAAGATGGATTCAATCCTTCCAGGAAGCAGCTTTAAAGGGTGGTACATACCCTGGAAATGATGTTGCTTGTTCAAAGAGCAGATGG…	2205	6.82	82.9162	nucl
Gobar.D05G118800	GbSTARD64	D05	9408061	9412060	4000	MGMMASVSSMEFWCILNLRATLITLLLILFFHLSKKLYSKFFPPSSVLHLPSPSSSTSLPESQSRIPEIVSDSDLKFLIDNLDEKLDEDEKWETVIDKKTNSLSYKAKCCRPKNKPLKYLSTTVFEGCSPELLRDFYMDNNYRKQWDKTVIDHVQLQMNTTNGIEIGCTIKKFPLLTPREYVLAWRLWEGKDRTFYCFIKECEHPSAPRRKKYVRVGYFRSGWQIRKVPGRDASEIRMFHQEDAGLNVEMAKLAFAKGIWSYVCKMDNALRKYAGISHPPTSPSVSPSTLIQKVPPELDMINGDALPAVSASMATFEPVNDKPREKRLSRKPSKKFVAKSLLVIGGVICLSRGHSGLGAKVAMAYILTKLRKRGDRSSQSMQT*	384	ATGGGGATGATGGCAAGTGTTTCTTCAATGGAATTTTGGTGCATCCTTAACCTCAGAGCCACTCTTATTACTCTTCTTCTTATTCTCTTTTTTCATCTTTCCAAGAAACTTTACTCTAAATTCTTTCCTCCTTCTTCCGTTCTTCATCTTCCTTCTCCTTCTTCATCCACTTCCCTTCCTGAATCTCAATCAAGAATCCCAGAGATTGTATCTGATTCAGACTTGAAGTTTTTGATTGATAATCTGGATGAGAAGCTCGATGAGGACGAGAAATGGGAGACTGTAATTGATAAGAAAACCAACTCTTTATCCTACAAGGCAAAATGCTGCAGACCTAAGAATAAACCACTAAAATACCTGAGCACGACTGTATTTGAGGGTTGCTCTCCGGAGCTTCTG…	1152	9.52	43.5928	chlo
Gobar.D05G134000	GbSTARD65	D05	10682997	10689572	6576	MGVVDMTNPPTKDFFASPALSLSLAGIFRDAGATAAAPTASASMEVEEGDEGSGGGGGSGSKKDDTVEISSENSGPARSRSEDDLLDHDDDEDDADKSKKKKRKKYHRHTADQIREMEALFKESPHPDEKQRQQLSKQLGLAPRQVKFWFQNRRTQIKAIQERHENSLLKQELDKLRDENKAMRETINKACCLNCGMATTAKDGSITAEEQQLRIENAKLKAEVEKLRTVIGKYPPGASTTGSCSSGNDQENRSSLDFYTGIFGLEKSRIMEIVNQAMEELQKMATAGEPLWVRSVETGREILNYDEYVKEFFVESSSNGRPKRSIEASRETGVVFLDLPRLVQSFMDANQWKEMFPCIISKAATVDVICHGEAPNKNGAVQLMFAELQMLTPLVPTRE…	759	ATGGGCGTCGTCGACATGACTAACCCACCCACCAAAGATTTCTTTGCTTCTCCCGCTCTCTCCCTTAGCCTTGCCGGGATATTCCGGGATGCCGGTGCTACGGCGGCAGCTCCGACTGCGAGTGCGAGTATGGAGGTGGAGGAAGGAGATGAAGGAAGCGGAGGAGGAGGAGGATCAGGTAGTAAGAAAGATGACACTGTAGAAATCAGTAGCGAAAACTCGGGCCCTGCAAGATCAAGATCCGAGGATGACTTGCTAGATCACGACGATGACGAGGATGACGCCGATAAGTCCAAAAAGAAGAAGAGAAAGAAGTATCATCGTCACACCGCCGACCAAATCAGAGAAATGGAAGCGCTGTTTAAGGAATCACCCCATCCAGATGAGAAGCAAAGGCAG…	2277	6.21	83.888	nucl
Gobar.D05G135700	GbSTARD66	D05	10896459	10903418	6960	MAMSCKDRKPGSLDNGKYVRYTPEQVEALERLYHECPKPSSIRRQQLIRECPILSNIEPKQIKVWFQNRRCREKQRKEASRLQAVNRKLTAMNKLLMEENDRLQKQVSQLVYENGCFRQHTQNATLATKDPSCESAVMSGQQRETHQHPPRDASPAGLLSIAEETLAEFLSKATGTAVEWVQMPGMKPGPDSIGIIAISHGCPGVAARACGLVGLEPTRVAELLKDRPSWFHDCRAVDVLNVLPTANGGTIELLYMQLYAPTTLAPARDFWLLRYTSVLEDGSLVVCERSLKNTQNGPSMPPVQHFVRAEMLPSGYLIRPCEGGGSIIHIVDHMDLEPWSVPEVLRPLYESSTVLAQKTTMAALRQLRQIAQEVSQSNVTGWGRRPAALRALSQRLSRG…	839	ATGGCAATGTCCTGCAAGGATCGTAAACCTGGGAGCCTGGATAATGGGAAATATGTAAGGTACACGCCTGAGCAGGTTGAGGCCCTTGAAAGGCTTTATCATGAATGCCCCAAACCTAGTTCTATTCGTCGTCAGCAACTGATTAGGGAGTGCCCTATTCTCTCCAACATTGAACCTAAACAGATCAAAGTTTGGTTCCAAAATAGAAGATGTAGAGAGAAACAAAGAAAAGAGGCATCACGCCTTCAAGCTGTAAATAGGAAGCTGACAGCAATGAACAAGCTTTTGATGGAGGAGAATGATAGGTTGCAAAAGCAGGTGTCACAGCTAGTTTATGAAAACGGATGCTTTCGCCAACATACTCAGAATGCTACACTTGCAACCAAAGATCCTAGCTGT…	2517	6.07	92.1346	nucl
Gobar.D05G168200	GbSTARD67	D05	13744984	13747732	2749	MKSSPAACGQQSWSISDDSLRRYVQYASESCIQELLMSASVSVSPASETDKLRNRSDGWKVLTLENGVEISKRRSGSLHMFRSRWVLRSVSPQQFITVANAIDAAKQWDSELVEGRYIKDLEDNLSIIRLRFGDNSKPLFRKREFIVYERRETMEDGTLVVAVASLPKEIAAGLLPQQNNAIRGFLLQSGWVVEKLEDINSCIVTYVVQLDPAGWLPKWFVNRLNTKLVMIIEDLRKLVQTTAPH*	246	ATGAAAAGCAGCCCTGCAGCTTGCGGCCAGCAATCTTGGTCCATCAGCGACGACTCACTAAGAAGATACGTCCAATATGCAAGCGAAAGCTGCATACAGGAGTTGTTAATGTCGGCTTCGGTCTCGGTTTCACCAGCTTCAGAGACGGACAAGTTGCGGAATCGCAGTGATGGATGGAAGGTTCTGACCCTTGAAAACGGAGTGGAGATATCGAAGCGCAGGTCTGGATCGCTTCACATGTTCCGTAGCCGCTGGGTCCTCAGATCTGTCTCGCCCCAGCAGTTCATCACCGTCGCCAACGCCATAGATGCTGCCAAGCAATGGGACAGTGAGCTTGTAGAAGGCAGATATATTAAAGATCTTGAAGATAACTTGAGCATTATTCGTCTTAGGTTTGGA…	738	8.74	27.8159	chlo
Gobar.D05G313200	GbSTARD68	D05	30889669	30896726	7058	MGLSQNEAKMEGWLYTIRSHPLGLQFSRKRYFVLHNHVLRSFKTIPISEKQEPVRSAVIDSCIRVIDNGRESINKKVFFIFTVYSILDGNNQIKLGACSSEEAAAWIRCLKDVALEEPPPCQAKNFVGSPTMTWPSLRSESTWMKLRKNSVKWPFRSSVHAEATTSDVIAPSHWKIFGCQNGLRLFKEAKDWDSLGGLWDDDPAIMAVGVVDGTSEAIFLALMSLGPSRSEWDYCVYHGSLVECLDGHTDIIHKKLYSDWLPWGMKRRDLLLQRYWRREDDGTYVILYHSVVHKKCPPQSGYVRAHLKSGGYVVTPVNQGQQSTVKHMLAIDWKLWKLYPRLSAARSLTILMLMRVAALRELFKAKQRNSSSICLSREWLRHIHLPQTEKPDDKTDTES…	738	ATGGGTCTCTCTCAAAACGAAGCAAAAATGGAAGGTTGGTTATATACAATACGTTCCCATCCTCTTGGTTTACAATTCTCACGCAAACGTTACTTCGTTCTTCATAACCATGTTCTCAGGAGCTTTAAAACAATCCCCATTTCTGAAAAACAGGAACCTGTTAGAAGTGCAGTAATAGATTCATGTATTCGGGTTATAGACAACGGAAGGGAGAGCATTAACAAAAAGGTGTTCTTCATTTTCACCGTTTACAGCATTTTGGATGGTAACAATCAGATTAAGCTTGGAGCATGTAGTTCAGAGGAAGCAGCAGCATGGATTCGTTGCTTAAAGGATGTGGCATTAGAGGAGCCTCCTCCATGTCAAGCAAAGAATTTTGTAGGTTCTCCCACAATGACA…	2214	7.89	83.5445	nucl
Gobar.D06G106600	GbSTARD69	D06	19282361	19288770	6410	MMAATSACKEGTKIAMDNGKYVRYTPEQVEALERLYHECPKPSSMRRQQLIRECPILSNIEPKQIKVWFQNRRCREKQRKEASRLQAVNRKLTAMNKLLMEENDRLQKQVSHLVYENSYFRQQTQNTTLATTDTSCDSAVTSGQHHLTPQHPPKDASPAGLLSIAEETLTEFLSKATGTAVEWVQMPGMKPGPDSIGIVAISHGCTGVAARACGLVGLDPTRVAEILKDRPSWYRDCRAVDVINMLSTANGGTIELLYMQLYAPTTLAPARDFWLLRYTSVMEDGSLVVCERSLNNTQNGPSMPPAVNFVRAELLPSGYLIRPCEGGGSIIHIVDHMDLEPWSVPEVLRPLYESSTLLAQKTTMAALRHLRQISQEISQPNVTGWGRRPAALRALSHKL…	838	ATGATGGCGGCGACCTCTGCCTGCAAAGAAGGGACCAAGATAGCAATGGATAATGGCAAGTATGTGAGGTACACGCCGGAGCAAGTGGAAGCTTTAGAACGGCTCTACCATGAGTGCCCCAAGCCAAGCTCCATGCGTCGCCAACAGCTCATTCGTGAGTGCCCCATCCTCTCCAACATCGAGCCTAAACAGATCAAAGTTTGGTTCCAAAATCGCAGATGTAGAGAAAAACAAAGGAAAGAGGCATCACGCCTCCAAGCTGTGAATAGGAAGTTGACTGCTATGAATAAACTGTTAATGGAGGAGAATGATAGGTTACAAAAGCAAGTTTCTCACCTTGTTTATGAAAACAGCTATTTCCGCCAACAGACTCAAAATACGACCCTAGCCACCACAGAT…	2514	5.76	92.1415	nucl
Gobar.D06G179800	GbSTARD70	D06	52591924	52596652	4729	MFSPNLFESPHMFDMSHKTSESELMGKIRDDDYEIKSVNETMDAPSGDDQDPDQRPKKKRYHRHTQRQIQEMEAFFKECPHPDDKQRKELGRELGLEPLQVKFWFQNKRTQMKAQHERHENAILKAENEKLRAENNRYKEALSNATCPSCGGPAALGEMSFDEQHLRIENARLREEIDRISGIAAKYVGKPLSSLPHLSSHLHSRSVDLGASNFGNQSGFVGEMDRSGDLLRSVSGPTEADKPMIVELAVAAMEELIRMAQSGEPLWVPGDNSTDVLNEDEYLRTFPRGIGPKPLGLRSEASRESAVVIMNHVNLVEILMDVNQWSSVFCGIVSRAMTLEVLSTGVAGNYNGALQVMTAEFQVPSPLVPTRENYFVRYCKQHIDGTWAVVDVSLDNLRP…	726	ATGTTTAGCCCCAACTTATTTGAGAGTCCCCATATGTTCGACATGTCTCATAAGACCTCGGAAAGTGAACTAATGGGGAAGATCAGGGATGATGATTATGAGATCAAATCAGTCAATGAAACTATGGATGCTCCCTCTGGAGATGATCAAGATCCTGACCAACGCCCTAAAAAGAAGCGTTATCATCGTCATACCCAGCGTCAAATCCAGGAGATGGAAGCATTCTTTAAGGAATGCCCTCATCCTGATGATAAGCAAAGGAAGGAGCTTGGCCGTGAGCTAGGGTTAGAACCTCTACAAGTCAAGTTTTGGTTCCAAAACAAGCGCACCCAAATGAAGGCCCAACATGAACGCCATGAAAATGCTATACTGAAGGCTGAGAATGAAAAACTCCGAGCT…	2178	5.86	79.7115	nucl
Gobar.D06G207100	GbSTARD71	D06	57480521	57487409	6889	MGVSQNDAKMEGWLYTIRSNRIGSQFSRKCYFILHNNVLKSYKAAPISEEEEPVRSAIIDSCIRVTDDGRASINKKVFFIFTIYSTSVDNEQLKLGATSSEDAARWIRCLKDSALKESPCLAKNFSAPPKKIWSSLRLTNSKRTHSKDSVHWPFHSSVHAEAMTSDVVAPSPWKIFGCQNGLRLFKESKDKNTRGWHWNDIPAIMAVGVVDVTSEAIFRVVMSLGPSRSEWDFCLYHGSVVEHVDGHTDIIHKKLYSDWLPWGMKRRDLLLQRYWRREDDGTYVILYHSASHKKCPPQNGYVRARLKSGGYVITPVNNGKQSLVKHMLAIDWKFWKFYLRTPAARSLTIHMLERVAALRELFKAKQGNYPPECLSMEWTSDAHLPQLEKEDIKIDTQSP…	737	ATGGGTGTTTCTCAAAATGACGCTAAAATGGAAGGTTGGCTATATACAATACGTTCTAATCGTATTGGCTCACAGTTCTCTCGCAAATGTTACTTCATTCTTCATAACAATGTTCTCAAAAGCTATAAAGCCGCCCCCATTTCTGAAGAAGAGGAGCCTGTTAGAAGTGCCATAATTGATTCATGCATTCGGGTCACAGACGATGGAAGGGCAAGCATTAACAAGAAGGTCTTCTTCATTTTCACCATTTACAGCACTTCAGTTGATAATGAGCAGCTTAAGTTAGGCGCGACTAGCTCAGAGGACGCAGCAAGGTGGATTCGTTGCCTGAAGGATTCAGCATTAAAGGAATCTCCATGTCTTGCAAAGAATTTTTCAGCTCCTCCTAAGAAGATATGG…	2211	8.66	83.4863	nucl
Gobar.D07G025800	GbSTARD72	D07	2524240	2531313	7074	MMAVTSSCKEGNNIAMDNGKYVRYTPEQVEALERLYYECPKPSSMRRQQLIREYPILSNIEPKQIKVWFQNRRCREKQRKEASRLQAVNRKLTAMNKLLMEENDRLQKQVSQLVCEKSYFRQQSQQQAGLATTDTSCDSVVTSGHQHHLTPQHPPRDASPAGLLSIADETLTEFLSKATGTAVEWVQMPGMKPGPDSIGIVAISHGCTGVAARACGLVGLDPTRVAEILKDRPSWFRDCRAVDVINVLSTGNGGTIELLYMQLYAPTTLAPARDFWLLRYTSVLEDGSLVVCERSLNNTQNGPNMPPAANFVRAEMLPSGYLIRPCEGGGSIIHVVDHMDLEPWSVPEVLRPLYESSTLLAQKTTMAALRHLRQISQEISQPNVTGWGRRPAALRALSQ…	842	ATGATGGCGGTGACCTCATCCTGCAAAGAAGGGAACAATATAGCAATGGATAATGGGAAATATGTGAGGTACACACCCGAGCAAGTCGAAGCTTTAGAACGTCTTTACTATGAATGTCCTAAGCCTAGCTCTATGCGTCGTCAACAGCTCATTCGTGAGTACCCTATCCTCTCCAACATCGAGCCTAAGCAGATCAAAGTTTGGTTCCAAAATCGCAGATGTAGAGAAAAACAAAGGAAAGAGGCATCTCGTCTCCAAGCTGTAAACAGGAAGTTGACAGCCATGAATAAACTGTTAATGGAGGAGAACGATAGGTTACAAAAACAAGTTTCCCAACTTGTTTGTGAAAAAAGCTACTTTCGCCAACAGTCTCAACAGCAGGCGGGGTTAGCCACCACA…	2526	5.96	92.589	nucl
Gobar.D07G029000	GbSTARD73	D07	2851763	2865877	14115	METTKALKEEGGEGGQEKEVLLDGSNGSSSSGDANTNGAPKHRHTPTASYGGDERGIYEIFGWVYHIGVNSIGHEYCHLRFLFIKGKYVMMYKRDPHENPGIKPIRKGVIGPTLMVEELGRRKVNDGDLYVIQFYNRLDESNKGEIACPTAGEARKWMEAFDHAKQQAEYELSRGGSTRNKLNMEADIDLDGHRPRVRRYAHGLKNLIRIGKGPEMLLRLTSNLGGSGTSNRYFEGEFGDAIEAHEWKCVRTVNGIRIFEDVADSKRGKGALVKAVGLVDASADTAFEVILNLERRKRYEWDMLTADLELIDSYDGHYDVVYGTYDPKYLTRWQSKRDFVFTRRWFRGQDGAYTILQLPAVHKKRPSRSGYRRTPINPSTWEVRSLNSPMGSNTTKCLV…	776	ATGGAAACAACAAAGGCGTTGAAGGAGGAGGGAGGCGAGGGAGGACAGGAGAAAGAAGTGTTGTTGGATGGCAGCAACGGAAGCAGTAGCAGCGGCGACGCCAATACTAACGGGGCTCCTAAACATAGGCATACCCCTACAGCCAGCTATGGTGGGGATGAGAGGGGGATTTATGAAATTTTCGGATGGGTGTATCATATTGGAGTCAACTCGATCGGCCACGAGTATTGTCATCTTCGCTTCCTCTTTATAAAGGGCAAATACGTAATGATGTACAAGAGAGATCCTCACGAGAACCCCGGTATTAAACCTATTAGAAAGGGTGTCATAGGACCTACATTGATGGTGGAGGAGTTAGGACGGCGAAAAGTCAATGACGGGGATCTATATGTTATACAG…	2328	7.61	86.525	cyto
Gobar.D07G161400	GbSTARD74	D07	24434050	24439177	5128	MNLGGSLNNSSGGGLGGATIVADIPFSNNMAAAGAMAQNIYNSPGLSLALQQPSIGNQGDGVRMGENFEASIGRRSREEEHESRSGSDNIDGVSGDDQDAANNRPRKKRYHRHTPQQIQELEALFKECPHPDEKQRLELSKRLCLETRQVKFWFQNRRTQMKTQLERHENSLLRQENDKLRAENMSIREAMRNPICTNCGGLAIIGDLSLEEEHLRIENARLKDELDRVCALASKFLGRPLSSLATSIAPPLPNSNLELGVGSNGFGGLSTTLPLGPDFGGGVSNSLPVVPPNGVERSMFLELALAAMDELVKMSQTDEPLWIRSLEVGREILNHDEYSRMFTPCIGIKPAGFLTEASRQTGVVIINSLALVETLMDSNRWAEMFPCMIARTSTTDVIS…	791	ATGAATTTGGGGGGATCTCTCAATAACAGCTCAGGTGGAGGCCTTGGGGGTGCAACAATCGTCGCCGACATCCCCTTTAGCAACAACATGGCGGCCGCCGGTGCTATGGCTCAGAACATATACAACTCTCCGGGCCTCTCTCTTGCCCTTCAGCAACCGAGTATAGGTAATCAGGGAGATGGAGTTAGAATGGGTGAGAACTTTGAAGCAAGTATTGGGAGAAGAAGCAGGGAAGAGGAACATGAGAGCAGATCTGGAAGTGATAACATTGATGGAGTTTCAGGCGACGATCAAGATGCCGCCAACAACCGTCCTAGGAAGAAGAGATACCACCGCCACACTCCTCAACAAATCCAAGAGCTTGAAGCTCTCTTTAAGGAGTGCCCTCATCCCGATGAG…	2373	5.93	85.7235	nucl
Gobar.D07G232600	GbSTARD75	D07	51636039	51638706	2668	MNVKPFPGPSCIRLYAYEDDEDFVDEGFAEKKGKDKGKGITECKYKGTSSAELKAFGGQQMLSAEQTIPRRDLSVALKTYKRQLSNYQRLQLANNYCKAAYLEVMSLAKEAGTWVRAKPCLGNLDDLVNEFRTPPLPGRKMEVSVATAVIPDVLASEMAEMMTLSSNLWSKLLFPLVKHVEGSNVVGSLQYLSYADVSIKAAVQMYAELQLPTTLVPTRYFEFLRYGKEIMDGIYIIVDVSSRYSDPFAKRNSERRPSGVIIREHGPEDCEIIWIENVEVDETRENLYSTIIGSNLAYGAHRWVTTLLWNLKRDKSSFSDLKIDVHPGAGSFLLALTQAMKRFFMECVSQHPDEAALTVITSGEDPIRILHNKKLTEYISFVGVNSFRVQAKPLSVFQF…	581	ATGAACGTTAAACCGTTTCCTGGACCTTCGTGTATTCGCTTATATGCATATGAGGATGATGAAGACTTTGTAGATGAAGGTTTTGCAGAGAAGAAAGGCAAAGACAAAGGTAAAGGCATTACTGAATGCAAATACAAGGGAACTTCTTCAGCTGAGTTGAAAGCGTTTGGAGGACAACAAATGCTTTCTGCAGAGCAAACAATTCCCCGTAGAGATCTTTCGGTTGCGTTGAAAACATATAAACGACAACTCAGTAATTACCAAAGATTGCAATTGGCGAACAATTATTGTAAGGCAGCTTACCTGGAGGTCATGAGTTTGGCAAAGGAAGCGGGAACTTGGGTACGAGCGAAGCCCTGCTTAGGTAATCTGGATGATCTCGTAAACGAGTTCCGAACC…	1743	5.57	65.0675	chlo
Gobar.D08G120100	GbSTARD76	D08	33418843	33425064	6222	MSFGGLIKSSSSSDSGSSGARVVVADFVPQNSMLSYAIVEPPLLTQHIPISMLSSPSLSLSYKRMDGHGEMGLIGENFDPGFVGRMKEDGCEIRSESDNFDVASGDDQDAAADGPSKKKKYHRHTPRQIQELESFFKECPHPDEKQRMELSRRLGLEGKQIKFWFQNRRTQMKTQLERHENVILRQENDKLRAENDLLKQAMTTPICNSCGGPAVPGEISYEQHQLRIENARLKDELTRICALTNKFLGRPLSSSGSPIPPHGLNSNLELAVGRNGFGGLNNAGTSLPMGFEFGDGSMMPIVKPMVNEMQYDRSAFVDVALSAMDELIKMAQMDNPLWIKGLGGGMESLNVEEYKRNFSSCIGMKPSSYATEATKATGLVYLRGLALVEALMDANRWVE…	812	ATGAGTTTTGGGGGTTTGATCAAGAGTAGTAGCAGCAGTGACAGTGGTAGTTCGGGTGCAAGGGTGGTTGTGGCTGATTTTGTTCCACAAAACAGCATGCTAAGTTATGCCATTGTTGAGCCACCTCTTCTCACCCAACATATTCCCATATCTATGCTAAGCTCTCCCTCACTTTCTCTCTCATATAAAAGAATGGATGGTCATGGTGAGATGGGGCTGATTGGGGAAAACTTTGATCCGGGTTTTGTTGGGAGGATGAAGGAAGACGGATGCGAGATTAGGTCTGAAAGTGATAATTTTGATGTTGCTTCCGGTGATGATCAGGATGCTGCTGCCGATGGACCGTCTAAGAAGAAGAAGTACCACAGGCACACTCCACGTCAAATACAAGAGCTTGAA…	2436	5.66	88.8343	nucl
Gobar.D08G186800	GbSTARD77	D08	52168430	52179672	11243	MSKVVYEGWMVRYGRRKIGRSFIHMRYFVLENRLLAYYKRKPQDSQVPIKTLLIDGNCRVEDRGLKTQHGHMVYVLSVYNKKEKYNRITMAAFNIQEALIWKEKIESAIDQHQDSQMANGNKYVSFEYKSGMDNGRNASSSDYESQFSAQEDEDEAPPKTLLRRTTIGNGPPDSILDWTQEFDSELSNQNANSQAFSRKHWRLLQCQNGLRIFEELLEVDYLPRSCSKAMRAVGVVEATCEEIFGLVMSMDGTRFEWDCSFQYGSLVEEVDGHTAILYHRLQLDWFSMFAWPRDLCYVRYWRRNDDGSYVVLFRSREHENCGPQPGYVRAHVESGGFNISPLKSRNGKSRTQVQHLMQIDLKGWGVGCISAFQQHCLLQMLNSVAGLREWFAQTDERGA…	726	ATGTCGAAGGTGGTGTACGAAGGATGGATGGTGAGATATGGTCGAAGGAAGATCGGACGATCCTTCATACACATGCGATATTTCGTGCTCGAAAATCGGCTTCTAGCTTACTACAAGAGAAAGCCACAAGATAGTCAGGTTCCTATCAAGACCTTGTTGATAGATGGAAACTGTAGAGTGGAGGATCGAGGTTTGAAGACCCAACATGGACATATGGTTTATGTTTTGTCAGTTTACAACAAGAAAGAGAAGTACAACAGAATCACGATGGCAGCATTCAACATCCAGGAAGCCCTAATCTGGAAGGAAAAAATAGAGTCTGCGATTGATCAGCATCAAGATTCACAAATGGCCAATGGCAACAAATACGTTTCTTTTGAATATAAATCTGGAATGGAT…	2178	6.65	82.886	chlo
Gobar.D08G236500	GbSTARD78	D08	59724652	59730744	6093	MAMAVAQHRESSSGSNINKHLDNGKYVRYTAEQVEALERVYAECPKPSSLRRQQLIRECPILSNIEPKQIKVWFQNRRCRDKQKTEASRLQTVNRKLNAMNKLLMEENDRLQKQVSQLVNENGYMKQQLHTVNASTNDASCDSVVTTPPHSLKDANNPAGLLSIAEGTLKEFLSKATGTAVDWVQMPGMKPGPDSVGIFAISQSCSGVAARACGLVSLEPTKIAEILKDRPSWFRDCRNLEVFTMFRAGNGGTIELIYTQMFAPTTLAPARDFWTLRYTTTLENGSLVVCERSLSGSGAGPNAAAAAQFVRAEMLPSGYLIRSCEGGGSIVHIVDHLNLEAWSVPEVLRPLYESSKVVAQKMTIAALHYIRQIAQETSGEVVYGPGRQPAVLRTFSQRL…	844	ATGGCTATGGCGGTGGCCCAACACAGGGAGAGCAGTAGTGGCAGTAACATCAACAAGCATCTTGATAATGGCAAGTATGTTAGGTACACAGCTGAGCAAGTTGAAGCTTTAGAACGAGTGTATGCTGAGTGCCCCAAGCCAAGTTCTTTGCGTCGGCAACAGTTGATAAGGGAGTGCCCCATTCTTTCCAACATTGAACCTAAACAGATCAAAGTTTGGTTTCAGAATCGCCGATGTAGAGATAAGCAAAAAACAGAGGCTTCAAGGCTGCAGACGGTGAATAGGAAATTAAATGCCATGAACAAGCTGTTGATGGAGGAGAATGATCGGTTGCAAAAACAGGTGTCTCAGCTGGTGAACGAGAATGGGTATATGAAGCAACAACTGCATACTGTAAAT…	2532	5.81	92.3804	chlo
Gobar.D08G237200	GbSTARD79	D08	59875028	59882912	7885	MAGSQSGDLKMEGWLHIIRSNRIGLQYSSKRYFVLEDHLLKSFKSMPISNLQEPGRSAIIDSSIRVTDNGRESIHRKVFFIFTLYNSSNHNDQLKLGASSPEEAARWIQSLQEAALKGGPYSGNDAAYSKSRWQSFRSSGSNNENHNNSLDWTLYSSTKMDRVTSDVVAPSPWTIFGCQNGLRLFKEAKERDSHRKWDDHPAIMAVGVVDETSEAIFQTLMSLGPSRSQWDFCFYKGCVVEHLDGHTDIVHKQLYSDWLPWAMKRRDLLLRRYWRREDDGTYVILYHSVFHKNCPPQKSYVRACLKSGGYVISPVNEGKQSVVKHMLAIDWKFWKSYLRTSAARPITIRMLERVAALRELFRAKQVKYPSDNLSSGELIRKVRLHQSVEDGAIDMCTQI…	738	ATGGCTGGTTCCCAGAGCGGAGATTTAAAAATGGAAGGATGGTTACATATAATTCGTTCGAATCGGATTGGATTACAGTACTCAAGCAAACGTTACTTTGTTCTTGAAGATCATCTTCTTAAGAGCTTCAAATCCATGCCCATTTCCAATCTCCAGGAACCTGGTAGAAGTGCAATCATTGATTCTTCCATTCGAGTGACAGACAATGGGAGGGAAAGCATTCACAGAAAAGTGTTCTTCATATTCACCCTTTACAATAGTTCTAATCACAATGATCAACTTAAGCTAGGAGCTAGCAGTCCTGAAGAAGCAGCAAGATGGATTCAATCCTTGCAGGAAGCAGCCTTAAAGGGTGGTCCATACTCTGGAAATGATGCTGCTTATTCAAAGAGCAGATGG…	2214	8.09	83.3647	nucl
Gobar.D09G046200	GbSTARD80	D09	15102796	15106828	4033	MGVDNRTAFLHSKRMASHGELRLIGENYDPGFIGMMKEDDGYGSSDDFEGALGNDQDTADNGRPPKKKKKFHRHNPHQIHELESFFKECPHPDEKQRRELSRRLALESKQIKFWFQNRRTQMKTQLERHENVFLKQENDKLRAENDLLRQAIASAICNNCGVPAVPDEISYEPSQLMIENSRLKDELNRARALTNKFLGRHLSSSSANPSPSPSQGLNSNVEVVVRRTGFCGLNNGSISLPMGFEFGHGATMPLMNPSFAYEMPYDKSALVDVALAAMDELIKMAQMGNPLWIKGFGDGMETLNLEEYKRTFSSFIGMKPSGFTTEATRETAMVPLRGLALVDTLMDANRWAEMFPCMISRAVTIDVLSSGKGVTRDKALQLMEAEFQVLSPLVPIRQI…	759	ATGGGCGTTGACAATAGAACAGCCTTTCTTCATTCTAAAAGAATGGCTAGTCATGGTGAGCTGAGGCTGATTGGAGAAAACTATGATCCTGGTTTTATTGGGATGATGAAGGAAGATGATGGTTATGGGAGTAGTGATGATTTTGAAGGTGCGTTAGGTAATGATCAAGATACTGCTGATAATGGAAGACCACCTAAGAAGAAGAAGAAATTCCATAGGCACAATCCACATCAAATACATGAGCTTGAATCTTTCTTCAAAGAGTGTCCTCACCCTGATGAAAAACAAAGAAGGGAACTTAGTAGGAGGCTAGCCCTAGAGAGCAAGCAAATAAAATTTTGGTTTCAAAACAGGAGAACCCAAATGAAGACTCAATTGGAGCGCCATGAAAATGTATTT…	2277	6.41	83.8286	nucl
Gobar.D09G067500	GbSTARD81	D09	26997576	27002631	5056	MDESFFDLMEFLKKPTITETFVDILLCAVPIWLAVMIGLFIGWAWRPRWTSLVFLGLRSKFRFVWTAPPGFGARRLWLAFTALSAFSVCRTVFSNFIKGRARKSTAETSNSAVPLQSPSPTVRISPEGAAGTVSPTTKAEERQQDIVTENDLAHLLHLLEGKEGEMEWQNMMERTTPNMSYQAWRHEPENAPAIYRSRTVFEDATPELVRDFFWDDEFRPKWDTMLSYVKILDECPRTGTMIVHWIKKFPFFCSDREYIIARRIWEAGNAYHCVTKGVPYPDLQKRDKPRRVELYFSSWVIRAVESRKGDGQMTACEVALVHYEDMGIPKDVAKLGVRHGMWGTVKKLHSGMRAYQNARKTNSSLSRCAQMARITTKISPDESAGSLRPATVEDEKDRT…	448	ATGGATGAATCTTTCTTCGATCTAATGGAATTCTTGAAGAAACCTACCATAACCGAAACATTCGTCGACATTTTGTTATGTGCGGTGCCCATATGGTTAGCAGTGATGATCGGGCTCTTCATCGGTTGGGCTTGGCGTCCTAGGTGGACCAGCTTGGTTTTTCTAGGTCTCCGATCTAAGTTCCGGTTCGTCTGGACTGCTCCCCCTGGGTTCGGAGCTCGCCGACTCTGGCTCGCCTTTACTGCTCTTTCCGCTTTCTCTGTTTGCCGTACTGTTTTCTCCAACTTTATTAAAGGGAGAGCCAGGAAATCGACTGCTGAAACTTCCAATTCGGCCGTTCCTTTACAATCTCCGTCGCCTACTGTGAGGATTTCGCCTGAAGGAGCGGCTGGTACAGTT…	1344	9.35	50.9958	chlo
Gobar.D10G004500	GbSTARD82	D10	356034	362872	6839	MALSMHKESLNNKQMDSSKYVRYTPEQVEALERVYNECPKPSSLRRQQLIRECPILSNIEPKQIKVWFQNRRCREKQRKEASRLQTVNRKLTAMNKLLMEENDRLQKQVSHLVYENGYMKQQLQTASVTTTDNNSCESVVVSGQHQQQQNPTPRHPQRDANNPAGLLTIAEETLAEFLSKATGTAVDWVQMIGMKPGPDSIGIVAVSRNCSGVAARACGLVSLEPTKVAEILKDRPSWYRDCRCIDVLSIIPTANGGTIELIYMQTYAPTTLAAARDFWTLRYTTSLEDGSLVICERSLTSSTGGPTGPPTTSFVRAEMLPSGFLIRPCDGGGSIIHIVDHVDLDVWSVPEVLRPLYESSKILAQKMTIAALRHIRQIAQETNGEIQYGGGRQPAVLRT…	854	ATGGCACTTTCCATGCACAAAGAGTCATTGAATAACAAGCAAATGGATAGTAGTAAGTATGTAAGGTATACACCAGAGCAAGTGGAAGCTTTGGAAAGAGTATACAATGAATGTCCAAAGCCTAGCTCTTTAAGAAGGCAGCAGCTCATTAGGGAGTGCCCTATTCTTTCCAACATTGAGCCTAAACAGATCAAAGTTTGGTTTCAGAACCGAAGATGTCGAGAAAAGCAGAGGAAGGAAGCTTCCCGTCTCCAGACGGTGAACCGAAAGCTGACTGCCATGAATAAGCTGTTGATGGAAGAGAATGATCGATTGCAAAAACAGGTCTCGCATCTTGTATACGAGAATGGATACATGAAGCAGCAGCTGCAGACCGCTTCAGTAACGACCACGGACAAT…	2562	5.78	93.7298	cyto
Gobar.D10G015700	GbSTARD83	D10	1179020	1183433	4414	MFNSDLYENLNMFDMFQRPSDSDQTERNGDDDNNDTKSGTEVDAPSADDDNQGPASSGPSRRRAKRKRYHRHTQRQIQEMEALFKECPHPDDKQRKQLSRELGLDPLQVKFWFQNKRTQLKAQTERHENGLLKAENEKLRAENHRYKEALNNISCPTCGGPAALGEMSFEEQHLRLENARLREEIERISGVTAKYVGKPIGPSFSRFADRAPISFGTQPEFLGEYGGPGGGGGLGEVLRPVSVTNEADKPLIVELAVTAMEELIRMAQSGEPLWVTDENSIDVLNENEYLRIFPRGIGSKPFANLGFRSEASREAAVIIMNPVNLVEILMDVNQWSRVFCGIVSRAMTLDVLSTGIAGNYNGALQVMTAEFQLPSPLVPTRENYFARYCKRHHDGIWAV…	735	ATGTTCAACTCGGACTTATATGAAAATCTCAACATGTTCGATATGTTCCAAAGGCCGTCTGATAGTGACCAGACGGAAAGGAACGGGGACGATGATAATAACGATACAAAATCAGGTACTGAAGTAGATGCACCATCTGCTGATGATGATAATCAAGGTCCTGCTTCTAGTGGACCTAGCCGTCGTCGTGCAAAAAGGAAGCGTTACCACCGTCATACTCAGCGACAAATCCAAGAAATGGAAGCATTGTTCAAAGAGTGTCCTCATCCAGATGATAAGCAAAGGAAACAACTCAGTCGTGAGTTAGGGTTAGACCCACTGCAAGTCAAGTTTTGGTTCCAAAACAAGCGTACCCAACTCAAGGCCCAAACTGAACGCCATGAAAATGGTTTGTTAAAG…	2205	5.61	80.8033	nucl
Gobar.D10G089500	GbSTARD84	D10	9748047	9750286	2240	MNTSSVACSQSWSISEESLRRYVHFASESCVQELLMSASNDCGDGWKILLTLDNGVEISKRRSGSLHIFRSRCLLRSVSPQQFITVANAIDGAKQWDPDLVEARYIKDVEDNLSIIRLKFGENSKALFRKREFIVYERRESMEDGTVVVAVASLPKEIAAGLLPKPNNAIRGLLVQSGWVVEKLDDLNSCLVTYVLQLDPAGWLPKCFVNRLNTKLVMIIGNLRKLVQTTPP*	233	ATGAACACTAGTTCCGTAGCTTGCAGCCAGTCATGGAGCATCAGCGAGGAGTCTCTAAGAAGATACGTGCACTTTGCAAGTGAGAGCTGTGTGCAGGAGTTGTTAATGTCGGCTTCCAATGATTGTGGGGATGGATGGAAGATCCTCCTCACCCTTGACAATGGAGTAGAGATATCCAAACGCAGGTCTGGCTCTCTTCACATTTTCCGTAGTCGCTGCCTGCTCAGATCTGTCTCACCCCAGCAATTCATCACCGTTGCCAATGCTATAGATGGTGCCAAGCAATGGGACCCTGACCTGGTAGAAGCCAGATATATAAAAGACGTTGAAGATAACTTGAGCATTATTCGTCTCAAGTTTGGAGAAAACTCCAAGGCTTTGTTCAGAAAAAGAGAATTC…	699	8.52	25.998	chlo
Gobar.D11G017600	GbSTARD85	D11	1439061	1441954	2894	MVLVSVFLEILRKPTIGDVLKELMIFIAPLWIAVIVGVLVGWAWKPKWANIGREMMIDCSVSKDSTPSSSDSSSTSFNLISSLNSIKFLLPSCISWITDDEAQSDPFSLPPTVDSNCSSSQIPKGKTSFVTNEDLEHFVNLVEEKDGGPAWIHMMDCSTPTMFYQAWQRDLEAGPTEYRSRTVFEDTTPEMVRDFFWDDEFRPKWDNMLVSAATMEECPTTGTMVVHWVRKFPFFCSDREYVFGRRIWESGRAYYCVTKGVPYGSVPRKNKPRRVDLYYSSWLIRAVESRKGDGQLTACEVLLFHHEDMGIPWKIAKVGVRQGMWGTVKKIDPGLRAYQKERTSGNTLSHCAFMAQINSKISADYLRSFESKSNDSSELETHNSSEKPSGKNIPKLLVV…	434	ATGGTTTTGGTGTCGGTTTTTTTGGAGATTTTAAGGAAACCCACAATTGGAGATGTTTTGAAGGAGCTAATGATTTTCATAGCTCCTTTATGGATTGCTGTAATTGTTGGTGTTTTAGTCGGATGGGCTTGGAAGCCAAAGTGGGCAAATATAGGCAGAGAAATGATGATTGATTGCTCAGTCTCTAAAGATTCAACACCTTCATCTTCAGATTCTTCATCTACAAGTTTCAATCTCATTTCAAGCTTGAATTCGATCAAATTTTTATTGCCTAGTTGCATCTCTTGGATTACAGATGATGAAGCTCAAAGCGATCCTTTTTCTTTGCCACCCACCGTTGATTCCAATTGCAGTTCATCACAGATTCCAAAGGGGAAAACTAGTTTTGTGACAAATGAG…	1302	7.96	48.849	cyto
Gobar.D11G093800	GbSTARD86	D11	7276062	7281847	5786	MSFGGFLDNSTGGGFGGARMVADIPYSSNMATGATAIVQPRLMSPSLPKNIFNSPGLSLALQPNIDNQGDHGSRIMRESLEGSVGRRSREEEHESRSGSDNMDGASGDDQDAADKPPRKKRYHRHTPQQIQELEALFKECPHPDEKQRLELSKRLCLETRQVKFWFQNRRTQMKTQLERHENSLLRQENDKLRAENMSIRDAMRNPICTNCGGPAIIGDISLEEQHLRIENARLKDELDRVCALAGKFLGRPISTLATSIAPPLPNSSLELGVGSNGFGALSTVATTLPLGPDFGGGMSNALIPASRPTTAVTGLDRSVERSMFLELALAAMDELVKMAQTDEPLWIRSLEGGREILNQDEYLRTFTPCIGMKSNGFVTEASRESGMVIINSLALVETL…	821	ATGAGTTTTGGGGGATTTTTGGATAACAGCACTGGTGGAGGCTTTGGGGGTGCAAGAATGGTTGCAGACATCCCTTATAGCAGTAACATGGCCACCGGTGCTACTGCTATTGTCCAGCCTCGGCTTATGTCTCCTTCTCTTCCTAAGAACATATTTAACTCTCCAGGGCTCTCCCTTGCTCTCCAACCGAATATAGATAATCAAGGAGATCATGGGAGCAGGATAATGCGTGAGAGTTTGGAGGGAAGTGTGGGGAGAAGAAGTAGAGAAGAAGAACATGAGAGCAGATCTGGGAGTGATAACATGGATGGAGCTTCGGGAGATGATCAAGACGCCGCCGACAAGCCTCCCAGGAAGAAGAGATACCACCGACACACTCCTCAGCAAATCCAAGAGCTT…	2463	6.07	89.1113	nucl
Gobar.D12G119300	GbSTARD87	D12	37292900	37297872	4973	MNFGGFIDDSSGPNDGLGGARIVADVPYNTTTMPTGVFSQPRLVSSSIPKNMFNSPGLSLALQQPNIDNQGDETRLGENFEGSIGRRSREEEHESRSGSDNMDGGSGDDHDPTTAAGDKPPRKKRYHRHTPQQIQELEALFKECPHPDEKQRLELSKRLCLETRQVKFWFQNRRTQMKTQLERHENSLLRQENDKLRAENMSIRDAMRNPICTNCGGPAIIGDMSLEEQLLRIENARLKDELDRVCALAGKFLGRPITGPPLPNSSLELGVGTNGTFGTTMATTTTLPLGHDALPTMVVPSNRTATTLDRSMFLELALAAMDELVKMAQTDEPLWIKNIEGGREMLNHDEYLRTFTPCIGLKPNGFVTEASRETGVVIINSLALVETLMDSNRWAEMFH…	805	ATGAATTTTGGGGGGTTTATAGATGATAGTTCTGGTCCTAATGACGGTCTTGGTGGTGCAAGAATAGTTGCAGACGTACCTTATAACACCACCACCATGCCTACTGGTGTTTTCTCTCAACCCCGCCTTGTTTCTTCTTCAATTCCTAAGAACATGTTCAACTCACCAGGCCTTTCTCTTGCTCTTCAGCAACCCAATATAGATAATCAAGGAGATGAGACTAGATTAGGTGAGAATTTTGAAGGAAGTATTGGGAGAAGAAGCAGAGAAGAAGAACATGAAAGTAGATCTGGGAGTGATAATATGGATGGTGGTTCCGGTGATGATCATGACCCCACCACCGCGGCAGGTGATAAACCGCCGAGGAAAAAGAGATACCACCGTCATACACCTCAACAA…	2415	5.7	87.8287	nucl
Gobar.D12G177800	GbSTARD88	D12	47144593	47149265	4673	MPAGVMVPTRNMPSMISGNGNVGGFGTISGLTLGQQPNNNMMEGQLHPFEMTQNTSESEIARMRDEEFDSALKSGSENHEGVSGDDDQDTRPNKKKRYHRHTQHQIQEMEAFFKECPHPDDKQRKELGRVLGLEPLQVKFWFQNKRTQMKTQHERQENSQLRAENEKLRADNMRYREALSTASCPNCGGPTAVGQMSFDEHHLRLENARLREEIDRISAIAAKYVGKPVVSYPLLSSPMTPRPLDFGSQTGSGEMYGAGELLRSINAPAEADKPMIIELAVAAMEELVRMAQVGEPLWMTSLDGSTSVLNEEEYIRTFPRGIGPKPTGFKGEASKETCVVIMNHISLVEILMDVHQWSTVFSAIVSKASTLDVLSTGIAGNYNGALQVMTAEFQVPSPL…	761	ATGCCGGCCGGTGTAATGGTTCCGACGAGAAACATGCCGTCAATGATCAGTGGAAACGGGAATGTTGGTGGCTTCGGAACTATCTCAGGACTTACCCTTGGTCAGCAGCCTAATAACAACATGATGGAAGGTCAGCTCCACCCTTTTGAGATGACCCAAAACACTTCTGAAAGTGAAATTGCTCGAATGAGAGATGAAGAATTCGACAGTGCACTCAAATCTGGTAGCGAAAATCATGAAGGTGTGTCTGGGGATGATGATCAAGATACTCGTCCTAACAAAAAGAAGCGTTACCATCGACATACCCAGCATCAGATTCAAGAAATGGAGGCGTTTTTCAAAGAGTGCCCGCACCCAGATGACAAGCAAAGGAAGGAACTTGGGCGTGTATTAGGGTTA…	2283	5.77	82.8558	chlo
Gobar.D12G229900	GbSTARD89	D12	53362612	53372524	9913	MSKVVYEGWMVRYGRRKIGRSFIHMRYFVLENRLLAYYKRKPQDTQVPIKTLLIDGNCRVEDRGLKTHHGHMLYVLSVYNKKEKYHRITMAAFNIQEVLIWKEKIESVIDQHQEPQIANGNKYVSFEYKSGMDNGRTASSSDHECQFSAQEDEVDAPSSLLRRTTIGNGPPDSIFDWTQECDSELANHNANNQAFSGKHWRLLQCQNGLRIFEELVEVDYLPRSCSRAMKAVGVVEATCEEIFGLVMSMDGTRFEWDCSFQYGSLVEEVDGHTAIIYHRLQLDWFPLFVWPRDLCYVRYWRRNDDGSYVVLFRSREHENCGQQPGYVRAHVESGGFNISPLKSRNGKPRTQVQHLMQVDLKGWGVGYVSSFQQHCLLQMLNSVAGLREWFAQIDERGAP…	725	ATGTCGAAGGTGGTGTACGAAGGATGGATGGTGAGATATGGAAGAAGGAAGATCGGCCGATCTTTCATACACATGCGATATTTCGTACTCGAAAATCGACTTTTGGCTTATTACAAGAGAAAGCCACAAGATACTCAGGTTCCAATCAAGACCCTGTTGATAGACGGAAACTGTAGAGTGGAGGATCGAGGCTTGAAGACACACCATGGACATATGCTTTATGTTTTGTCTGTTTACAACAAGAAGGAGAAGTACCACAGAATCACGATGGCAGCATTCAACATCCAGGAAGTCCTAATATGGAAGGAAAAAATAGAGTCTGTAATTGATCAGCATCAGGAGCCTCAAATTGCTAATGGTAACAAATATGTTTCTTTTGAATATAAATCTGGGATGGAT…	2175	6.31	82.3133	chlo
Gobar.D12G272900	GbSTARD90	D12	57072451	57074779	2329	MRDGGPTWMHMMDRSTPNMSYQAWRRDPKTGPPQYRSRTVFENATARIVRDFFWDDEFRPKWDDMLAYSATIEECSTTGTMVVQWIRKFPFFCSDREYIIGRRIWEVDGSYYCVTKGVTCASVPRRNKPRRVDLYYSSWYIRAVESRRGNGQLTACEVLLFHHEDMGIPWEIAKLGVRQGMWGTVKKIEPGLCAYQKERESLASLSQSAYMAQVNTKISMEYLISLESNEDLSRSDVDSTSENPLSQNISRALIYGGLIVLACSLDQGALSKTFIFGMGRKLTDRGNRPS*	291	ATGAGGGACGGTGGTCCTACATGGATGCATATGATGGATCGTTCTACTCCAAATATGAGCTACCAAGCATGGCGGAGAGATCCAAAGACCGGTCCGCCTCAGTACCGCAGCAGAACGGTGTTCGAGAATGCAACTGCAAGGATAGTGAGAGACTTCTTCTGGGACGATGAGTTTAGACCAAAGTGGGATGACATGCTTGCATATTCAGCAACCATAGAAGAGTGTTCTACAACAGGGACCATGGTTGTTCAATGGATAAGAAAGTTTCCATTCTTTTGCAGTGACAGAGAATACATAATAGGTCGACGGATATGGGAAGTTGATGGATCTTACTACTGTGTGACAAAGGGAGTTACGTGCGCTTCTGTCCCCCGACGTAACAAACCAAGACGGGTGGAC…	873	8.77	33.367	golg
Gobar.D12G301800	GbSTARD91	D12	59398124	59406259	8136	MDCGSGGVGASGSGGDHDSSDLSRRKKPYHRHTALQIQRLESMFKECPHPDEKQRLHLSRELGLAPRQIKFWFQNRRTQMKAQHERADNSALRAENDKIRCENIAIREALKNVICPSCGGPPVTEDSYFDDQKMRMENAQLKEELDRVSSIAAKYIGRPISQLPPVQPVHISSLDIRMASFDGYGVGAGPSLDLDLLPGSSSSMPNLPFQPVVISDMDKSLMSDIAANAMEELLRLLQTNEPLWIKSTNDGKDVLNLESYERIFPKPNNTHFKSPNIRVEASRDSGVVIMNGLALVDMFMDSNKWVELFPTIVSIAKTIEVISPGMLGTHSGSLQLMYEELQVLSPLVPTREFYTLRYCQQIEQGLWAIVNVSYDLPQFASQCRSHRLPSGCLIQDMPN…	712	ATGGATTGCGGAAGCGGCGGCGTAGGAGCGAGTGGTTCCGGCGGAGACCATGATTCCTCCGACCTTTCACGACGGAAAAAGCCTTACCATCGTCACACTGCTCTCCAGATTCAGAGGCTTGAATCGATGTTCAAGGAATGTCCACACCCAGACGAGAAACAAAGGTTACATCTAAGTAGGGAATTGGGATTAGCACCAAGACAGATCAAGTTTTGGTTTCAAAATAGGAGGACACAAATGAAGGCACAACATGAAAGAGCCGATAACTCTGCACTTCGTGCTGAGAACGATAAGATCCGATGTGAAAACATAGCCATAAGAGAAGCACTTAAGAATGTGATATGTCCTTCTTGTGGTGGTCCTCCTGTTACTGAAGATTCTTATTTTGATGACCAGAAA…	2136	6.22	78.1306	nucl
Gobar.D13G098700	GbSTARD92	D13	18836411	18842270	5860	MLAVVMIPVRNMPTMISGNGNVSGFGTSLLVQPSNMMEGQLHPLESESEIGRMRDDELDSTTKSGSENHEAASGDDQNPRPNKKKRYHRHTQHQIEEMEAFFKECPHPDDKQRKELGRELGLEPLQVKFWFQNKRTQMKTQHERHENTQLRTENEKLRADNMRYREALSTASCPNCGGPTAVGQMSFDEHHLRLENARLREEIDRISAIAAKYVGKPVVSYPLLSSPMTPRPFEFGAQPGTGDMYGAGDLLRSISSPSEADKPIIIELAVAAMEELVRMAQMGEPLWMTSLDGTTYVLNEEEYIRTFPRGIGPKPTGFKCEASRETAVVIMNHINLVEILMDVNQWSTVFSGIVSKASTLDVLSTGIAGNYNGALQVMATEFQVPSPLVPTRESYYVRY…	756	ATGCTGGCCGTAGTTATGATTCCGGTGAGAAACATGCCGACGATGATAAGTGGAAACGGAAATGTTAGTGGTTTTGGGACATCCTTACTTGTTCAGCCAAGCAATATGATGGAAGGTCAACTCCACCCTCTGGAGTCCGAAAGTGAAATTGGTCGAATGAGAGATGATGAGTTGGACAGTACAACCAAATCTGGTAGCGAAAACCATGAAGCTGCCTCTGGTGATGATCAAAATCCTCGCCCTAATAAAAAGAAGCGTTACCATCGCCATACACAGCACCAGATCGAAGAAATGGAGGCCTTTTTCAAGGAGTGTCCGCACCCAGACGACAAGCAAAGGAAGGAACTTGGGCGTGAGTTAGGGTTAGAGCCATTGCAGGTGAAATTTTGGTTCCAAAAC…	2268	5.56	82.3502	vacu
Gobar.D13G269000	GbSTARD93	D13	60008676	60017538	8863	MAMAMTHHHNRESSIDKHLDTGKYVRYTAEQVEALERVYAECPKPSSLRRQQLIRECPILSNIEPKQIKVWFQNRRCREKQRKEASRLQTVNRKLTAMNKLLMEENDRLQKQVSQLVCENGYMRQQLHTVNASATDASCDSAVTTPQHSLRNANNPAGLLSIAEETLAEFLSKATGTAVNWVQMPGMKPGPDSVGIFAISQSCSGVAARACGLVSLEPTKIAEILKDRPSWFRDCRKLEVFTMFPAGNGGTIELVYTQMFAPTTLAPARDFWTLRYTTTLENGSLVVCERSLSGSGAGPSVASAAQFVRAEVLPSGYLIRPCEGGGSIIHIVDQLNLEAWSVPEVLRPLYESSKVIAQKMTIPALRYVRQIAQETSGEVVYSLGRQPAVLRTFSQRLSR…	837	ATGGCTATGGCGATGACACATCATCACAACAGGGAAAGCAGCATAGACAAGCATTTAGATACAGGCAAGTATGTTAGGTACACAGCTGAACAAGTTGAAGCTTTGGAACGTGTTTATGCTGAATGTCCAAAACCAAGTTCTTTGCGTAGGCAACAGTTAATAAGGGAATGTCCTATTCTTTCTAACATTGAGCCTAAACAGATCAAAGTTTGGTTCCAAAATCGCAGGTGTAGAGAGAAACAAAGGAAAGAAGCTTCAAGGCTTCAAACAGTAAATAGAAAATTAACAGCAATGAATAAGCTGTTAATGGAAGAGAATGATAGGTTGCAAAAACAGGTTTCTCAGTTGGTTTGTGAGAATGGGTACATGAGACAGCAATTGCATACTGTAAATGCATCA…	2511	5.82	91.6186	chlo

## Sheet: Ghirsutum
Gene_ID	Gene_name	Chromosome	Start	End	Gene_Length(bp)	Protein_Sequence	Protein_Length(aa)	CDS_Sequence	CDS_Length(bp)	Isoeletric point (PI)	Molecular Weight (MW)/kDa	Subcellular Localization
Gohir.A01G024200	GhSTARD1	A01	2315435	2319228	3794	MDETFFDLMELLKKQSITETVVDILIYAVPIWLAVTIGLAVGWSWRPRWTGLVLLGFRSKFRFIWTAPPGFGARRLWLAFTALSAFSVFRTIFCNFIKRRFKESASDSSVPLQSPPPTAWISPESVSDAVSPGGRAEEREQDIVTENDLAHLLHLLEGKDGEMEWQRMMERTTSNMSYQAWRQEPESGPAIYRSRTVFEDATPEVVRDFFWDDEFRPNWDTMLAYFKTLDECPCTGLMIVHWIRKFPFFCSDRDYIIGRKIWEDGKTYYCVTKGVPYPGLPKRDKPRRVELYFSSWIIRPVESRKGDGQLSACEVSLVHYEDMGIPKDVAKLGVRHGMWGAVKKLHSGMRAYQSARKTDTSLSKCALMARITTKISCDENISSPGSGHVSREDENSQST…	448	ATGGATGAGACGTTCTTCGATCTAATGGAGTTATTGAAGAAGCAATCGATAACAGAAACAGTTGTCGACATTTTGATATATGCCGTGCCTATATGGTTAGCCGTAACGATCGGGCTTGCAGTCGGCTGGTCTTGGCGTCCTAGGTGGACCGGCTTGGTTCTTCTTGGCTTTCGATCAAAGTTCCGGTTCATTTGGACCGCTCCTCCAGGATTCGGAGCTCGCCGACTTTGGTTAGCCTTCACCGCGCTCTCGGCTTTCTCCGTTTTTCGGACGATTTTCTGTAACTTTATTAAAAGGAGATTTAAGGAATCGGCTTCGGATTCTTCGGTTCCATTACAATCTCCGCCGCCTACGGCGTGGATTTCACCGGAAAGTGTTTCTGATGCTGTTAGCCCCGGC…	1344	9.06	50.8925	chlo
Gohir.A01G076401	GhSTARD2	A01	11148675	11151217	2543	MNRASDLLMAVLIGAGLNKNKIIEQAMEAMEELFKLAIMGEPLWQHNGNGGMETLNGFQYLREFGNFDATMEQIMRMVEVGEPQCFLSSDCNCNFDQDVPSSFSKLNFEPLNIETSRETAFVQMNPMNIVQLLMDTVRIFIVSRTTLLGVILENVDGSYNGVLQVMSAEFHQHTPLIPARQCYFARYCKKHTNGTWGVVDVSLENLFPYPQVQFRRRPSGCVIQEVGNRGSKVTWIEHVEVDNRSLHPLFRPIVSLGFAFSAKRWIATINRHCQWLTTSTARTAPTTDGVLIPFRLRYGNILKVPRKPSGNIVIFTTSIQIPVPMEVLLDFLRHERTRNRWDLLSNQR	348	ATGAACCGAGCAAGTGATCTTCTTATGGCAGTCTTGATAGGAGCTGGTCTGAACAAGAACAAAATCATCGAACAAGCTATGGAAGCCATGGAAGAGCTGTTTAAGTTGGCAATAATGGGTGAACCACTATGGCAACACAATGGAAACGGTGGAATGGAGACTCTAAATGGGTTTCAATACTTGAGGGAATTTGGTAACTTTGATGCAACAATGGAACAGATAATGAGGATGGTTGAAGTTGGTGAACCCCAATGTTTCCTAAGCTCTGATTGCAACTGTAACTTTGATCAGGATGTCCCCTCATCCTTTTCGAAACTCAATTTCGAGCCTTTGAATATCGAAACTTCTCGGGAGACCGCATTTGTTCAGATGAACCCTATGAACATCGTCCAATTGCTC…	1044	8.16	39.7579	cyto
Gohir.A01G076451	GhSTARD3	A01	11191011	11194611	3601	MVGLQEAPRCEIEVNYNQFGANPPPEMNPVEDYFVQNNENSGSPLLYNPSSPQNSPGSESSTNAKPDHMNRASDLLMAVSIGAGLNKNKIIEQAVEAMEELFKLAIMGEPLWQHNGNGGMETLNGFQYLREFGSFDATMEQIMRMVEVGEPQCFLSSDCNCNFDQDVPSSFSKLNFEPLNIETSRETAFVEMNPMNIVQLLMDTKQWATTFYSIVSRTTLLGVILENVDGSYNGVLQVMSAEFHQRTPLIPARQCYFARYCKKHTNGTWGVVDVSLENLFPYPQVQFRRRPSGCVIQEVGNRGSKVTWIEHVEVDNRSLHPLFRPIVSSGFAFSAKRWIATINRHCQWLTTSTARTAPTTDGVLIPQEGRESLLKLAEKMTKNFFNNINSCSENVWSGL…	506	ATGGTGGGATTACAAGAAGCTCCTAGGTGTGAAATTGAGGTTAATTATAACCAGTTTGGGGCAAATCCTCCTCCTGAAATGAATCCAGTGGAGGATTATTTTGTACAAAATAATGAAAATTCTGGCTCCCCCTTATTGTATAATCCTTCATCCCCACAAAATTCACCGGGTTCGGAATCATCGACGAATGCTAAACCCGATCATATGAACCGAGCAAGTGATCTTCTTATGGCGGTCTCGATAGGAGCTGGTCTGAACAAGAACAAAATCATCGAACAAGCTGTGGAAGCCATGGAAGAGCTGTTTAAGTTGGCAATAATGGGTGAACCACTATGGCAACACAATGGAAACGGTGGAATGGAGACTCTAAATGGGTTTCAATACTTGAGGGAATTTGGT…	1518	5.82	57.1819	nucl
Gohir.A02G073500	GhSTARD4	A02	14748974	14754662	5689	MPALQEETLTEFLSKATGTAVKWVQMPGMKPGPDSIGIVAISHGCSGVAARACGLVGLDPTRVVEILKDRPSWYHDCRAVDVTNVLSTGNGGTIELLYMQFLLVKFAKMISVTVSKFWRPDVTHVTASTDENGACTRTLKVLMAILNGKWVLKLNYVRRFSRKQQTTCIIMQRLRSGKLL*	181	ATGCCAGCCCTGCAGGAGGAAACTTTAACAGAGTTTCTTTCAAAGGCCACTGGAACTGCTGTCAAGTGGGTCCAAATGCCTGGGATGAAGCCTGGTCCGGATTCTATTGGAATCGTTGCTATTTCTCATGGTTGCAGTGGTGTGGCAGCACGTGCATGCGGACTTGTGGGACTAGATCCTACAAGAGTCGTTGAAATCCTTAAAGATCGGCCTTCATGGTATCATGATTGCCGAGCTGTGGATGTTACAAACGTGTTGTCCACTGGAAATGGTGGAACCATTGAACTGCTTTATATGCAGTTTCTTCTAGTCAAGTTTGCAAAAATGATTAGTGTAACTGTATCCAAGTTTTGGAGGCCGGATGTCACTCATGTGACTGCCTCTACAGATGAGAATGGT…	543	9.68	19.8694	cyto
Gohir.A02G124040	GhSTARD5	A02	88686935	88691303	4369	MPALQEETLTEFLSKATGTAVEWVQMPGMKPGPDSIRIIAISHGCSGVAARACGLVGLDPTRVTEILKDRPSWYRDCRAVDVTNMLSTGNGGTIELLYMQTSGDFQGNNRPHV*	114	ATGCCAGCCCTGCAGGAGGAAACTTTAACAGAGTTTCTTTCAAAGGCCACTGGAACTGCTGTCGAGTGGGTCCAAATGCCTGGGATGAAGCCTGGTCCGGATTCTATTCGAATCATTGCTATTTCTCATGGTTGCAGTGGTGTGGCAGCACGTGCATGCGGACTTGTGGGACTAGATCCTACAAGAGTCACCGAAATCCTTAAAGATCGGCCTTCATGGTATCGTGATTGCCGAGCTGTGGATGTTACAAACATGTTGTCCACTGGAAATGGTGGAACCATTGAACTGCTTTATATGCAGACGTCAGGGGATTTTCAAGGAAACAACAGACCACATGTATAA	342	5.57	12.2069	chlo
Gohir.A03G000016	GhSTARD6	A03	78591	87524	8934	MSKVVYEGWMVRYGRRKIGRSFIHMRYFVLENRLLAYYKRKPQDTQVPIKTMLIDGNCRVEDRGLKTHHGHMVYVLSVYNKKEKYHRITMAAFNIQEALMWKEKIESVIDKHQESQVANGNKYVSFEYKSGMDNGRTASSSDHESQFSAQEDEDDAPPDLLRRTTIGNGPPDSIFDWTQDFDSELSNKNANNQAFSRKHWRLLQCQNGLRIFEELLEVDYLPRSCSRAMKAVGVVEATCEEIFGLVMSMDGTRFEWDCSFQYGSLVEEVDGHTAILYHRLQLDWFPVFVWPRDLCYVRYWRRNDDGSYVVLFRSREHENCGPQPGHVRAHVESGGFNISPMKSRNGKPRTQVQHLMQIDLKGWGVGYISSFQQHCLLQMLNSVAGLREWFAQTDERIAT…	725	ATGTCAAAGGTGGTGTACGAAGGATGGATGGTGAGATATGGACGAAGGAAGATCGGCCGCTCCTTCATACACATGCGGTATTTCGTGCTCGAAAATCGGCTTCTGGCTTACTACAAGAGAAAGCCACAAGATACTCAGGTTCCAATAAAGACTATGTTGATAGACGGAAACTGTAGAGTGGAGGATAGAGGCTTGAAGACTCACCATGGACACATGGTTTATGTTTTATCTGTTTACAACAAGAAAGAGAAGTACCACAGAATCACGATGGCAGCATTCAACATCCAGGAAGCCCTAATGTGGAAGGAAAAAATAGAGTCTGTAATTGATAAGCATCAAGAGTCACAAGTTGCAAATGGCAACAAATATGTTTCTTTTGAATATAAATCTGGGATGGAT…	2175	6.34	82.7517	chlo
Gohir.A03G000036	GhSTARD7	A03	231915	236286	4372	MYGDCEAISSMGGNLVVSSETLFTSTFQNPNFSYLPLEPLPPMIPKEENGSLLRGKEEMKSGSESELQETTEQPLKKKRYHRHTAHQIQELEAVFKECPHPDDKQRMKLSQELGLKPRQVKFWFQNRRTQMKAQQDRSENVILRAENDSLKSEFYRLQAELSKLVCPNCGGPPVPGGVSFDELRIENARLGEELERVCAIASRYIGRPIQTMGALMPPSLELDMNINTRQFLEPMPPPILSETPSYPDNNNLILMEEEKTIAMELAMSATDELVKMCRTNEPLWVRNNETGKEVLNLDEHSRMFHWPLNLKQRSSEFRTEASRDSSVVIMNSITLVDAFVDANKWMELFPSLVARAKCVQVISQGVSGTNGCLQLMYAELHVLSPLVPTREAYFLRYCQ…	765	ATGTATGGAGATTGTGAAGCTATTTCATCAATGGGAGGGAATCTGGTGGTGTCTTCAGAAACTTTATTTACATCAACATTTCAAAACCCTAATTTCAGTTACTTGCCTTTGGAGCCTTTACCTCCTATGATCCCTAAAGAAGAAAATGGGTCATTGTTGAGAGGAAAAGAGGAGATGAAAAGTGGTTCCGAAAGTGAATTACAAGAAACCACTGAGCAGCCATTGAAGAAGAAACGTTACCACCGACACACTGCTCATCAGATCCAAGAACTGGAAGCTGTTTTTAAGGAATGTCCTCATCCAGATGACAAACAAAGGATGAAACTGAGTCAAGAACTTGGCCTGAAACCACGACAAGTCAAGTTCTGGTTTCAAAACCGGCGTACTCAGATGAAGGCT…	2295	5.71	85.4083	nucl
Gohir.A03G000037	GhSTARD8	A03	247469	252225	4757	MYGDCEAISSMGGNLVVSSETLFTSTFQNPNFSYLPLEPLPPMIPKEENGSLLRGKEEMKSGSESELQETTEQPLKKKRYHRHTAHQIQELEAVFKECPHPDDKQRMKLSRELGLKPRQVKFWFQNRRTQMKAQQDRSENVILRAENDSLKSEFYRLQAELSKLVCPNCGGPPVPGGVSFDELRIENARLGEELERVCAIASRYIGRPIQTMGALMPPSLELDMNIYPRQFLEPMPPPILSETPSYPDNNNLILMEEEKTIAMELAMSATNELVKMCRTNEPLWVRNNETGKEVLNLDEHSRMFHWPLNLKQRSSEFRTEASRDSSVVIMNSITLVDAFVDANKWMELFPSLVARAKCVQVISQGVSGTNGCLQLMYAELHVLSPLVSTREAYFLRYCQ…	765	ATGTATGGAGATTGTGAAGCTATTTCATCAATGGGAGGGAATCTGGTGGTGTCTTCAGAAACTTTATTTACATCAACATTTCAAAACCCTAATTTCAGTTACTTGCCTTTGGAGCCTTTACCTCCTATGATCCCTAAAGAAGAAAATGGGTCATTGTTGAGAGGAAAAGAGGAGATGAAAAGTGGTTCCGAAAGTGAATTACAAGAAACCACTGAGCAGCCATTGAAGAAGAAACGTTACCACCGACACACTGCTCATCAGATCCAAGAACTGGAAGCTGTTTTTAAGGAATGTCCTCATCCAGATGACAAACAAAGGATGAAACTGAGTCGAGAACTTGGCCTGAAACCACGACAAGTCAAGTTCTGGTTTCAAAACCGGCGTACTCAGATGAAGGCT…	2295	5.62	85.5074	nucl
Gohir.A03G032700	GhSTARD9	A03	6145989	6154818	8830	MAGCSQSGGELKMEGWLYIIRSNRIGLQYSRKRYFVLEAHLLNCFKSMPISSLQESGRSAIIDSSIRVTDNGRESIHRKVFFIFTLYNSSNHNDQLKLGASSPEEAARWIHSFQEAALKGGPRPGNDVACSKSRWQSFRLSSSSDSNHNNSIDWTLYPTTKMDRVTSDVVAPSPWTIFGCQNGLRLFKEAKDRDSHGKWDDHPAIMAVGVVDGTSEAIFQTLMSLGPSRSEWDFCFYKGSVVEHLDGHTDIVHKQLYSDWLPWGMKRRDLLLRRYWRREDDGTYVILYHSVVHKKCPPQKSYVRASLKSGGYVISPVTEGKHSVVKHMLAIDWKFWKSYLRTSAVRSITIRMLERVAALRELFKAKQGNYPTADLSSGELMRNVRLHQSEEDGIVDMCT…	737	ATGGCAGGTTGTTCGCAGAGTGGCGGAGAGTTAAAAATGGAAGGATGGCTGTATATAATACGTTCAAATCGGATTGGATTACAGTATTCAAGGAAACGTTACTTTGTTCTTGAAGCGCATCTTCTTAATTGCTTCAAATCCATGCCTATTTCCAGTCTTCAGGAATCAGGAAGAAGTGCAATCATTGATTCCAGCATTCGAGTTACAGATAATGGGAGGGAGAGCATTCACAGAAAAGTATTCTTCATATTCACCCTTTATAATAGTTCTAATCACAATGATCAACTTAAGCTAGGAGCTAGTAGTCCTGAAGAAGCAGCAAGATGGATTCATTCCTTTCAGGAAGCAGCCTTAAAGGGTGGTCCACGCCCTGGAAATGATGTTGCTTGTTCAAAGAGT…	2211	7.86	83.0062	nucl
Gohir.A03G033200	GhSTARD10	A03	6244815	6250583	5769	MAMAVAQHRVSTSGSSSINKHLDASGKYVRYTAEQVEALERVYAECPKPSSLRRQQLIRECPILSNIEPKQIKVWFQNRRCREKQRKESSRLQTVNRKLSAMNKLLMEENDRLQKQVSQLVCENGYMRQQLHTVNASATDASCDSVVTTPQHSLRDPNNPAGLLSIAEETLAEFLSKATGTAVDWVQMPGMKPGPDLVGIFAISQSCSGVAARACGLVSLEPTKIAEILKDRPSWLRDCRNLEVFTMFPAGSGGTIELVYTQMFAPTTLAPARDFWTLRYTTTLENGSFVVCERSLSGSGAGPSTAAAAQFVRAEVLPSGYLIRPCEGGGSIIHIVDHLNLEAWNVPEVLRPLYESSKVIAQKMTIAALRYVKQIAQETSGEVVYSMGRQPAVLRTFSQ…	852	ATGGCTATGGCGGTGGCCCAACACAGGGTGAGCACCAGTGGTAGTAGCAGCATCAACAAACATCTTGATGCCTCAGGCAAGTATGTTAGGTACACAGCTGAGCAAGTTGAAGCCTTGGAACGAGTCTATGCTGAGTGCCCCAAGCCAAGTTCCTTGCGTAGGCAACAGTTGATAAGGGAATGCCCCATTCTTTCCAACATTGAACCTAAACAGATCAAAGTTTGGTTTCAAAATCGCAGGTGTAGAGAGAAGCAAAGGAAAGAGTCTTCAAGGTTGCAGACTGTAAATAGAAAATTATCAGCTATGAACAAGCTATTGATGGAGGAGAATGACCGGTTGCAAAAACAGGTTTCTCAGCTGGTTTGTGAGAATGGTTATATGAGGCAACAATTGCACACT…	2556	5.82	93.3625	chlo
Gohir.A03G088600	GhSTARD11	A03	35956608	35963560	6953	MGVNLWGYEGGKMGDVSSMEMWWLINIRATLIALIFISIFYFSKKIYVKFLTISTSPSSSSSLLSSTLHLPSASSPISNQDSQSRTLEVVSDSDLKFLIDNLDEKRNEDENWENVIDKKNNFLSYKAKCCKSKDRPLTYLSTTVFECCSPELLRDFYMDNDYRKQWDKTILDHVQLQVYTTSGIEIGRTIKKFPLLTPREYILAWRLWERKDTTLYCFIKDCEHPSAPRQKKYVRVEYFRSGWQIRKVPGRDASEIRMFHQEDAGLNVEMAKLAFAKGAWSFLCKMYNALRNYSSITHPPSTPSVSAATLIQKVPPDLDYRTDITSAVSKSVAYNDESKKKKLLERPSKKFVAKALLLLGGVIYLCRAHSALGTKVTVAYILTKLRKRDDTSRQGSHS*	399	ATGGGCGTCAACCTATGGGGATATGAGGGTGGTAAGATGGGCGATGTTTCTTCAATGGAGATGTGGTGGCTGATTAATATAAGAGCTACTCTAATTGCTCTTATTTTTATATCCATTTTTTATTTTTCCAAGAAGATTTATGTTAAATTCCTTACAATATCGACATCTCCTTCTTCTTCTTCTTCTTTATTATCATCTACTCTTCATCTTCCTTCTGCTTCTTCGCCCATTTCCAATCAAGATTCTCAATCAAGAACCCTAGAGGTTGTGTCTGATTCAGATTTGAAGTTTTTAATTGATAATTTGGATGAGAAGCGCAATGAGGACGAAAATTGGGAGAATGTAATCGACAAGAAAAACAACTTTCTATCCTACAAAGCCAAGTGCTGCAAATCGAAG…	1197	9.33	45.6425	plas
Gohir.A03G109200	GhSTARD12	A03	69867385	69872740	5356	MPAGVMIPARNMPSMITGNGSVSGYGTSSGLALGQPNNMMEGQLHPLEMTQNASESEIARMRDEEFDSTNKSGSENHELGGSGDDQDPRPNKKKRYHRHTQHQIQEMEAFFKECPHPDDKQRKELGRELGLEPLQVKFWFQNKRTQMKTQHERHENTQLRAEIEKLRADNMRYREALSTASCPNCGGPTAVGQMSFDEHHLRLENSRLREEIDRISAIAAKYVGKPVVNFPLLSSPALPRPFDFGSQPVTEEMYGVGDLLRSISAPSEADKPMIIELAVAAMEELVRMVQMGEPLWMTSLDGTTCMLNEEEYIRTFPSGIGPKPTGFKCEASKETTVVITNHINLVEILMDVNQWSTVFSGIISKASTLDVLSTGVAGNYNGALQVMTAEFQVLSPLVP…	757	ATGCCAGCCGGAGTAATGATCCCGGCAAGAAACATGCCGTCGATGATCACCGGAAACGGGAGCGTTAGTGGATATGGAACATCCTCAGGACTTGCACTTGGTCAGCCTAACAACATGATGGAAGGTCAACTCCACCCTCTTGAGATGACCCAAAACGCTTCTGAAAGTGAAATTGCTCGAATGAGAGACGAAGAATTCGACAGTACAAACAAATCTGGTAGCGAAAATCATGAATTAGGTGGCTCTGGAGACGATCAAGATCCTCGTCCCAACAAAAAGAAGCGTTATCATCGCCATACCCAGCATCAGATCCAAGAAATGGAGGCATTTTTCAAAGAGTGTCCACACCCAGATGACAAGCAAAGGAAGGAGCTTGGGCGTGAGTTAGGGTTAGAACCG…	2271	5.55	82.6326	chlo
Gohir.A05G046100	GhSTARD13	A05	4581854	4587731	5878	MMAVTSSCKEGTKIAMDNGKYVRYTPEQVEALERLYHECPKPSSMRRQQLIRECPILSNIEPKQIKVWFQNRRCREKQRKEASRLQAVNRKLTAMNKLLMEENDRLQKQVSQLVYENSYFRQQTQNTTLATTDTSCESVVTSGQHHLTPQHPPRDASPAGLLSIAEETLTEFLSKATGTAVEWVQMPGMKPGPDSIGIVAISHGRSGVAARACGLVGLDPTRVAEILKDRPSWYRDCRAVDVINVLSTGNGGTIELLYMQLYAPTTLAPARDFWLLRYTSVMEDGSLVVCERSLNNTQNGPSMPPAANFVRAELLPSGYLIRPCEGGGSIIHIVDHMDLEPWSVPEVLRPLYESSTLLAQKTTMAALRHLRQISQEISQPNVTGWGRRPAALRALSQKL…	840	ATGATGGCGGTGACCTCATCCTGCAAAGAAGGGACCAAGATAGCTATGGATAATGGCAAGTATGTGAGGTATACGCCCGAGCAAGTCGAAGCTTTAGAACGTCTCTACCATGAGTGTCCTAAGCCTAGCTCCATGCGTCGTCAACAACTCATTCGTGAGTGCCCCATCCTCTCCAACATCGAGCCCAAACAGATTAAAGTTTGGTTCCAAAATCGCAGATGTAGAGAAAAACAACGAAAAGAAGCATCACGCCTCCAAGCTGTGAATAGGAAGTTGACAGCTATGAATAAACTGTTGATGGAGGAGAATGATAGGTTACAAAAGCAAGTTTCACAGCTTGTTTATGAAAACAGCTATTTCCGCCAACAGACTCAAAATACGACTTTAGCTACCACGGAT…	2520	5.87	92.2926	cyto
Gohir.A05G049600	GhSTARD14	A05	4955128	4965571	10444	MAGSGDGGNEREVLEDSINHSSSFSRHRYRRSMSSGEEDKGLLAFSGWVYHVGTNSIGHEYSHQRFLYVKGKYVEMYRRDPQENPGIRPIRKGIIGPTLMVEETGSRKVGNEELYTIQFYNRLDETKKGEIACTSAEESKKWIEALDYAKQQAEYELSRGGGARNKLSLEADIDLEGHRPRVRRYASGLKKLIRIGGGPELLSRSSSSLGTGSSDGDFEGEFGDAVEAHEWKCVRTINGVRILEDVADGKGGKASLVKAVAPVDASADTVLEVILNLDRHKRYEWDMLTGDLELVDSYDGNYDVVYGTYDPKYLGRWQSKRDFVFSRQWFQGQDGAYTILQFPAAHKKRPTRNGYQRTSIKPSTWEIRSLTNEKCLVTHMLEMNTAGWGRWKKSSSCSK…	757	ATGGCGGGATCAGGCGATGGAGGAAACGAGAGAGAGGTGTTGGAAGACAGCATCAATCACAGTAGCAGTTTTTCTAGACATAGGTATAGACGAAGCATGAGCTCCGGCGAAGAAGACAAGGGACTTTTAGCATTTTCCGGGTGGGTGTATCATGTAGGAACCAATTCGATTGGCCATGAGTATTCCCATCAACGCTTCTTATATGTAAAAGGGAAATATGTTGAGATGTATAGAAGAGATCCTCAAGAGAACCCCGGCATTCGACCTATTAGGAAGGGTATCATAGGACCTACACTAATGGTGGAGGAGACAGGGAGTCGAAAAGTCGGTAATGAGGAACTCTACACTATACAGTTTTACAATCGATTAGATGAGACAAAGAAAGGAGAAATTGCTTGT…	2271	6.02	83.6302	nucl
Gohir.A05G103500	GhSTARD15	A05	9561372	9567627	6256	MAMALAQHRESSSDSSINKHLDGGKYVRYTAEQVEALERVYAECPKPSSLRRQQLIRECPILSNIEPKQIKVWFQNRRCREKQKKESSRLQTVNRKLTAMNKLLMEENDRLQKQVSQLVCENGYMKQQLHTVNTSAADANCDSLSTTPQHSLRDTNSPAGLLSIAEETLAEFLSKATGTAVDWVQMPGMKPGPDSVGIFTISQSCSGVAARACGLVSLEPIKIAEILKDRPSWSRDCRNLEVFTMFPAGNGGTIELVYAQKFAPTTLAPARDFWTLRYTTTLENGSLVVCERSLSGSGAGPSAAAAAQFVRAEVLPSGYLIRPCEGGGSIIHIVDHLNLEAWSVPEVLRPLYESSKVIAQKMTIAALRYIRQIAQETSGEVVYSLGRQPAVLRTFSQRL…	844	ATGGCTATGGCGTTGGCCCAACATAGAGAAAGCAGCAGTGACAGTAGCATCAACAAACATCTTGATGGTGGCAAGTATGTTAGATACACGGCTGAGCAAGTTGAAGCTTTGGAACGGGTCTATGCTGAGTGCCCCAAGCCCAGCTCCTTGCGTAGGCAACAGTTGATAAGGGAATGCCCCATTCTTTCAAACATCGAACCTAAACAGATCAAAGTTTGGTTTCAAAATCGCAGGTGTAGAGAGAAGCAAAAAAAAGAGTCTTCAAGGCTGCAGACTGTGAATAGAAAATTAACAGCAATGAACAAGCTGTTGATGGAGGAGAATGATCGGTTGCAAAAACAGGTGTCTCAGCTGGTCTGCGAGAATGGGTATATGAAGCAACAACTGCATACTGTAAAT…	2532	5.93	92.332	chlo
Gohir.A05G104000	GhSTARD16	A05	9592421	9599689	7269	MAGSQIGELKMEGWLHIIRSNRIGLQYSRKRYFVLEDHLLKSFKSMPVSNLQEPDRSVIIDSCIRVTDNGRESIHSNVFFIFTLYNSSNHNDQLKLGASSPEEAARWIQSFQEAALKGGTYPGNDVACSKSRWQSFRSTGSSNTNHNNSIDWTLCSSTKMDRVTSDVVAPSPWTIFGCQNGLRLFKEAKDRDSHGKWDDHPAIMAVGVIDGTSEAIFQTLMSLGPSRSEWDFCFYKGSVIEHLDGHTDIIHKRLYGDWLPMGMKRRDLLLRRYWRREDDGTYVILYHSVFHKKCPPQKSYIRACLKSGGYVISPLNEEKHSVVKHMLAIDWKFWKSYLKTSAARSITIRMLERVAALRELFKAKQGKYPSADISSGELIQAVRLQRSEEDCVVDMCTQI…	735	ATGGCCGGTTCACAGATCGGAGAATTAAAAATGGAAGGATGGTTACATATAATTCGTTCGAATCGGATTGGATTACAGTACTCAAGGAAACGTTACTTTGTTCTTGAAGATCATCTGCTTAAGAGCTTCAAATCCATGCCCGTTTCCAATCTCCAGGAACCTGATCGAAGTGTTATTATTGATTCCTGCATTCGAGTTACAGACAATGGGAGAGAGAGCATTCACAGCAACGTATTCTTCATATTCACTCTTTATAATAGTTCTAATCACAATGATCAACTTAAGCTAGGAGCTAGTAGTCCTGAGGAAGCAGCAAGATGGATTCAATCCTTCCAGGAAGCAGCTTTAAAGGGTGGTACATACCCTGGAAATGATGTTGCTTGTTCAAAGAGCAGATGG…	2205	6.65	82.7691	nucl
Gohir.A05G116032	GhSTARD17	A05	10907337	10911551	4215	MGMMASVSSMEFWCILNLRATLITLLLILFFHLSKKLYSKFFPPPSVLHLPSPSSSTSLPESQSRIPEIVSDSDLKFLIDNLDEKLDEDEKWETVIDKKTNSLSYKAKCCRPKNKPLKYLSTTVFEGCSPELLRDFYMDNDYRKQWDKTVIDHVQLQMNTTNGIEIGCTIKKFPLLTPREYVLAWRLWEGKDRTFYCFIKECEHPSAPRRKKYVRVGYFRSGWQIRKVPGRDASEIRMFHQEDAGLNVEMAKLAFAKGIWSYVCKMDNALRKYAVISHPLTSPSVSSSTLIQKVPPELDMINGDALPAASASMATFEPVNDEPREKRLSRKPSKKFVAKSLLVIGGVICLSRGHCGLGAKVAMAYILTKLRKRGDRSSQSMQT*	384	ATGGGGATGATGGCAAGTGTTTCTTCAATGGAATTTTGGTGCATCCTTAACCTCAGAGCCACTCTTATTACTCTTCTTCTTATTCTCTTTTTTCATCTTTCCAAGAAACTTTACTCTAAATTCTTTCCTCCTCCTTCCGTTCTTCATCTTCCTTCTCCTTCTTCATCCACTTCCCTTCCTGAATCTCAATCAAGAATCCCAGAGATTGTATCTGATTCAGACTTGAAGTTTTTGATTGATAATCTGGATGAGAAGCTCGATGAGGACGAGAAATGGGAGACTGTAATTGATAAGAAAACCAACTCTTTATCCTACAAGGCAAAATGCTGCAGACCTAAGAATAAACCACTAAAATACCTGAGCACGACTGTATTTGAGGGTTGCTCTCCGGAGCTTCTG…	1152	9.37	43.6408	chlo
Gohir.A05G128600	GhSTARD18	A05	12555422	12562586	7165	MAMSCKDGKPGSLDNGKYVRYTPEQVEALERLYHECPKPSSIRRQQLIRECPILSNIEPKQIKVWFQNRRCREKQRKEASRLQAVNRKLTAMNKLLMEENDRLQKQVSQLVYENGCFRQHTQNATLATKDPSCESAVMSGQQRETHQHPPRDASPAGLLSIAEETLAEFLSKATGTAVEWVQMPGMKPGPDSIGIIAISHGCPGVAARACGLVGLEPTRVAELLKDRPSWFHDCRAVDVLNVLPTANGGTIELLYMQLYAPTTLAPARDFWLLRYTSVLEDGSLVVCERSLKNTQNGPSMPPVQHFVRAEMLPSGYLIRPCEGGGSIIHIVDHMDLEPWSVPEVLRPLYESSTVLAQKTTMAALRQLRQIAQEVSQSNVTGWGRRPAALRALSQRLSRG…	839	ATGGCAATGTCCTGCAAGGATGGTAAACCTGGGAGCCTGGATAATGGGAAATATGTAAGGTACACGCCTGAGCAGGTTGAGGCCCTTGAAAGGCTTTATCATGAATGCCCCAAGCCTAGTTCTATTCGTCGTCAGCAACTGATTAGGGAGTGCCCTATTCTCTCCAACATTGAACCTAAACAGATCAAAGTTTGGTTCCAAAATAGAAGATGTAGAGAGAAACAGAGAAAAGAGGCATCACGCCTTCAAGCTGTAAATAGGAAGCTGACAGCAATGAACAAGCTTTTGATGGAGGAGAATGATAGGTTGCAAAAGCAGGTGTCACAGCTGGTTTATGAAAACGGATGCTTTCGCCAACATACTCAGAATGCTACACTTGCAACCAAAGATCCTAGCTGT…	2517	6	91.9874	cyto
Gohir.A05G132500	GhSTARD19	A05	12362092	12367866	5775	MGVVDMTNPPTKDFFASPALSLSLAGIFRDAGATAAAATASASMEVEEGDEGSGGGGGSGSKKDDTVEISSENSGPARSRSEDDLLDHDDDEDDADKSKKKKRKKYHRHTADQIREMEALFKESPHPDEKQRQQLSKQLGLAPRQVKFWFQNRRTQIKAIQERHENSLLKQELEKLRDENKAMRETINKACCLNCGMATTAKDGSITAEEQQLRIENAKLKAEVEKLRTVIGKYPPGASTTGSCSSGNDQENRSSLDFYTGIFGLEKSRIMEIVNQAMEELQKMATAGEPLWVRSVETGREILNYDEYVKELSVESSSNGRPKRSIEASRETGVVFLDLPRLVQSFMDANQWKEMFPCIISKAATVDVICHGEAPNKNGAVQLMFAELQMLTPLVPTRE…	759	ATGGGCGTCGTCGACATGACTAACCCACCCACCAAAGATTTCTTTGCTTCTCCCGCTCTCTCTCTTAGCCTTGCCGGGATATTCCGGGATGCCGGTGCTACGGCGGCAGCTGCAACTGCGAGTGCGAGTATGGAGGTGGAGGAAGGAGATGAAGGAAGCGGAGGAGGAGGAGGATCAGGTAGTAAGAAAGATGACACTGTAGAAATCAGTAGCGAAAACTCGGGCCCTGCAAGATCAAGATCCGAGGATGACTTGCTAGATCACGACGATGACGAGGATGACGCCGATAAGTCCAAAAAGAAGAAGAGAAAGAAGTATCATCGTCACACCGCCGACCAAATCAGAGAAATGGAAGCGCTGTTTAAGGAATCACCCCATCCAGATGAGAAGCAAAGGCAG…	2277	6.13	83.7568	nucl
Gohir.A05G160300	GhSTARD20	A05	15672246	15675217	2972	MKSSPAACGQQSWSISDDSLRRYVQYASESCIQELLMSASVSVSPASETDKLGNRSDGWKVLTLENGVEISKRRSGSLHMFRSRWVLRSVSPQQFITVANAIDAAKQWDSELVEGRYIKDLEDNLSIIRLRFGDNSKPLFRKREFIVYERRETMEDGTLVVAVASLPKEIAAGLLPQQNNAIRGFLLQSGWVVEKLEDINSCIVTYVVQLDPAGWLPKWFVNRLNTKLVMIIEDLRKLVQTTAPH*	246	ATGAAAAGCAGCCCTGCAGCTTGCGGCCAGCAATCTTGGTCCATCAGCGACGACTCACTAAGAAGATACGTCCAATATGCAAGCGAAAGCTGCATACAGGAGTTGTTAATGTCGGCTTCGGTCTCGGTTTCACCAGCTTCAGAGACGGACAAGTTGGGGAATCGCAGTGATGGATGGAAGGTTCTGACCCTTGAAAACGGAGTGGAGATATCGAAGCGCAGGTCTGGATCGCTTCATATGTTCCGTAGCCGCTGGGTCCTCAGATCTGTCTCGCCCCAGCAGTTCATCACCGTCGCCAACGCCATAGATGCTGCCAAGCAATGGGACAGTGAGCTTGTAGAAGGCAGATATATTAAAGATCTTGAAGATAACTTGAGCATCATTCGTCTTAGGTTTGGA…	738	8.4	27.7168	chlo
Gohir.A05G296700	GhSTARD21	A05	38881883	38888641	6759	MGLSQNEAKMEGWLYTIRSNPLGLQFSRKRYFVLHNHVLRSFKANPISEKQEPVRSAVIDSCIRVIDNGRESINKKVFFIFTVYSILDGNNQIKLGASSSEEAAAWIRCLKDVALEEPPPCQAKNFVGSPTMTWPSLRSESTWMKLRKNSVKWPFRSSVHAEATTSDVIAPSHWKIFGCQNGLRLFKEAKDRGSLGGLWDDDPAIMAVGVVDGTSEAIFLALMSLGPSRSEWDYCVYHGSLVECLDGHTDIIHKKLYSDWLPWGMKRRDLLLQRYWRREDDGTYVILYHSVAHKKCPPQSGYVRAHLKSNACSRIRIYKSSFSCGGGYVVTPVNQGQQSTVKHMLAIDWKLWKSYPRLSAARSLTILMLMRVAALRELFKAKQRNSSSICLSREWLRHI…	755	ATGGGTCTCTCTCAAAATGAAGCAAAAATGGAAGGTTGGTTATATACAATACGTTCCAATCCTCTTGGTTTACAATTCTCACGCAAACGTTACTTCGTTCTTCATAACCATGTTCTCAGGAGCTTTAAAGCAAACCCCATTTCTGAAAAACAGGAACCTGTTAGAAGTGCAGTAATAGATTCATGTATTCGGGTTATAGACAACGGAAGGGAGAGCATTAACAAAAAGGTGTTCTTCATTTTCACCGTTTACAGCATTTTGGATGGTAACAATCAGATTAAGCTTGGAGCAAGTAGTTCAGAGGAAGCAGCAGCATGGATTCGTTGCTTAAAGGATGTGGCATTAGAGGAGCCTCCTCCATGTCAAGCAAAGAATTTTGTAGGTTCTCCCACAATGACA…	2265	8.48	85.2812	nucl
Gohir.A06G082500	GhSTARD22	A06	25401392	25407196	5805	MNKLLMEENDRLQKQVSQLVYENNYFRQQTQNTTLATTDTSCESVVTSGKHHLTPQHPPRDASPTGLLYIAEETLTEFLSKATGTAVEWVQMPGMKPGSDSIGIVAISHGCSGVAARACRLVGLDPTRVTEILKDRPSWYRDCRAVDVTNVLSTGNGGTIELLYMQFLLVKFAKMISVTVSKFWRPDVTHVTASTDENGACTRTLKVLMAILNGKWVLKLNYVRRFSRKQQTTCIIMQRLRSGKLL*	247	ATGAATAAACTGTTGATGGAGGAGAATGATAGGTTACAAAAGCAAGTTTCACAGCTTGTTTATGAAAACAACTATTTCCGCCAACAGACTCAAAATACGACTTTAGCTACCACGGATACAAGTTGTGAATCAGTAGTGACGAGCGGTAAACACCATTTGACTCCTCAACATCCGCCAAGGGATGCCAGCCCTACAGGACTTTTGTACATTGCAGAGGAAACTTTAACAGAGTTTCTTTCAAAGGCCACTGGAACTGCTGTCGAGTGGGTCCAAATGCCTGGGATGAAGCCTGGTTCGGATTCTATTGGAATCGTTGCTATTTCTCATGGTTGCAGTGGTGTGGCAGCACGTGCATGCAGACTTGTGGGACTGGATCCTACAAGAGTCACTGAAATCCTT…	741	9.37	27.5118	cyto
Gohir.A06G092400	GhSTARD23	A06	32281416	32287144	5729	MMAATSACKEGTKIAMDNGKYVRYTPEQVEALERLYHECPKPSSMRRQQLIRECPILSNIEPKQIKVWFQNRRCREKQRKEASRLQAVNRKLTAMNKLLMEENDRLQKQVSHLVYENSYFRQQTQNTTLATTDTSCDSAVTSGQHHLTPQHPPKDASPAGLLSIAEETLTEFLSKATGTAVEWVQMPGMKPGPDSIGIVAISHGCTGVAARACGLVGLDPTRVAEILKDRPSWYRDCRAVDVINMLSTANGGTIELLYMQLYAPTTLAPARDFWLLRYTSVMEDGSLVVCERSLNNTQNGPSMPPAVNFVRVELLPSGYLIRPCEGGGSIIHIVDHMDLEPWSVPEVLRPLYESSTLLAQKTTMAALRHLRQISQEISQPNVTGWGRRPAALRALSHKL…	838	ATGATGGCGGCGACCTCAGCCTGCAAAGAAGGGACCAAGATAGCTATGGATAATGGCAAGTATGTGAGGTACACGCCGGAGCAAGTGGAAGCTTTAGAACGGCTTTACCATGAGTGCCCCAAGCCAAGCTCCATGCGTCGCCAACAGCTCATTCGTGAGTGCCCCATCCTCTCCAACATCGAGCCTAAACAGATCAAAGTTTGGTTCCAAAATCGCAGATGTAGAGAAAAACAAAGGAAAGAGGCATCACGCCTCCAAGCTGTGAATAGGAAGTTGACTGCTATGAATAAACTGTTAATGGAGGAGAATGATAGGTTACAAAAGCAAGTTTCTCACCTTGTTTATGAAAACAGCTATTTCCGCCAACAGACTCAAAATACGACCCTTGCCACCACAGAT…	2514	5.85	92.2937	cyto
Gohir.A06G133900	GhSTARD24	A06	101864570	101867922	3353	MNKLLMEENDRLQKQVSQLVYENNYFCQQTQNTTLATTDTSCESVVTSGQHHLTPQHPPRDANSAGLFSIAEETLTEFLSKATGTAIEWVQMPGMKPGLDSIGIVAISHGGMAARACGLVGLDPTRVAKILKDRPSWYRDCQAVDVINVLSTGNGGTIELLYMQFLLVKFAKMISVTVSKLWRPSVTHVIASTDENGACTRTLKVLMAILNGKWVLKLNCQSIMRQGIKYASQRLDTFACVRQNG*	246	ATGAATAAACTGTTGATGGAGGAGAATGATAGGTTACAAAAGCAAGTTTCACAGCTTGTTTATGAAAACAACTATTTCTGCCAACAGACTCAAAATACGACTTTAGCTACCACGGATACAAGTTGTGAATCAGTAGTAACGAGCGGTCAACACCATTTGACTCCTCAACATCCGCCAAGGGATGCCAACTCTGCAGGACTTTTTTCCATTGCAGAGGAAACTTTAACAGAGTTTCTTTCAAAGGCCACTGGAACTGCTATCGAGTGGGTCCAAATGCCTGGGATGAAGCCTGGTCTAGATTCTATTGGAATCGTTGCTATTTCTCATGGTGGTATGGCAGCACGTGCATGCGGACTTGTGGGACTAGATCCTACAAGAGTCGCTAAAATCCTTAAAGAT…	738	8.67	26.9811	cyto
Gohir.A06G146300	GhSTARD25	A06	114663509	114668413	4905	MFSPNLFESPHMFDMSHKTSESELMGKVRDDDYEIKSVTETMDAPSGDDQDPDQRPKMKCYHRHTQRQIQEMEAFFKECPHPDDKQRKELGRELGLEPLQVKFWFQNKRTQMKAQHERHENAILKAENEKLRAENNRYKEALSNATCPSCGGPAALGEMSFDEQLLRIENARLREEIDRISGIAAKYVGKPLSSLPHLSSHLHSRSVDLGASNFGTQSGFVGEMDRSGDLLRSVSGPTEADKPMIVELAVAAMEELIRMAQSGEPLWVPGDNSIDVLSEDEYLRTFPRGIGPKPLGLRSEASRESAVVIMNHVNLVEILMDVNQWSSVFCGIVSRAMTLEVLSTGVAGNYNGALQVMTAEFQVPSPLVPTRENYFVRYCKQHIDGTWAVVDVSLDNLRP…	726	ATGTTTAGCCCCAACTTATTTGAGAGTCCCCATATGTTCGACATGTCTCATAAGACCTCGGAAAGTGAACTAATGGGGAAGGTCAGGGATGATGATTATGAGATCAAATCAGTCACTGAAACTATGGATGCTCCCTCTGGAGATGATCAAGATCCTGACCAACGCCCTAAAATGAAGTGTTATCATCGTCATACCCAGCGTCAAATCCAGGAGATGGAAGCATTCTTTAAGGAGTGCCCTCACCCTGATGATAAGCAAAGGAAGGAGCTTGGCCGTGAGCTAGGGTTAGAACCTCTTCAAGTCAAGTTTTGGTTCCAAAACAAGCGCACCCAAATGAAGGCCCAACATGAACGCCATGAAAATGCTATACTGAAGGCTGAGAATGAAAAACTCCGAGCC…	2178	5.58	79.5595	nucl
Gohir.A06G167800	GhSTARD26	A06	121234802	121241564	6763	MGVSQNEAKMEGWLYTIRSNRIGLQFSRKCYFILHNNVLKSYKATPISEEEEPVRSAIIDSCIRVKDDGRASINKKVFFIFTIYSTSVDNEQLKLGATSSEDAARWIRCLKDSALKESPCLAKNISASPKKIWSSLRLTNSKRTHSKDSVHWPFHSSVHSEAMTSDVVAPSPWKIFGCQNGLRLFKESKDKNTRGWHWNDIPAIMAVGVVDGTSEAIFRVVMSLGPSRSEWDFCLYHGSVVEHVDGHTDIIHKKLYSDWLPWGMKRRDLLLQRYWRREDDGTYVILYHSASHKKCPPQNGYVRARLKSGGYVITPVNNGKQSLVKHMLAIDWKFWKFYLRTPAARSLTIRMLERVAALRELFKAKQGNYPPECLSMEWTSDAHLPQLEKEDIKIDTQSP…	733	ATGGGTGTTTCTCAAAATGAAGCTAAAATGGAAGGCTGGTTATATACAATACGTTCTAATCGTATTGGCTTACAGTTCTCTCGCAAATGTTACTTCATTCTTCATAACAATGTTCTCAAAAGCTATAAAGCCACCCCCATTTCTGAAGAAGAGGAGCCTGTTAGAAGTGCTATAATTGATTCATGCATTCGGGTCAAAGATGATGGAAGGGCAAGCATAAACAAGAAGGTCTTCTTCATTTTCACCATTTACAGCACTTCAGTTGATAATGAGCAGCTTAAGTTAGGCGCGACTAGCTCAGAGGACGCAGCAAGGTGGATTCGTTGCTTGAAGGATTCAGCGTTAAAGGAATCTCCATGTCTTGCAAAGAATATTTCAGCTTCTCCTAAGAAGATATGG…	2199	8.58	83.0007	nucl
Gohir.A07G022300	GhSTARD27	A07	2874360	2881301	6942	MMAVTSSCKEGNKIAMDNGKYVRYTPEQVEALERLYYECPKPSSMRRQQLIREYPILSNIEPKQIKVWFQNRRCREKQRKEASRLQAVNRKLTAMNKLLMEENDRLQKQVSQLVYEKSYFRQQSQQQAGLATTDTSCDSVVTSGHQHHLTPQHPPRDASPAGLLSIADETLTEFLSKATGTAVEWVQMPGMKPGPDSIGIVAISHGCTGVAARACGLVGLDPTRVAEILKDRPSWFRDCRAVDVINVLSTGNGGTIELLYMQLYAPTTLAPARDFWLLRYTSVLEDGSLVVCERSLNNTQNGPNMPPAANFVRAEMLPSGYLIRPCEGGGSIIHIVDHMDLEPWSVPEVLRPLYESSTLLAQKTTMAALRHLRQISQEISQPNVTGWGRRPAALRALSQ…	842	ATGATGGCGGTGACCTCATCCTGCAAAGAAGGGAACAAGATAGCAATGGATAATGGGAAATATGTGAGGTACACACCCGAGCAAGTCGAAGCTTTAGAACGTCTTTACTATGAATGTCCTAAGCCTAGCTCTATGCGTCGTCAACAGCTCATTCGTGAGTACCCTATCCTCTCCAACATCGAGCCTAAGCAGATCAAAGTTTGGTTCCAAAATCGCAGATGTAGAGAAAAACAAAGGAAAGAGGCATCTCGTCTCCAAGCTGTAAACAGGAAGTTGACAGCCATGAATAAACTGTTAATGGAAGAGAACGATAGGCTACAAAAACAAGTTTCCCAACTTGTTTATGAAAAAAGCTACTTTCGCCAACAGTCTCAACAGCAGGCGGGGTTAGCCACCACA…	2526	6	92.6642	nucl
Gohir.A07G025000	GhSTARD28	A07	3184788	3203749	18962	METTKALKEEGGEGGQEKEVLLDGSNGSSSSGDANTNGAPKHRHTPTASYGGDEKGIYEIFGWVYHIGVNSIGHEYCHLRFLFIKGKYVMMYKRDPHENPGIKPIRKGVIGPTLMVEELGRRKVNDGDLYVIQFYNRLDESKKGEIACPTAGEARKWMEAFDHAKQQAEYELSRGGSTRNKLNMEADIDLDGHRPRVRRYAHGLKNLIRIGKGPEMLLRQTSNLGGSGTSNRYFEGEFGDAIEAHEWKCVRTVNGIRIFEDVADSKRGKGALVKAVGLVDASADTAFDVILNLERRKRYEWDMLTADLELIDSYDGHYDVVYGTYDPKYLTRWQSKRDFVFTRQWFRGQDGAYTILQLPAAHKKRPSRSGYRRTSISPSTWEVRSLNSPMGSNTTKCLV…	776	ATGGAAACTACAAAGGCGTTGAAGGAGGAGGGAGGCGAGGGAGGACAGGAGAAAGAAGTGTTGTTGGATGGCAGCAACGGAAGCAGTAGCAGCGGCGACGCCAACACTAACGGGGCTCCTAAACATAGGCATACCCCTACAGCTAGCTATGGTGGGGATGAGAAGGGGATTTATGAAATTTTCGGATGGGTGTATCATATTGGAGTCAATTCGATCGGCCACGAGTATTGTCATCTTCGCTTCCTCTTTATAAAGGGCAAATACGTAATGATGTACAAAAGAGATCCTCACGAGAACCCCGGTATTAAACCTATTAGAAAGGGTGTCATAGGACCTACATTGATGGTGGAGGAGTTAGGACGGCGAAAAGTCAATGACGGGGATCTATATGTTATACAG…	2328	6.99	86.4559	nucl
Gohir.A07G143800	GhSTARD29	A07	33732967	33738027	5061	MSFGGFLDNSSGGGLGGATIVADIPFSNNMAAAGAMAQNIYNSPGLSLALQQPSIDNQGDGVRMGENFDASIGRRSREEEHESRSGSDNIDGVSGDDQDAADNRPRKKRYHRHTPQQIQELEALFKECPHPDEKQRLELSKRLCLETRQVKFWFQNRRTQMKTQLERHENSLLRQENDKLRAENMSIREAMRNPICTNCGGPAIIGDLSLEEQHLRIENARLKDELDRVCALASKFLGRPLSSLATSIAPPLPNSNLELGVGSNGFGGLSTTLPLGPDFGGGVSNSLPVVPPNGVERSMFLELALAAMDELVKMAQTDEPLWIRSLEGGREVLNHDEYSRMVTPCIGIKPAGFLTEASRQTGVVIINSLALVETLMDSNRWAEMFPCMIARTSTTDVIS…	791	ATGAGTTTTGGGGGATTTCTCGATAACAGCTCAGGTGGAGGCCTTGGGGGTGCAACAATCGTCGCCGACATCCCCTTTAGCAACAACATGGCGGCCGCCGGTGCTATGGCTCAGAACATATACAACTCTCCAGGCCTCTCTCTTGCTCTTCAGCAACCGAGTATAGATAATCAGGGAGATGGAGTTAGAATGGGTGAGAACTTTGATGCAAGTATTGGGAGAAGAAGCAGGGAAGAGGAACATGAGAGCAGATCTGGAAGTGATAACATTGATGGAGTTTCAGGCGACGATCAAGATGCTGCCGACAACCGTCCTAGGAAGAAGAGATACCACCGCCACACTCCTCAACAAATCCAAGAGCTTGAAGCTCTCTTTAAGGAGTGCCCTCATCCCGATGAG…	2373	5.73	85.7784	nucl
Gohir.A07G204600	GhSTARD30	A07	93063417	93066098	2682	MNVKPFPGPSCIRLYADDDDDRDFVDEGFAEKKGKDKGKGITECKYKGTSSAELKTFGGQQMLSADQTIPRRDLSVAFKTYKRQLSNYQRLQLANNYCKAAYLEVMSLAKEAGTWVRAKPRLGNLDDLVNEFRTPPLPGRKMEVSVATAVIPDVLASEIAEMMTLSMYAELQLPTTLVPTRYFEFLRYGKEIMDGIYIIVDVSSRYSDPFAKRNSERRPSGVIIREHGPEDCEIIWIENVEVDETRENLYSTIIGSNLAYGAHRWVTTLLWNLKRDKSSFSDLKIDVHPGAGSFLLALTQAMKRFFMECVSQHPDETALTVITSGEDPIRILHNKKLNEYISFVGVNSFRVQAKPLSVFQFLMKKDLQLEQFRVFGDSETNEVDEEPELLFTFGTDDKS…	544	ATGAACGTTAAACCGTTTCCTGGACCTTCGTGTATTCGCTTATATGCAGATGATGATGATGATAGAGACTTTGTAGATGAAGGTTTTGCAGAGAAGAAAGGCAAAGACAAAGGTAAAGGCATTACTGAATGCAAATACAAGGGAACTTCTTCAGCTGAGTTGAAAACGTTTGGGGGACAACAAATGCTTTCTGCAGATCAAACAATTCCCCGTAGAGACCTTTCGGTTGCGTTCAAAACATATAAACGACAACTCAGTAATTACCAAAGATTGCAATTGGCAAACAATTATTGTAAGGCAGCTTACCTGGAGGTCATGAGTTTGGCAAAGGAAGCGGGAACTTGGGTACGAGCGAAGCCCAGATTAGGTAATCTGGATGATCTCGTAAACGAATTCCGA…	1632	5.33	61.2098	cyto
Gohir.A08G094800	GhSTARD31	A08	72787901	72794077	6177	MSFGGLINSSSSSDSGSSGARVVVADFVPQNNMLSYAIVEPPLLTQHIPISMLSSPSLSLSYKRMDGHGEMGLIGENFDPGFVGRMKEDGYEIRSESDNFDVASGDDQDAAADGPSKKKKYHRHTPRQIQELESFFKECPHPDEKQRMELSRRLGLEGKQIKFWFQNRRTQMKTQLERHENVILRQENDKLRAENDLLKQAMTAPICSSCGGPAVPGEISYEQHQLRIENARLKDELTRICALTNKFLGRPLSSSGSPIPPHGLNSNLELAVGRNGFGGLNNAGTSLPMGFEFGDGSMMSIVKPMVNEMQYDRSAFVDVALSAMDELIKMAQMDNPLWIKGMGGGMESLNVEEYRRNFSSCIGMKPSSYATEATKATGLVYLRGLALVEALMDANRWVE…	804	ATGAGTTTTGGGGGTTTGATCAACAGTAGTAGCAGCAGTGACAGTGGTAGTTCGGGTGCAAGGGTGGTTGTGGCTGATTTTGTTCCACAAAACAACATGCTAAGTTATGCCATTGTTGAGCCACCTCTTCTCACCCAACATATTCCCATATCTATGCTAAGCTCTCCCTCCCTTTCTCTCTCATATAAAAGAATGGATGGTCATGGTGAGATGGGGCTGATTGGGGAAAACTTTGATCCGGGTTTTGTTGGGAGGATGAAGGAAGACGGATACGAGATTAGGTCTGAAAGTGATAATTTTGATGTTGCTTCCGGTGATGATCAGGATGCTGCTGCCGATGGACCGTCTAAGAAGAAGAAGTACCACAGGCACACTCCACGTCAAATACAAGAGCTTGAA…	2412	5.81	87.9123	nucl
Gohir.A08G151100	GhSTARD32	A08	109194663	109203494	8832	MSKVVYEGWMVRYGRRKIGRSFIHMRYFVLENRLLAYYKRKPQDSQVPIKTLLIDGNCRVEDRGLKTQHGHMVYVLSVYNKKEKYNRITMAAFNIQEALIWKEKIESAIDQHQDSQMANGNKYISFEYKSGMDNGRNASSSDYESQFSAQEDEDEAPPKTLLRRTTIGNGPPDSILDWTQEFDSELSNQNANTQAFSRKHWRLLQCQNGLRIFEELLEVDYLPRSCSKAMRAVGVVEATCEEIFGLVMSMDGTRFEWDCSFQYGSLVEEVDGHTAILYHRLQLDWFSMFVWPRDLCYVRYWRRNDDGSYVVLFRSREHENCGPQPGYVRAHVESGGFNISPLKSRNGKPRTRVQHLMQIDLKGWGVGCILAFQQHCLLQMLNSVAGLREWFAQTDERGA…	655	ATGTCGAAAGTGGTGTACGAAGGATGGATGGTGAGGTATGGTCGAAGGAAGATCGGACGATCCTTCATACACATGCGATATTTCGTGCTCGAAAATCGGCTTCTAGCTTACTACAAGAGAAAGCCACAAGATAGTCAGGTTCCTATCAAGACCTTGTTGATAGATGGAAACTGTAGAGTGGAAGATCGAGGTTTGAAGACCCAACATGGACATATGGTTTATGTTTTGTCAGTTTACAACAAGAAAGAGAAGTACAACAGAATCACGATGGCAGCATTCAACATCCAGGAAGCCCTAATCTGGAAGGAAAAAATAGAGTCTGCGATTGATCAGCATCAAGATTCACAAATGGCCAATGGCAACAAATACATTTCTTTTGAATATAAATCTGGAATGGAT…	1965	7.85	75.4787	chlo
Gohir.A08G198400	GhSTARD33	A08	119282229	119288343	6115	MAMAVAQHRESSSGSNINKHLDNGKYVRYTAEQVEALERVYAECPKPSSLRRQQLIRECSILSNIEPKQIKVWFQNRRCRDKQKTEASRLQTVNRKLNAMNKLLMEENDRLQKQVSQLVNENGYMKQQLHTVNASTNDASCDSVVTTPSHSLKDANNPAGLLSIAEGTLKEFLSKATGTAVDWVQMPGMKPGPDSVGIFAISQSCSGVAARACGLVSLEPTKIAEILKDRPSWFRDCRNLEVFTMFRAGNGGTIELIYTQMFAPTTLAPARDFWTLRYTTTLENGSLVVCERSLSGSGAGPNAAAAAQFVRAEMLTSGYLIRSCEGGGSIVHIVDHLNLEAWSVPEVLRPLYESSKVVAQKMTIAALRYVRQIAQETSGEVVYGPGRQPAVLRTFSQRL…	844	ATGGCTATGGCGGTGGCCCAACACAGGGAGAGCAGTAGTGGCAGTAACATCAACAAGCATCTTGATAATGGCAAGTATGTTAGGTATACAGCTGAGCAAGTTGAAGCTTTAGAACGAGTGTATGCTGAGTGCCCCAAGCCAAGTTCTTTGCGTCGGCAACAGTTGATAAGGGAGTGCTCCATTCTTTCCAACATTGAACCTAAACAGATCAAAGTTTGGTTTCAGAATCGCCGATGTAGAGATAAGCAAAAAACAGAGGCTTCAAGGCTGCAGACGGTGAATAGGAAATTAAATGCCATGAACAAGCTGTTGATGGAGGAGAATGATCGGTTGCAAAAACAGGTGTCTCAGCTGGTGAACGAGAATGGGTATATGAAGCAACAACTGCATACTGTAAAT…	2532	5.9	92.4885	chlo
Gohir.A08G198900	GhSTARD34	A08	119357619	119365558	7940	MAGSQSGDLKMEGWLHIIRSNRIGLQYSSKRYFVLEDHLLKSFKSMPISNLQEPGRSAIIDSSIRVTDNGRESIHRKVFFIFTLYNSSNHNDQLKLGASSPEEAARWIQSLQEAALKGGPYSGNDAAYSKSRWQSFRSSGSTNEHHNNSLDWTLYSSTKMDRVTSDVVAPSPWTIFGCQNGLRLFKEAKERDSHRKWDDHPAIMAVGVVDETSEAIFQTLMSLGPSRSQWDFCFYKGCVVEHLDGHTDIVHKQLYSDWLPWATKRRDLLLRRYWRREDDGTYVILYHSVFHKTCPPQKSYVRACLKSGGYVISPVNEGKQSVVKHMLAIDWKFWKSYLRTSAARPITIRMLERVAALRELFRAKQVKYPSDDLSSGELTRKVRLHQSVEDGSIDMCTQI…	738	ATGGCTGGTTCGCAGAGCGGAGATTTAAAAATGGAAGGATGGTTACATATAATTCGTTCGAATCGGATTGGATTACAGTACTCAAGCAAACGTTACTTTGTTCTTGAAGATCATCTTCTTAAGAGCTTCAAATCCATGCCCATTTCCAATCTCCAGGAACCTGGTAGAAGTGCAATCATTGATTCTTCCATTCGAGTGACAGACAATGGGAGGGAAAGCATTCACAGAAAAGTGTTCTTCATATTCACCCTTTACAATAGTTCTAATCACAATGATCAACTTAAGCTAGGAGCTAGCAGTCCTGAAGAAGCTGCAAGATGGATTCAATCCTTGCAGGAAGCAGCCTTAAAGGGCGGTCCATACTCTGGAAATGATGCTGCTTATTCAAAGAGCAGATGG…	2214	7.58	83.3805	nucl
Gohir.A09G040400	GhSTARD35	A09	25046997	25051193	4197	MASHGELRLIGENYDPGFIGMMKEDDGYGSSDDFEGALGNDQDTADNGRPPRKKKKKFHRHNPHQIHELESFFKECPHPEEKQRRELSRRLGLESKQIKFWFQNRRTQMKTQLERHENVILKQENDKLRAENDLLRQAIASAICNNCGVPAVPDEISYEPSQLMIENSRLKDELNRARALTNKFLGRHLSSSSANPSPSPSQGLNSNVEVVVRRTGFCGLNNGSTSLPMGFEFGHGATMPLMNPSFAYEMPYDKSALVDVALAAMDELIKMAQMGSPLWIKGFGDGMETLNLEEYKRTFSSFIGMKPSGFTTEATRETAMVPLRGLALVDTLMDANCWAEMFPCMISRAVTIDVLSSGKGVTRHNALQLMEAEFQVLSPLVPIRQVQFIRFCKQHSDSV…	740	ATGGCTAGTCATGGTGAGCTGAGGCTGATTGGAGAAAACTATGATCCTGGTTTTATTGGGATGATGAAGGAAGATGATGGTTATGGGAGTAGTGATGATTTTGAAGGTGCGTTAGGTAATGATCAAGATACTGCTGATAATGGAAGACCACCTAGGAAGAAGAAGAAGAAATTCCATAGGCACAATCCACATCAAATACATGAGCTTGAATCTTTCTTCAAAGAATGTCCTCACCCTGAGGAAAAACAAAGAAGGGAACTTAGCAGGAGGCTAGGCCTAGAGAGCAAGCAAATAAAATTTTGGTTTCAAAACAGGAGAACCCAAATGAAGACTCAATTGGAGCGCCATGAAAATGTAATTCTTAAACAAGAAAACGACAAGCTTCGAGCCGAGAATGAT…	2220	6.41	81.7123	nucl
Gohir.A09G057500	GhSTARD36	A09	53576839	53581890	5052	MDESFFDLMEFLKKPTITETFVDILLCAVPIWLAVMIGLFIGWAWRPRWTSLVFLGLRSKFRFVWTAPPGFGARRLWLAFTALSAFSVCRTVFSNFIKGRARKSTAETSNSAVPLQSPSPTVRISPEGAAGTVSPTTKAEERQQDIVTENDLAHLLHLLEGKEGEMEWQNMMERTTPNMSYQAWRHEPENAPAIYRSRTVFEDATPELVRDFFWDDEFRPKWDTMLSYVKVLEECPRTGTMIVHWIKKFPFFCSDREYIIARRIWEAGNAYHCVTKGVPYPDLQKRDKPRRVELYFSSWVIRAVESRKGDGQMTACGVALVHYEDMGIPKDVAKLGVRHGMWGTVKKLHSGMRAYQNARKTDSSLSRCAQMARITTKISPDESTGSLRPATVEDEKDRT…	448	ATGGATGAATCTTTCTTCGATCTAATGGAATTCTTGAAGAAACCTACGATAACTGAAACATTCGTCGACATTTTGTTATGTGCGGTGCCCATATGGTTAGCCGTGATGATCGGGCTCTTCATCGGTTGGGCTTGGCGTCCTAGGTGGACCAGCTTGGTTTTTCTAGGTCTCCGATCTAAGTTCCGGTTCGTCTGGACTGCTCCTCCTGGGTTCGGAGCTCGCCGACTCTGGCTCGCCTTTACTGCTCTTTCCGCTTTCTCTGTTTGCCGTACGGTTTTCTCCAACTTTATTAAAGGGAGAGCCAGGAAATCGACTGCTGAAACTTCCAATTCGGCCGTTCCTTTACAATCTCCGTCGCCTACTGTGAGGATTTCGCCTGAAGGAGCGGCTGGTACAGTT…	1344	9.28	50.8977	chlo
Gohir.A10G003800	GhSTARD37	A10	377904	384982	7079	MALSMHKESLNNKQMDSSKYVRYTPEQVEALERVYNECPKPSSLRRQQLIRECPILSNIEPKQIKVWFQNRRCREKQRKEASRLQTVNRKLTAMNKLLMEENDRLQKQVSHLVYENGYMKQQLQTASVTTTDNNSCESVVVSGQHQQQQNPTPRHPQRDANNPAGLLTIAEETLAEFLSKATGIAVDWVQMIGMKPGPDSIGIVAVSRNCSGVAARACGLVSLEPTKVAEILKDRPSWYRDCRCIDVLSIIPTANGGTIELIYMQTYAPTTLAAARDFWTLRYTTSLEDGSLVICERSLTSSTGGPTGPPTTSFVRAEMLPSGFLIRPCDGGGSIIHIVDHVDLDVWSVPEVLRPLYESSKILAQKMTIAALRHIRQIAQETNGEIQYGGGRQPAVLRT…	854	ATGGCACTTTCCATGCACAAAGAGTCATTGAATAACAAGCAAATGGATAGTAGTAAGTATGTAAGGTATACACCAGAGCAAGTGGAAGCTTTGGAAAGAGTATACAATGAATGTCCAAAGCCTAGCTCTTTAAGAAGGCAGCAGCTCATTAGGGAGTGCCCTATTCTTTCCAACATTGAGCCTAAACAGATCAAAGTTTGGTTTCAGAACCGAAGATGTCGAGAAAAGCAGAGGAAGGAAGCTTCCCGTCTCCAGACGGTGAACCGAAAGCTGACTGCCATGAATAAGCTGTTGATGGAAGAGAATGATCGATTGCAAAAACAGGTCTCGCATCTCGTGTACGAGAATGGATACATGAAGCAGCAGCTGCAGACCGCTTCAGTAACGACCACGGACAAT…	2562	5.78	93.782	cyto
Gohir.A10G014600	GhSTARD38	A10	1261268	1265426	4159	MFNSDLYENPNMFDMFQRPSDSDQTERDDDNNDTKSGTEVDAPSADDDNQGPASSGPSRRRAKRKRYHRHTQRQIQEMEALFKECPHPDDKQRKQLSRELGLDPLQVKFWFQNKRTQLKAQTERHENGLLKAENEKLRAENHRYKEALNNASCPTCGGPAALGEMSFEEQHLRLENARLREEIERISGVTAKYVGKPIGPSFSRFADRAPISFGTQPGFLGEYGGPGGAAGGPGVGAGGPGGGLGEVLRPVSVTNEADKPLIVELAVTAMEELIRMAQSGEPLWVTDENSIDVLNENEYLRIFPRGIGSKPFANLGFRSEASREAAVIIMNPVNLVEILMDVNQWSTVFCGIVSRAMTLDVLSTGVAGNYNGALQVMTAEFQLPSPLVPTRENYFARYC…	745	ATGTTCAACTCCGACTTATATGAAAATCCCAACATGTTCGATATGTTCCAAAGGCCGTCTGATAGTGACCAGACGGAAAGGGACGATGATAATAACGATACAAAATCAGGTACTGAAGTAGATGCACCATCTGCTGATGATGATAATCAAGGTCCTGCTTCTAGTGGACCTAGCCGTCGTCGTGCAAAAAGGAAGCGTTACCACCGTCATACTCAGCGACAAATCCAAGAAATGGAAGCCTTGTTCAAAGAGTGTCCTCATCCAGATGATAAGCAAAGGAAACAACTCAGTCGTGAGTTAGGGTTAGACCCACTGCAAGTCAAGTTTTGGTTCCAAAACAAGCGTACCCAACTCAAGGCCCAAACTGAACGCCATGAAAATGGTTTGTTAAAGGCTGAG…	2235	5.83	81.2447	nucl
Gohir.A10G157500	GhSTARD39	A10	91624861	91627154	2294	MNTSSVACSQSWSISEESLRRYVHFASESCVQELLMSASNDCGDGWKILLTLDNGVEISKRRSGSLHIFRSRCLLRSVSPQQFITVANAIDAAKQWDPDLVDARYIKDVEDNLSIIRLKFGENSKALFRKREFIVYERRESMEDGTVVVAVASLPKEIAAGLLPKPNNAIRGLLVQSGWVVEKLDDLNSCLVTYVLQLDPAGWLPKCFVNRLNTKLVMIIENLTKLVQTTPP*	233	ATGAACACTAGTTCCGTAGCTTGCAGCCAGTCATGGAGCATCAGCGAGGAGTCTCTAAGGAGATACGTGCACTTTGCAAGTGAGAGCTGTGTGCAGGAGTTGTTAATGTCGGCTTCCAATGATTGTGGGGATGGATGGAAGATCCTCCTCACCCTTGACAATGGAGTAGAGATATCCAAACGCAGGTCTGGCTCTCTTCACATTTTCCGTAGTCGCTGCCTGCTCAGATCTGTCTCACCCCAGCAATTCATCACCGTTGCCAATGCTATAGATGCTGCCAAGCAATGGGACCCTGACCTGGTAGATGCCAGATATATAAAAGACGTTGAAGATAACTTAAGCATTATTCGTCTCAAGTTTGGAGAAAACTCCAAGGCTTTGTTCAGAAAAAGAGAATTC…	699	7.57	26.015	chlo
Gohir.A11G017900	GhSTARD40	A11	1603075	1605844	2770	MVLVSVFLEILRKPTIGDVLKELMIFIAPLWIAVIVGVLVGWAWKPKWANIGREMMIDCSVSKDSTPASSDSSSTSFNLISSLNSIKFLLPSCISWITDDEAQSDPFSLPPTVDSNCSSSQIPKGKTSFVTNEDLEHFVNLVEEKDGGPAWIHMMDCSTPTMFYQAWQRDLEAGPTEYRSRTVFEDTTPEMVRDFFWDDEFRPKWDNMLVSAATMEECPTTGTMVVHWVRKFPFFCSDREYMFGRRIWESGRAYYCVTKGVPYASVPRKNKPRRVDLYYSSWLIRAVESRRGDGQLTACEVLLFHHEDMGIPWKIAKVGVRQGMWGTVKKIDPGLRAYQKERTSGNTLSHCAFMAQINSKISADYLRSFESKSNDSSELETHNSSEKPSGKNIPKLLVV…	434	ATGGTTTTGGTGTCGGTTTTTTTGGAGATTTTAAGGAAACCCACAATTGGGGATGTTTTGAAGGAGCTAATGATTTTCATAGCTCCTTTATGGATTGCTGTAATTGTTGGTGTTTTAGTCGGATGGGCTTGGAAGCCAAAGTGGGCAAATATAGGCAGAGAAATGATGATTGATTGCTCTGTCTCTAAAGATTCAACACCTGCATCTTCAGATTCTTCATCTACAAGTTTTAATCTCATTTCAAGCTTGAATTCGATCAAATTTCTATTGCCTAGTTGCATCTCTTGGATTACAGATGATGAAGCTCAAAGCGATCCTTTTTCTTTGCCACCCACCGTTGATTCTAATTGCAGTTCATCACAGATTCCAAAGGGGAAAACTAGTTTTGTGACAAATGAG…	1302	7.97	48.9071	cyto
Gohir.A11G085800	GhSTARD41	A11	8235710	8241587	5878	MSFGGFLDNSTGGGFGGARMVADIPYSNNMATGATAIAQPRLMSPSLPKNIFNSPGLSLALQPNIDNQGDHGSRIMRESLEGSVGRRSREEEHESRSGSDNMDGASGDDQDAADKPPRKKRYHRHTPQQIQELEALFKECPHPDEKQRLELSKRLCLETRQVKFWFQNRRTQMKTQLERHENSLLRQENDKLRAENMSIRDAMRNPICTNCGGPAIIGDISLEEQHLRIENARLKDELDRVCALAGKFLGRPISTLATSIAPPLPNSSLELGVGSNGFGALSTVATTLPLGPDFGGGMSNALVPPSRPTTAVTGLDRSVERSMFLELALAAMNELVKMAQTDEPLWIRSLEGGREILNQDEYLRTFTPCIGMKSNGFVTEASRESGMVIINSLALVETL…	821	ATGAGTTTTGGGGGATTTTTGGATAACAGCACTGGCGGAGGCTTTGGGGGTGCAAGAATGGTTGCAGACATCCCTTATAGCAATAACATGGCCACCGGTGCTACTGCTATTGCCCAGCCTCGGCTTATGTCTCCTTCTCTTCCTAAGAACATATTTAACTCTCCAGGGCTCTCCCTTGCTCTTCAACCGAATATAGATAATCAAGGAGATCATGGGAGCAGGATAATGCGTGAGAGTTTGGAGGGAAGTGTGGGGAGAAGAAGTAGAGAAGAAGAACATGAGAGCAGATCTGGGAGTGATAACATGGATGGAGCTTCGGGAGATGATCAAGACGCCGCCGACAAGCCTCCCAGGAAGAAGAGATACCACCGACACACTCCTCAGCAAATCCAAGAGCTT…	2463	6	89.0381	nucl
Gohir.A12G104200	GhSTARD42	A12	78998136	79003000	4865	MNFGGFIDDSSGTNEGLGGARIVADIPYNTTTMPTGVFSQPRLVSSSIPKNMFNSPGLSLALQQPNIDNQGDETRLGENFEGNIGRRSREEEHESRSGSDNMDGGSGDDHDPTTAAGDKPPRKKRYHRHTPQQIQELEALFKECPHPDEKQRLELSKRLCLETRQVKFWFQNRRTQMKTQLERHENSLLRQENDKLRAENMSIRDAMRNPICTNCGGPAIIGDMSLEEQHLRIENARLKDELDRVCALAGKFLGRPITGPPLPNSSLELGVGTNGTFGTTMATTTTLPLGHDALPTMVVPSNRPATTLDRSMFLELALAAMDELVKMAQTDEPLWIKNIEGGREMLNHDEYLRTFTPCIGLKPNGFVTEASRETGVVIINSLALVETLMDSNRWAEMFH…	805	ATGAATTTTGGGGGGTTTATAGATGATAGTTCTGGTACTAATGAAGGTCTTGGTGGTGCAAGAATAGTTGCAGACATACCTTATAACACCACCACCATGCCTACTGGTGTTTTCTCTCAACCCCGCCTTGTTTCTTCTTCAATTCCTAAGAACATGTTCAACTCACCAGGCCTTTCTCTTGCTCTTCAGCAACCCAATATAGATAATCAAGGAGATGAGACTAGATTAGGTGAGAATTTTGAAGGAAATATTGGGAGAAGAAGCAGAGAAGAAGAACATGAAAGTAGATCTGGTAGTGATAATATGGATGGTGGTTCCGGTGATGATCATGACCCCACCACCGCGGCCGGTGATAAACCACCGAGGAAAAAGAGATACCACCGTCATACACCTCAACAA…	2415	5.79	87.8227	nucl
Gohir.A12G156700	GhSTARD43	A12	92432838	92438559	5722	MPAGVMVPARNMPSMISGNGNIGGFGTISGLSLGQQPNNNMMEGQLHPFEMTQNTSESEIARMRDEEFDSALKSGSENHEGVSGEDDQDPRPNKKKRYHRHTQHQIQQMEAFFKECPHPDDKQRKELGRVLGLEPLQVKFWFQNKRTQMKTQHERQENSQLRAENEKLRADNMRYREALSTASCPNCGGPTTVGQMSFDEHHLRLENARLREEIDRISAIAAKYVGKPVVSYPLLSSPMTPRPLDFGSQTGSGEMYGTGELLRSINAPAEADKPMIIELAVAAMEELVRLAQMGEPLWMTSLDGSTTVFNEEEYIRTFPRGIGPKPTGFKCEASKETCVLIMNHISLVEILMDVQQWSTVFSAIVSKASTLDVLSTGIAGNYNGALQVMTAEFQVPSPL…	761	ATGCCGGCCGGTGTAATGGTTCCGGCGAGAAACATGCCGTCAATGATCAGTGGAAACGGGAATATTGGTGGCTTCGGAACTATCTCAGGACTTTCCCTTGGTCAGCAGCCTAATAACAACATGATGGAAGGTCAGCTCCACCCTTTTGAGATGACCCAAAACACTTCTGAAAGTGAAATTGCTCGAATGAGAGATGAAGAATTCGACAGTGCACTCAAATCTGGTAGCGAAAATCATGAAGGTGTGTCTGGGGAAGATGATCAAGATCCTCGTCCTAACAAAAAGAAGCGTTACCATCGACATACCCAGCATCAGATTCAACAAATGGAGGCGTTTTTCAAAGAGTGCCCACACCCAGATGACAAGCAAAGGAAGGAACTTGGGCGTGTATTAGGGTTA…	2283	5.8	82.99	nucl
Gohir.A12G204100	GhSTARD44	A12	101016695	101026467	9773	MSKVVYEGWMVRYGRRKIGRSFIHMRYFVLENRLLAYYKRKPQDSQVPIKTLLIDGNYRVEDRGLKTHHGHMLYVLSVYNKKEKYHRITMAAFNIQEVLIWKEKIESVIDQHQEPQIANGNKYVSFEYKSGMDNGRTASSSDHECQFSAQEDEVGAPSSLLRRTTIGNGPPDSIFDWTQECDSELANHNANNQAFSGKHWRLLQCQNGLRIFEELVEVDYLPRSCSRAMKAVGVVEATCEEIFGLVMSMDGTRFEWDCSFQYGSLVEEVDGHTAILYHRLQLDWFPLFVWPRDLCYVRYWRRNDDGSYVVLFRSREHENCGQQPGYVRAHVESGGFNISPLKSRNGKPRTQVQHLMQVDLKGWGVGYVSSFQQHCLLQMLNSVAGLREWFAQIDERGAP…	728	ATGTCGAAGGTGGTGTACGAAGGATGGATGGTGAGATATGGAAGAAGGAAGATCGGCCGATCTTTCATACACATGCGATATTTCGTACTCGAAAATCGACTTTTGGCTTATTACAAGCGAAAGCCACAAGATAGTCAGGTTCCAATCAAGACCCTTTTGATAGACGGAAACTATAGAGTGGAGGATCGAGGCTTGAAGACACACCATGGACATATGCTTTATGTTTTGTCTGTTTACAACAAGAAGGAGAAGTACCACAGAATCACGATGGCAGCATTCAACATCCAGGAAGTCCTAATATGGAAGGAAAAAATAGAGTCTGTAATTGATCAGCATCAGGAGCCTCAAATTGCCAACGGTAACAAATATGTTTCTTTTGAATATAAATCTGGGATGGAT…	2184	6.44	82.7699	chlo
Gohir.A12G246500	GhSTARD45	A12	105356500	105359062	2563	MLYLVPFWIAFLVGILVGWAWKPKWAELLIQKLSSVVSKSLELSLPSSSSMSPMFCLKNSGSSSCLNSLNMQPEAWVTDNGEQGKTLSVSPSEYDNSSTSRSVVNEGCSSAITEEDLKHLCQLVEMRDGGPTWMHMMDRSTPNMSYQAWRRDPKTGPPQYRSRTVFENATARIVRDFFWDDEFRPKWDDMLAYSATIEECSTTGTMVVQWIRKFPFFCSDREYIIGRRIWEVDGSYYCVTKGVTCASVPRRSKPRRVDLYYSSWYIRAVESRRGNGQLTACEVLLFHHEDMGIPWEIAKLGVRQGMWGTVKKIEPGLCAYQKERESLASLSQSAYMAQVNTKISMEYLISLESNEDLSRSDVDSTSENPLAQNISRALIYGGLIVLACSLDHGALSKTF…	416	ATGTTGTATTTGGTTCCATTTTGGATAGCGTTTTTAGTAGGTATATTAGTTGGCTGGGCTTGGAAGCCGAAGTGGGCAGAACTGTTAATACAGAAACTGAGTTCTGTTGTATCCAAATCGTTGGAATTATCATTGCCGTCATCGTCTTCTATGTCGCCTATGTTCTGTCTGAAAAACTCCGGTTCTTCTTCATGTTTGAACTCCTTGAATATGCAGCCAGAAGCTTGGGTTACTGATAATGGAGAACAAGGGAAAACGCTCTCTGTTTCTCCTTCTGAATATGACAATTCCAGCACATCCAGATCAGTTGTTAATGAAGGGTGTTCAAGTGCTATTACGGAGGAGGATTTGAAACATTTATGTCAGCTTGTTGAAATGAGGGACGGTGGTCCTACATGG…	1248	7.48	47.0066	plas
Gohir.A12G272100	GhSTARD46	A12	107869817	107877764	7948	MDCGSGGGGLGASGSGGDHDSSDLSRRKKPYHRHTAHQIQRLESMFKECPHPDEKQRLQLSRELGLAPRQIKFWFQNRRTQMKAQHERADNSALRAENDKIRCENIAIREALKNVICPSCGGPPANEDSYFDDQKMRMENAQLKEELDRVSSIAAKYIGRPISQLPPVQPVHISSLDFRMASFDGYGVGAGPSLDLDLLPGSSSSMPNLPFQPVVISDIDKSLMSDIAANAMEELLRLLQTNEPLWIKSTNDGKDALNLESYERIFPKPNNTHFKSPNIRVEASRDSGVVIMNGLALVDMFMDSNKWLELFPTIVSIAKTIEVISPGMLGTHSGSLQLMYEELQVLSPLVPTREFYTLRYCQQIEQGLWAIVNVSYDLPQFASQCRSHRLPSGCLIQDM…	714	ATGGATTGCGGAAGCGGCGGCGGCGGCTTAGGAGCGAGTGGTTCCGGCGGAGACCATGATTCCTCCGACCTTTCACGACGGAAAAAGCCTTACCATCGTCACACAGCTCACCAGATTCAGAGGCTTGAATCGATGTTCAAGGAATGTCCACACCCAGACGAGAAACAAAGGTTACAGCTAAGTAGGGAATTGGGATTAGCACCAAGACAGATCAAGTTTTGGTTTCAAAATAGGAGGACACAAATGAAGGCACAACATGAAAGAGCCGATAACTCTGCACTTCGTGCTGAGAACGATAAGATCCGATGTGAAAACATAGCCATAAGAGAAGCACTTAAGAATGTGATTTGTCCTTCTTGTGGTGGTCCTCCTGCTAATGAGGATTCTTATTTTGATGAC…	2142	6.22	78.2687	nucl
Gohir.A13G093800	GhSTARD47	A13	54646400	54652033	5634	MKYAGRSYDSGEKHADDDKRKPKYIIMFQQPSNMMEGQLHPLESESEIGRMRDDELDSTTKSGSENHEAASGDDQNPRPNKKKRYHRHTQHQIQEMEAFFKECPHPDDKQRKELGRELGLEPLQVKFWFQNKRTQMKTQHERHENTQLRTENEKLRADNMRYREALSTASCPNCGGPTAVGQMSFDEHHLRLENARLREEIDRISAIAAKYVGKPVVSYPLLSSPMTPRPFEFGAQPGTGDMYGAGDLLRSISSPSEADKPIIIELAVAAMEELVRMAQMGEPLWMTSLDGTTYVLNEEEYIRTFPRGIGPKPTGFKCEASRGTALVIMNHINLVEILMDVNQWSTVFSGIVSKASTLDVLSTGIAGNYNGALQVMAAEFQVLSPLVPTRESYYVRYCK…	754	ATGAAATATGCTGGCCGGAGTTATGATTCCGGCGAGAAACATGCCGACGATGATAAGCGGAAACCGAAATATATAATAATGTTCCAACAGCCAAGCAATATGATGGAAGGTCAACTCCACCCTCTGGAGTCCGAAAGTGAAATTGGTCGAATGAGAGATGATGAGTTGGACAGTACAACCAAATCTGGTAGCGAAAACCATGAAGCTGCCTCTGGTGATGATCAAAATCCTCGGCCTAATAAAAAGAAGCGTTACCATCGCCATACACAGCACCAGATCCAAGAAATGGAGGCCTTTTTCAAGGAGTGTCCGCACCCAGACGACAAGCAAAGGAAGGAACTTGGGCGTGAGTTAGGGTTAGAGCCATTGCAGGTGAAATTTTGGTTCCAAAACAAGCGT…	2262	5.77	82.5072	nucl
Gohir.A13G230700	GhSTARD48	A13	110898411	110907157	8747	MAMAMTHHHNRESSIDKHLDTGKSVRYTAEQVEALERVYAECPKPSSLRRQQLIRECPILSNIEPKQIKVWFQNRRCREKQRKEASRLQTVNRKLTAMNKLLMEENDRLQKQVSQLVCENGYMRQQLHTVNASATDASCDSAVTTPQHSLRNANNPAGLLSIAEETLAEFLSKATGTAVNWVQMPGMKPGPDSVGIFAISQSCSGMAARACGLVSLEPTKIAEILKDRPSWFRDCRKLEVFTMFPAGNGGTIELVYTQMFAPTTLAPARDFWTLRYTTTSENGSLVVCERSLSGSGAGPSVASAAQFVRAEVLPSGYLIRPCEGGGSIIHIVDHLNLEAWSVPEVLRPLYESSRVIAQKMTIPALRYVRQIAQETSGEVVYSLGRQPAVLRTFSQRLSR…	837	ATGGCTATGGCGATGACACATCATCACAACAGGGAAAGCAGCATAGACAAGCATTTAGATACAGGCAAGTCTGTTAGGTACACAGCTGAACAAGTTGAAGCTTTGGAACGTGTTTATGCTGAATGTCCAAAACCAAGTTCTTTGCGTAGGCAACAGTTAATAAGGGAATGTCCTATTCTTTCTAACATTGAGCCTAAACAGATCAAAGTTTGGTTCCAAAATCGCAGGTGTAGAGAGAAACAAAGGAAAGAAGCTTCAAGGCTTCAAACAGTAAATAGAAAATTAACAGCAATGAATAAGCTGTTAATGGAAGAGAATGATAGGTTGCAAAAACAGGTTTCTCAGTTGGTTTGTGAGAATGGGTACATGAGACAGCAATTGCATACTGTAAATGCATCG…	2511	6	91.6687	chlo
Gohir.D01G022200	GhSTARD49	D01	1935305	1939201	3897	MDETFFDLMELLMKQSITETVVDVLIYAVPIWLAVTIGLAINWSWRPRWTGLVLLGFRSKFRFIWTAPPGFGARRLWLAFTALSAFSVFRTIFSNFIKRRFKESASDSSVPLQSPPPTAWISPESVADAVSPGGRAEEREQDIVTENDLAHLLHLLEGKDGEMEWQRMMERTTSNMSYQAWRQEPVSGPAIYRSRTVFEDATPEVVRDFFWDDEFRPKWDTMLAYFKTLDECPCTGSMIVHWIRKFPFFCSDRDYIIGRRIWEDGKTYYCVTKGVPYPGLPKRDKPRRVELYFSSWIIRPVESRKGDGQLSACEVTLVHYEDMGIPKDVAKLGVRHGMWGAVKKLHSGMRAYQSARKTETSLSKCALMARMTTKISCDENISSPGRVLREDENDQSMGI…	446	ATGGATGAGACGTTCTTCGATCTAATGGAGTTATTGATGAAGCAATCGATAACCGAAACAGTTGTCGACGTTTTGATATATGCCGTGCCTATATGGTTAGCCGTAACGATCGGGCTTGCAATCAATTGGTCTTGGCGTCCTAGGTGGACTGGCTTGGTTCTTCTTGGCTTTCGATCAAAGTTCCGGTTCATTTGGACCGCTCCTCCCGGATTCGGAGCTCGCCGACTTTGGTTAGCCTTCACCGCGCTCTCGGCTTTCTCCGTTTTTCGGACGATTTTCTCTAACTTTATTAAAAGGAGATTTAAGGAATCGGCTTCGGATTCTTCGGTTCCATTGCAATCTCCGCCGCCTACGGCGTGGATTTCACCGGAAAGTGTTGCTGATGCTGTTAGCCCCGGC…	1338	9.19	50.8836	chlo
Gohir.D01G063932	GhSTARD50	D01	9798060	9799491	1432	MSAEFHQCTPLIPARQSYFARYCKKHTNGTWGVVDVSLENLFPYPQVQFRRRPSGCVIQEVGNRGSKVTWIEHVEVDNKSLHPLFRPIVSSGFAFSAKRWIATINRHCQWLTTSMARTAPTTDGVLIPQEGRGSLLKLAEKMTKNFFNNINSCSENVWSGLPQNFAAQDVRLRYGNILKVPGKPSGNIVIFTTSIQIPVPMEVLFDFLRHERTRNRWDLLSNQRHVRELVYVSNVNSSPNKIEILYLQESYTDETGSYIVYAPMDIMAMSKILNGGNPKFVSILPSGFSIMPDKAPGQGDGAVGSILTLAFQSVDRLSNKEYMPPSTLKIIDAILSTTVASIKDAMLFGIR*	352	ATGTCAGCAGAGTTTCATCAGTGTACACCGTTAATACCAGCAAGACAAAGCTATTTCGCAAGGTACTGTAAAAAGCACACAAATGGAACATGGGGAGTGGTTGATGTTTCCTTGGAGAATTTATTCCCGTATCCACAAGTACAGTTTCGAAGAAGGCCATCAGGTTGTGTAATCCAAGAAGTAGGCAATAGAGGGTCAAAGGTAACATGGATTGAACATGTTGAAGTTGATAACAAATCACTTCACCCTCTCTTTCGTCCCATTGTTAGCTCAGGTTTTGCATTTAGTGCCAAACGATGGATTGCAACCATCAACAGGCATTGCCAATGGCTCACAACTTCAATGGCTAGAACCGCTCCTACAACTGATGGGGTTTTAATACCACAAGAAGGGAGGGGG…	1056	9.4	39.3773	cyto
Gohir.D02G105300	GhSTARD51	D02	27150373	27167168	16796	MGVNLWGCEGGKMGDVSSMEMWWLINIRATLIALLFISIFHFSKKFYVKFLTIWTSPPSSLLSSTLHLPSASSPISNQDSQSRTLEVVSDSDLKFLIDNLDEKRNEDENWENVIDKKNNFLSYKAKCCKSKDRPLKYLSTAVFESCSPELLRDFYMDNDYRKQWDKTILDHVQLQVYTTSGVEIGRTLKKFPLLTPREYILAWRLWEGKDTTLYCFIKDCEHPSAPRQKKYVRVEYFRSGWQIRKVPGRDASEIRMFHQEDAGLNVEMAKLAFAKGAWSFLCKMDNALRNYSSINHPPSTPSVWAATLIQKVPPDLDYRTDITSAVPTSVAYNDESRKKKLLRRPSKKFLAKALLLLGGVIYLCRAHSALGTKVTMACILTKLRKRDGSSRQSSHS*	397	ATGGGCGTCAACCTATGGGGATGTGAGGGTGGTAAGATGGGCGATGTTTCTTCAATGGAGATGTGGTGGCTGATTAACATAAGAGCTACTCTAATTGCTCTTCTTTTTATATCCATTTTTCATTTTTCCAAGAAGTTTTATGTTAAATTCCTTACAATATGGACATCTCCTCCTTCTTCTTTATTATCATCTACTCTTCATCTTCCTTCTGCTTCTTCACCCATTTCCAATCAAGATTCTCAATCAAGAACCCTAGAGGTTGTGTCTGATTCAGATTTGAAGTTTTTAATTGATAATTTGGATGAGAAGCGCAATGAGGACGAAAATTGGGAGAATGTAATCGACAAGAAAAACAACTTTCTATCCTACAAAGCCAAGTGCTGCAAATCGAAGGATAGA…	1191	9.39	45.4394	chlo
Gohir.D02G134200	GhSTARD52	D02	48539473	48544675	5203	MPAGVMIPARNMPSMITGNGSVSGYGTSSGLTLGQQPNNMMEGQLHPLEMTQNASESEIVRMRDEEFDSTNKSGSENHELGGSGDDQDPRPNKKKRYHRHTQHQIQEMEAFFKECPHPDDKQRKELGRELGLEPLQVKFWFQNKRTQMKTQHERHENTQLRTENEKLRADNMRYREALSTASCPNCGGPTAVGQMSFDEHHLRLENSRLREEIDRISAIAAKYVGKPVVNFPLLSSPAPPRPFDFGSQPVTEEMYGVGDLLRSISAPSEADKPMIIELAVAAMEELVRMAQMGEPLWMTSLDGTTCMLNEEEYIRTFPSGIGPKPTGFKCEASKETTVVIMNHINLVEILMDVNQWSTLFSGIVSKASTLDVLSTGVAGNYNGALQVMTAEFQVLSPLV…	758	ATGCCAGCCGGAGTAATGATCCCGGCGAGAAACATGCCGTCGATGATCACCGGAAACGGGAGCGTTAGTGGTTATGGAACATCCTCAGGACTTACTCTTGGTCAGCAACCTAACAACATGATGGAAGGTCAACTCCACCCTCTTGAGATGACCCAAAACGCTTCTGAAAGTGAAATTGTTCGAATGAGAGACGAAGAATTTGACAGTACAAACAAATCTGGTAGCGAAAATCATGAATTAGGTGGCTCTGGAGACGATCAAGATCCTCGTCCCAACAAAAAGAAGCGTTATCATCGCCATACCCAGCATCAGATCCAAGAAATGGAGGCATTTTTCAAAGAGTGTCCACACCCAGATGACAAGCAAAGGAAGGAGCTTGGGCGTGAGTTAGGGTTAGAA…	2274	5.55	82.8358	chlo
Gohir.D03G135100	GhSTARD53	D03	48776949	48782136	5188	MAMAVAQHRVSTSGSSSINKHLDASGKYVRYTAEQVEALERVYAECPKPSSLRRQQLIRECPILSNIEPKQIKVWFQNRRCREKQRKESSRLQTVNRKLSAMNKLLMEENDRLQKQVSQLVCENGYMRQQLHTVNASATDASCDSVVTTPQHSLRDPTNPAGLLSIAEETLAEFLSKATGTAVDWVQMPGMKPGPDSVGIIAISQSCSGVAARACGLVSLEPTKIAEILKDRPSWLRDCRNLEVFTMFPAGSGGTIELVYTQMFAPTTLAPARDFWTLRYTTTLENGSFVVCERSLSGSGAGPSTAAAAQFVRAEVLPSGYLIRPCEGGGSIIHIVDHLNLEAWSVPEVLRPLYESSKVIAQKMTIAALRYVKQIAQETSGEVVYSMGRQPAVLRTFSQ…	846	ATGGCTATGGCGGTGGCCCAACACAGGGTGAGCACCAGTGGTAGTAGCAGCATCAACAAACATCTTGATGCCTCAGGCAAGTATGTTAGGTACACAGCTGAGCAAGTTGAAGCCTTGGAACGAGTCTATGCTGAGTGCCCCAAGCCAAGTTCTTTGCGTAGGCAACAGTTGATAAGGGAATGCCCCATTCTTTCCAACATTGAACCTAAACAGATCAAAGTTTGGTTTCAAAATCGCAGGTGTAGAGAGAAGCAAAGGAAAGAGTCTTCAAGGTTGCAGACTGTAAATAGAAAATTATCAGCAATGAACAAGCTATTGATGGAGGAGAATGACCGGTTGCAAAAACAGGTTTCTCAGCTGGTTTGTGAGAATGGTTATATGAGGCAACAATTGCACACT…	2538	5.69	92.5624	chlo
Gohir.D03G135700	GhSTARD54	D03	48872574	48881198	8625	MAGCSQSGGELKMEGWLYIIRSNRIGLQYSRKRYFVLEAHLLNCFKSMPISSLQESGRSAIIDSSIRVTDNGRESIHRKVFFIFTLYNSSNHNDQLKLGASSPEEAARWIHSFQEAALKGGPRPGNDVACSKSRWQSFRLSSSSESNHNDSIDWTLYPTTKMDRVTSDVVAPSPWTIFGCQNGLRLFKEAKDRDSHGKWDDHPAIMAVGVVDGTSEAIFQTLMSLGPSRSEWDFCFYKGSVVEHLDGHTDIVHKQLYSDWLPWGMKRRDLLLRRYWRREDDGTYVILYHSVVHKKCSPQKSYVRASLKSGGYVISPVTEGKHSVVKHMLAIDWKFWKSYLRTSAVRSITIRMLERVAALRELFKAKQGNYPTADLSSGELMRNVRLHQSEEDGIVDMCT…	737	ATGGCAGGTTGTTCGCAGAGCGGCGGAGAGTTAAAAATGGAAGGATGGCTGTATATAATACGTTCAAATCGGATTGGATTACAGTATTCAAGGAAACGTTACTTTGTTCTTGAAGCGCATCTTCTTAATTGCTTCAAATCCATGCCTATTTCCAGTCTCCAGGAATCAGGAAGAAGTGCAATCATTGATTCCAGCATTCGAGTTACAGATAATGGGAGGGAGAGCATTCACAGAAAAGTATTCTTCATATTCACCCTTTATAATAGTTCTAATCACAATGATCAACTTAAGCTAGGAGCTAGTAGTCCTGAAGAAGCAGCAAGATGGATTCATTCCTTTCAGGAAGCAGCCCTAAAGGGTGGTCCACGCCCTGGAAATGATGTTGCTTGTTCAAAGAGT…	2211	7.6	83.0752	nucl
Gohir.D03G175700	GhSTARD55	D03	54290478	54295393	4916	MYGDCEAISSMGGNMVVSSETLFTSTFQNPNFTYLPLEPLPPMIPKEENGSLLRGKEEMKSGSESELQETTKQPLKKKRYHRHTAHQIQELEAVFKECPHPDDKQRMKLSQELGLKPRQVKFWFQNRRTQMKAQQDRSENVILRAENESLKSEFYRLQAELSKLVCPNCGGPPVPGGVSFDELRIENARLGEELERVCAIASRYIGRPIQTMGALMPPSLELDMNIYPRQFLEPMPPTLSETPSYPDNNNLILMEEEKTIAMELAMSATDELAKMCRTNEPLWVRNNETGKEVLNLDEHSRMFHWPLNLKQRSSEFRTEASRDSSVVIMNSITLVDAFVDANKWMELFPSIVARAKCVQVISQGVSGTNGCLQLMYAELHVLSPLVPTREAYFLRYCQQ…	764	ATGTATGGAGATTGTGAAGCTATTTCATCAATGGGAGGGAATATGGTGGTGTCTTCAGAAACTTTATTTACATCAACATTTCAAAACCCTAATTTCACTTACTTGCCTTTGGAGCCTTTACCTCCTATGATCCCTAAAGAAGAAAATGGGTCATTGTTGAGAGGAAAAGAGGAGATGAAAAGTGGTTCCGAAAGTGAATTACAAGAAACCACTAAACAGCCATTGAAGAAGAAACGTTACCATCGACACACTGCTCATCAGATCCAAGAACTGGAAGCTGTTTTTAAGGAATGTCCTCATCCAGATGACAAACAAAGGATGAAACTAAGTCAAGAACTTGGCCTGAAACCACGACAAGTCAAGTTCTGGTTTCAAAACCGGCGTACTCAGATGAAGGCT…	2292	5.68	85.4514	nucl
Gohir.D03G175800	GhSTARD56	D03	54306495	54311360	4866	MYADCEAISSMGGNMVVSSGTLFTSTFQNPNFTYLPLEPLPPMITKEENGSSLRGKEEMKSGSESELQETTEQPLKKKRYHRHTAHQIQELEAVFKECPHPDDKQRMKLSQELGLKPRQVKFWFQNRRTQMKAQQDRSENVILRAENDSLKSEFYRLQAELSKLVCPNCGGPPVPGGVSFDELRIENARLGEELERVCAIASRYIGRPIQTMGELMPPSLELDMNIYPRQFLEPMPPPILSETPSYLDNNNLILMEEEKTIAMELAMSATDELVKMCRTNEPLWVRNNKTGKEVLNLDEHSRMFHWPLNLKQRSSEFRTEASRDSSVVIMNSITLVDAFVNAHKWMELFPSIVARAKCVQVISQGVSGTNGCLQLMYAELHVLSPLVPTREAYFLRYCQ…	765	ATGTATGCAGATTGTGAAGCTATTTCATCAATGGGAGGGAATATGGTGGTGTCTTCAGGAACTTTATTTACATCAACATTTCAAAACCCTAATTTCACTTACTTGCCTTTGGAGCCTTTACCTCCTATGATCACTAAAGAAGAAAATGGGTCATCGTTGAGAGGAAAAGAGGAGATGAAAAGTGGTTCCGAAAGTGAACTACAAGAAACCACTGAGCAGCCATTGAAGAAAAAACGTTACCATCGACACACTGCTCATCAGATCCAAGAACTGGAAGCTGTTTTTAAGGAATGTCCTCATCCAGATGACAAACAAAGGATGAAACTGAGTCAAGAACTTGGCCTGAAACCACGACAAGTCAAGTTCTGGTTTCAAAACCGGCGTACTCAGATGAAGGCT…	2295	5.81	85.5115	nucl
Gohir.D03G177600	GhSTARD57	D03	54474279	54483628	9350	MSKVVYEGWMVRYGRRKIGRSFIHMRYFVLENRLLAYYKRKPQDNQVPIKTMLIDGNCRVEDRGLKTHHGHMVYVLSVYNKKEKYHRITMAAFNIQEALMWKEKIESVIDKHQESQVANGNKYVSFEYKSGMDNGRTASSSDHESQFSAQEDEDDAPPDLLRRTTIGNGPPDSIFDWTQDFDSELSNQNANNQAFSRKHWRLLQCQNGLRIFEELLEVDYLPRSCSRAMKAVGVVEATCEEIFGLVMSMDGTRFEWDCSFQYGSLVEEVDGHTAILYHRLQLDWFPVFVWPRDLCYVRYWRRNDDGSYVVLFRSREHENCGPQPGYVRAHVESGGFNISPMKSQNGKPRTQVQHLMQIDLKGWGVGYISSFQQHCLLQMLNSVAGLREWFAQTDERGAT…	725	ATGTCAAAGGTGGTGTACGAAGGATGGATGGTGAGATATGGACGAAGGAAGATCGGCCGCTCCTTCATACACATGCGGTATTTCGTGCTCGAAAATCGGCTTCTGGCTTACTACAAGAGAAAGCCACAAGATAATCAGGTTCCAATAAAGACTATGTTGATAGACGGAAACTGTAGAGTGGAGGATAGAGGCTTGAAGACCCACCATGGACACATGGTTTATGTTTTATCTGTTTACAACAAGAAAGAGAAGTACCACAGAATCACGATGGCAGCATTCAACATCCAGGAAGCCCTAATGTGGAAGGAAAAAATAGAGTCTGTAATTGATAAGCATCAAGAGTCACAAGTTGCAAATGGAAACAAATATGTTTCTTTTGAATATAAATCTGGGATGGAT…	2175	6.16	82.6746	chlo
Gohir.D05G047800	GhSTARD58	D05	3895371	3901538	6168	MMAVTSSCKEGTKIAMDNGKYVRYTPEQVEALERLYHECPKPSSMRRQQLIRECPILSNIEPKQIKVWFQNRRCREKQRKEASRLQAVNRKLTAMNKLLMEENDRLQKQVSQLVYENSYFRQQTQNTTLATTDTSCESVVTSGQHHLTPQHPPRDASPAGLLSIAEETLTEFLSKATGTAVEWVQMPGMKPGPDSIGIVAISHGRSGVAARACGLVGLDPTRVAEILKDRPSWYRDCRAVDVINVLSTGNGGTIELLYMQLYAPTTLAPARDFWLLRYTSVMEDGSLVVCERSLNNTQNGPSMPPAANFVRAELLPSGYLIRPCEGGGSIIHIVDHMDLEPWSVPEVLRPLYESSTLLAQKTTMAALRHLRQISQEISQPNVTGWGRRPAALRALSQKL…	840	ATGATGGCGGTGACCTCATCCTGCAAAGAAGGGACCAAGATAGCTATGGATAATGGTAAGTATGTGAGGTATACGCCCGAGCAAGTCGAAGCTTTAGAACGTCTCTACCATGAGTGTCCTAAGCCTAGCTCCATGCGTCGTCAACAACTCATTCGTGAGTGCCCCATCCTCTCCAACATCGAGCCCAAACAGATTAAAGTTTGGTTCCAAAATCGCAGATGTAGAGAAAAACAACGAAAAGAAGCATCACGCCTCCAAGCTGTGAATAGGAAGTTGACAGCTATGAATAAACTGTTGATGGAGGAGAATGATAGGTTACAAAAGCAAGTTTCACAGCTTGTTTATGAAAACAGCTATTTCCGCCAACAGACTCAAAATACGACTTTAGCCACCACGGAT…	2520	5.81	92.3386	cyto
Gohir.D05G051400	GhSTARD59	D05	4200221	4210926	10706	MAGSGDGGNEREVLEDSINHSSSFSRHRYRRSMSSGEEDKGLLAFSGWVYHVGTNSIGHEYSHQRFLYVKGKYVEMYRRDPQENPGIRPIRKGIIGPTLMVEETGSRKVGNEELYTIQFYNRLDETKKGEIACTSAEESKKWIEALDYAKQQAEYELSRGGGARNKLSLEADIDLEGHRPRVRRYASGLKKLIRIGGGPELLSRSSSSLGTGSSDGDFEGEFGDAVEAHEWKCVRTINGVRILEDVADGKGGKASLVKAVAPVDASADTVLEVILNLDRHKRYEWDMLTGDLELVDSYDGNYDVVYGTYDPKYLGRWQSKRDFVFSRQWFQGQDGAYTILQFPAAHKKRPTRNGYQRTSIKPSTWEIRSLTNEKCLVTHMLEMNAAGWGRWKKSSSCSK…	749	ATGGCGGGATCAGGCGATGGAGGAAACGAGAGAGAGGTGTTGGAAGACAGCATCAATCACAGTAGCAGTTTTTCTAGACATAGGTATAGACGAAGCATGAGCTCCGGCGAAGAAGACAAGGGACTTTTAGCATTTTCCGGGTGGGTGTATCATGTAGGAACCAATTCGATTGGCCATGAGTATTCCCATCAACGCTTCTTATATGTAAAAGGGAAATATGTTGAGATGTATAGAAGAGATCCTCAGGAGAACCCCGGCATTCGACCTATTAGGAAGGGTATCATAGGACCTACACTAATGGTGGAGGAGACAGGGAGTCGAAAAGTCGGTAATGAGGAACTCTACACTATACAATTTTACAATCGATTAGATGAGACTAAGAAAGGAGAAATTGCTTGT…	2247	6.13	82.8214	nucl
Gohir.D05G103300	GhSTARD60	D05	8601929	8608243	6315	MAMALAQHRESSSDSSINKHLDGGKYVRYTAEQVEALERVYAECPKPSSLRRQQLIRECPILSNIEPKQIKVWFQNRRCREKQKKESSRLQTVNRKLTAMNKLLMEENDRLQKQVSQMVCENGYMKQQLHTVNTSAADANCDSLGTTPQHSLRDTNSPAGLLSIAEETLAEFLSKATGTAVDWVQMPGMKPGPDSVGIFTISQSCSGVAARACGLVSLEPVKIAEILKDRPSWSRDCRNLEVFTMFPAGNGGTIELVYAQTFAPTTLAPARDFWTLRYTTTLENGSLVVCERSLSGSGAGPSAAAAAQFVRAEVLPSGYLIRPCEGGGSIIHIVDHLNLEAWSVPEVLRPLYESSKVIAQKMTIAALRYIRQIAQETSGEVVYSLGRQPAVLRTFSQRL…	844	ATGGCTATGGCGTTGGCCCAACATAGAGAAAGCAGCAGTGACAGTAGCATCAACAAACATCTTGATGGTGGCAAGTATGTTAGATACACGGCTGAGCAAGTTGAAGCTTTGGAACGAGTCTATGCTGAGTGCCCCAAGCCCAGCTCCTTGCGTAGGCAACAGTTGATAAGGGAATGCCCCATTCTTTCAAACATCGAACCTAAACAGATCAAAGTTTGGTTTCAAAATCGCAGGTGTAGAGAGAAGCAAAAAAAAGAGTCTTCAAGGCTGCAGACTGTGAATAGAAAATTAACAGCCATGAACAAGCTGTTGATGGAGGAGAATGATCGGTTGCAAAAACAGGTGTCTCAGATGGTCTGCGAGAATGGGTATATGAAGCAACAACTGCATACTGTAAAT…	2532	5.86	92.277	chlo
Gohir.D05G103800	GhSTARD61	D05	8632868	8640238	7371	MGGSQIGELKMEGWLHIIRSNRIGLQYSRKRYFVLEDHLLKSFKSMPISNLQEPGRSVIIDSCIRVADNGRESIHSNVFFIFTLYNSSNHNDQLKLGASSPEEAARWIQSFQEAALKDGTYPGNDVACSKSRWQSFRSSGSSNTNHNSSIDWTLCSSTKMDRVTSDVVAPSPWTIFGCQNGLRLFKEAKDRDSHGKWDDHPAIMAVGVIDGTSEAIFQTLMSLGPSRSEWDFCFYKGSVIEHLDGHTDIIHKQLYGDWLPMGMKRRDLLLRRYWRREDDGTYVILYHSVFHKKCPPQKSYIRACLKSGGYVISPLNEEKHSVVKHMLAIDWKFWKSYLKTSAARSITIRMLERVAALRELFKAKQGKYPSADISSGELIRAVRLQQSEEDCVVDMCTQI…	735	ATGGGCGGTTCACAGATCGGAGAATTAAAAATGGAAGGATGGTTACATATAATTCGTTCGAATCGGATTGGATTACAGTACTCAAGGAAACGTTACTTTGTTCTTGAAGATCATCTGCTTAAGAGCTTCAAATCCATGCCCATTTCCAATCTCCAGGAACCTGGTCGAAGTGTTATTATTGATTCCTGCATTCGAGTTGCAGACAATGGGAGAGAGAGCATTCACAGCAACGTATTCTTCATATTCACTCTTTATAATAGTTCTAATCACAATGATCAACTTAAGCTAGGAGCTAGTAGTCCTGAGGAAGCAGCAAGATGGATTCAATCCTTCCAGGAAGCAGCTTTAAAGGATGGTACATACCCTGGAAATGATGTTGCTTGTTCAAAGAGCAGATGG…	2205	6.52	82.8361	nucl
Gohir.D05G116600	GhSTARD62	D05	9804441	9808375	3935	MGMMASVSSMEFWCILNLRATLITLLLILFFHLSKKLYSKFFPPPSVLHLPSPSSSTSLPESQSRIPEIVSDSDLKFLIDNLDEKLDEDEKWETVIDKKTNSLSYKAKCCRPKNKPLKYLSTTVFEGCSPELLRDFYMDNNYRKQWDKTVIDHVQLQMNTTNGIEIGCTIKKFPLLTPREYVLAWRLWEGKDRTFYCFIKECEHPSAPRRKKYVRVGYFRSGWQIRKVPGRDASEIRMFHQEDAGLNVEMAKLAFAKGIWSYVCKMDNALRKYAGISHPPTSPSVSPSTLIQKVPPELDMINGDALPAVSASMATFEPVNDKPREKRLSRKPSKKFVAKSLLVIGGVICLSRGHSGLGAKVAMAYILTKLRKRGDRSSQSMQT*	384	ATGGGGATGATGGCAAGTGTTTCTTCAATGGAATTTTGGTGCATCCTTAACCTCAGAGCCACTCTTATTACTCTTCTTCTTATTCTCTTTTTTCATCTTTCCAAGAAACTTTACTCTAAATTCTTTCCTCCTCCTTCCGTTCTTCATCTTCCTTCTCCTTCTTCATCCACTTCCCTTCCTGAATCTCAATCAAGAATCCCAGAGATTGTATCTGATTCAGACTTGAAGTTTTTGATTGATAATCTGGATGAGAAGCTCGATGAGGACGAGAAATGGGAGACTGTAATTGATAAGAAAACCAACTCTTTATCCTACAAGGCAAAATGCTGCAGACCTAAGAATAAACCACTAAAATACCTGAGCACGACTGTATTTGAGGGTTGCTCTCCGGAGCTTCTG…	1152	9.52	43.6028	chlo
Gohir.D05G131400	GhSTARD63	D05	11099624	11105941	6318	MGVVDMTNPPTKDFFASPALSLSLAGIFRDAGATAAAPTASASMEVEEGDEGSGGGGGSGSKKDDTVEISSENSGPARSRSEDDLLDHDDDENDADKSKKKKRKKYHRHTADQIREMEALFKESPHPDEKQRQQLSKQLGLAPRQVKFWFQNRRTQIKAIQERHENSLLKQELDKLRDENKAMRETINKACCLNCGMATTAKDGSITAEEQQLRIENAKLKAEVEKLRTVIGKYPPGASTTGSCSSGNDQENRSSLDFYTGIFGLEKSRIMEIVNQAMEELQKMATAGEPLWVRSVETGREILNYDEYVKEFFVESSSNGRPKRSIEASRETGVVFLDLPRLVQSFMDANQWKEMFPCIISKAATVDVICHGEAPNKNGAVQLMFAELQMLTPLVPTRE…	759	ATGGGCGTCGTCGACATGACTAACCCACCCACCAAAGATTTCTTTGCTTCTCCCGCTCTCTCCCTTAGCCTTGCCGGGATATTCCGGGATGCCGGTGCTACGGCGGCAGCTCCGACTGCGAGTGCGAGTATGGAGGTGGAGGAAGGAGATGAAGGAAGCGGAGGAGGAGGAGGATCAGGTAGTAAGAAAGATGACACTGTAGAAATCAGTAGCGAAAACTCGGGCCCTGCAAGATCAAGATCCGAGGATGACTTGCTAGATCACGACGATGACGAGAATGACGCCGATAAGTCCAAAAAGAAGAAGAGAAAGAAGTATCATCGTCACACCGCCGACCAAATCAGAGAAATGGAAGCGCTGTTTAAGGAATCACCCCATCCAGATGAGAAGCAAAGGCAG…	2277	6.3	83.86	nucl
Gohir.D05G133100	GhSTARD64	D05	11283441	11290379	6939	MAMSCKDGKPGSLDNGKYVRYTPEQVEALERLYHECPKPSSIRRQQLIRECPILSNIEPKQIKVWFQNRRCREKQRKEASRLQAVNRKLTAMNKLLMEENDRLQKQVSQLVYENGCFRQHTQNATLATKDPSCESAVMSGQQRETHQHPPRDASPAGLLSIAEETLAEFLSKATGTAVEWVQMPGMKPGPDSIGIIAISHGCPGVAARACGLVGLEPTRVAELLKDRPSWFHDCRAVDVLNVLPTANGGTIELLYMQLYAPTTLAPARDFWLLRYTSVLEDGSLVVCERSLKNTQNGPSMPPVQHFVRAEMLPSGYLIRPCEGGGSIIHIVDHMDLEPWSVPEVLRPLYESSTVLAQKTTMAALRQLRQIAQEVSQSNVTGWGRRPAALRALSQRLSRG…	839	ATGGCAATGTCCTGCAAGGATGGTAAACCTGGGAGCCTGGATAATGGGAAATATGTAAGGTACACGCCTGAGCAGGTTGAGGCCCTTGAAAGGCTTTATCATGAATGCCCCAAGCCTAGTTCTATTCGTCGTCAGCAACTGATTAGGGAGTGCCCTATTCTCTCCAACATTGAACCTAAACAGATCAAAGTTTGGTTCCAAAATAGAAGATGTAGAGAGAAACAAAGAAAAGAGGCATCACGCCTTCAAGCTGTAAATAGGAAGCTGACAGCAATGAACAAGCTTTTGATGGAGGAGAATGATAGGTTGCAAAAGCAGGTGTCACAGCTAGTTTATGAAAACGGATGCTTTCGCCAACATACTCAGAATGCTACACTTGCAACCAAAGATCCTAGCTGT…	2517	6.04	92.0546	nucl
Gohir.D05G163000	GhSTARD65	D05	14252980	14255764	2785	MKSSPAACGQQSWSISDDSLRRYVQYASESCIQELLMSASVSVSPASETDKLGNRSDGWKVLTLENGVEISKRRSGSLHMFRSRWVLRSVSPQQFITVANAIDAAKQWDSELVEGRYIKDLEDNLSIIRLRFGDNSKPLFRKREFIVYERRETMEDGTLVVAVASLPKEIAAGLLPQQNNAIRGFLLQSGWVVEKLEDINSCIVTYVVQLDPAGWLPKWFVNRLNTKLVMIIEDLRKLVQTTAPH*	246	ATGAAAAGCAGCCCTGCAGCTTGCGGCCAGCAATCTTGGTCCATCAGCGACGACTCACTAAGAAGATACGTCCAATATGCAAGCGAAAGCTGCATACAGGAGTTGTTAATGTCGGCTTCGGTCTCGGTTTCACCAGCTTCAGAGACGGACAAGTTGGGGAATCGCAGTGATGGATGGAAGGTTCTGACCCTTGAAAACGGAGTGGAGATATCGAAGCGCAGGTCTGGATCGCTTCACATGTTCCGAAGCCGCTGGGTCCTCAGATCTGTCTCGCCCCAGCAGTTCATCACCGTCGCCAACGCCATAGATGCTGCCAAGCAATGGGACAGTGAGCTTGTAGAAGGCAGATATATTAAAGATCTTGAAGATAACTTGAGCATTATTCGTCTTAGGTTTGGA…	738	8.4	27.7168	chlo
Gohir.D05G296600	GhSTARD66	D05	31806106	31813203	7098	MGLSQNEAKMEGWLYTIRSHPLGLQFSRKRYFVLHNHVLRSFKTIPISEKQEPVRSAVIDSCIRVIDNGRESINKKVFFIFTVYSILDGNNQIKLGACSSEEAAAWIRCLKDVALEEPPPCQAKNFVGSPTMTWPSLRSESTWMKLRKNSVKWPFRSSVHAEATTSDVIAPSHWKIFGCQNGLRLFKEAKDWDSLGGLWDDDPAIMAVGVVDGTSEAIFLALMSLGPSRSEWDYCVYHGSLVECLDGHTDIIHKKLYSDWLPWGMKRRDLLLQRYWRREDDGTYVILYHSVVHKKCPPQSGYVRAHLKSGGYVVTPVNQGQQSTVKHMLAIDWKLWKLYPRLSAARSLTILMLMRVAALRELFKAKQRNSSICLSREWLRHIHLPQTEKPDDKTDTESN…	737	ATGGGTCTCTCTCAAAACGAAGCAAAAATGGAAGGTTGGTTATATACAATACGTTCCCATCCTCTTGGTTTACAATTCTCACGCAAACGTTACTTCGTTCTTCATAACCATGTTCTCAGGAGCTTTAAAACAATCCCCATTTCTGAAAAACAGGAACCTGTTAGAAGTGCAGTAATAGATTCATGTATTCGGGTTATAGACAACGGAAGGGAGAGCATTAACAAAAAGGTGTTCTTCATTTTCACCGTTTACAGCATTTTGGATGGTAACAATCAGATTAAGCTTGGAGCATGTAGTTCAGAGGAAGCAGCAGCATGGATTCGTTGCTTAAAGGATGTGGCATTAGAGGAGCCTCCTCCATGTCAAGCAAAGAATTTTGTAGGTTCTCCCACAATGACA…	2211	8.27	83.4954	nucl
Gohir.D06G092000	GhSTARD67	D06	20226183	20231920	5738	MMAATSACKEGTKIAMDNGKYVRYTPEQVEALERLYHECPKPSSMRRQQLIRECPILSNIEPKQIKVWFQNRRCREKQRKEASRLQAVNRKLTAMNKLLMEENDRLQKQVSHLVYENSYFRQQTQNTTLATTDTSCDSAVTSGQHHLTPQHPPKDASPAGLLSIAEETLTEFLSKATGTAVEWVQMPGMKPGPDSIGIVAISHGCTGVAARACGLVGLDPTRVAEILKDRPSWYRDCRAVDVINMLSTANGGTIELLYMQLYAPTTLAPARDFWLLRYTSVMEDGSLVVCERSLNNTQNGPSMPPAVNFVRAELLPSGYLIRPCEGGGSIIHIVDHMDLEPWSVPEVLRPLYESSTLLAQKTTMAALRHLRQISQEISQPNVTGWGRRPAALRALSHKL…	838	ATGATGGCGGCGACCTCTGCCTGCAAAGAAGGGACCAAGATAGCAATGGATAATGGCAAGTATGTGAGGTACACGCCGGAGCAAGTGGAAGCTTTAGAACGGCTCTACCATGAGTGCCCCAAGCCAAGCTCCATGCGTCGCCAACAGCTCATTCGTGAGTGCCCCATCCTCTCCAACATCGAGCCTAAACAGATCAAAGTTTGGTTCCAAAATCGCAGATGTAGAGAAAAACAAAGGAAAGAGGCATCACGCCTCCAAGCTGTGAATAGGAAGTTGACTGCTATGAATAAACTGTTAATGGAGGAGAATGATAGGTTACAAAAGCAAGTTTCTCACCTTGTTTATGAAAACAGCTATTTCCGCCAACAGACTCAAAATACGACCCTAGCCACCACAGAT…	2514	5.74	92.0744	cyto
Gohir.D06G152400	GhSTARD68	D06	55936395	55941133	4739	MFSPNLFESPHMFDMSHKTSESELMGKIRDDDYEIKSVNETMDAPSGDDQDPDQRPKKKRYHRHTQRQIQEMEAFFKECPHPDDKQRKELGRELGLEPLQVKFWFQNKRTQMKAQHERHENAILKAENEKLRAENNRYKEALSNATCPSCGGPAALGEMSFDEQHLRIENARLREEIDRISGIAAKYVGKPLSSLPHLSSHLHSRSADLGASNFGNQSGFVGEMDRSGDLLRSVSGPTEADKPMIVELAVAAMEELIRMAQSGEPLWVPGDNSTDVLNEDEYLRTFPRGIGPKPLGLRSEASRESAVVIMNHVNLVEILMDVNQWSSVFCGIVSRAMTLEVLSTGVAGNYNGALQVMTAEFQVPSPLVPTRENYFARYCKQHIDGTWAVVDVSLDNLRP…	726	ATGTTTAGCCCCAACTTATTTGAGAGTCCCCATATGTTCGACATGTCTCATAAGACCTCGGAAAGTGAACTAATGGGGAAGATCAGGGATGATGATTATGAGATCAAATCAGTCAATGAAACTATGGATGCTCCCTCTGGAGATGATCAAGATCCTGACCAACGCCCTAAAAAGAAGCGTTATCATCGTCATACCCAGCGTCAAATCCAGGAGATGGAAGCATTCTTTAAGGAATGCCCTCATCCTGATGATAAGCAAAGGAAGGAGCTTGGCCGTGAGCTAGGGTTAGAACCTCTACAAGTCAAGTTTTGGTTCCAAAACAAGCGCACCCAAATGAAGGCCCAACATGAACGCCATGAAAATGCTATACTGAAGGCTGAGAATGAAAAACTCCGAGCT…	2178	5.93	79.6404	nucl
Gohir.D06G175200	GhSTARD69	D06	60856263	60863008	6746	MGVSQNDAKMEGWLYTIRSNRIGSQFSRKCYFILHNNVLKSYKATPISEEEEPVRSAIIDSCIRVTDDGRASINKKVFFIFTIYSTSVDNEQLKLGATSSEDAARWIRCLKDSALKESPCLAKNFSAPPKKIWSSLRLTNSKRTHSKDSVHWPFHSSVHAEAMTSDVVAPSPWKIFGCQNGLRLFKESKDKNTRGWHWNDIPAIMAVGVVDVTSEAIFRVVMSLGPSRSEWDFCLYHGSVVEHVDGHTDIIHKKLYSDWLPWGMKRRDLLLQRYWRREDDGTYVILYHSASHKKCPPQNGYVRARLKSGGYVITPVNNGKQSLVKHMLAIDWKFWKFYLRTPAARSLTIHMLERVAALRELFKAKQGNYPPECLSMEWTSDAHLPQLEKEDIKIDTQSP…	737	ATGGGTGTTTCTCAAAATGACGCTAAAATGGAAGGTTGGCTATATACAATACGTTCTAATCGTATTGGCTCACAGTTCTCTCGCAAATGTTACTTCATTCTTCATAACAATGTTCTCAAAAGCTATAAAGCCACCCCCATTTCTGAAGAAGAGGAGCCTGTTAGAAGTGCCATAATTGATTCATGCATTCGGGTCACAGACGATGGAAGGGCAAGCATTAACAAGAAGGTCTTCTTCATTTTCACCATTTACAGCACTTCAGTTGATAATGAGCAGCTTAAGTTAGGCGCGACTAGCTCAGAGGACGCAGCAAGGTGGATTCGTTGCCTGAAGGATTCAGCATTAAAGGAATCTCCATGTCTTGCAAAGAATTTTTCAGCTCCTCCTAAGAAGATATGG…	2211	8.66	83.5253	nucl
Gohir.D07G025700	GhSTARD70	D07	2758742	2765609	6868	MMAVTSSCKEGNKIAMDNGKYVRYTPEQVEALERLYYECPKPSSMRRQQLIREYPILSNIEPKQIKVWFQNRRCREKQRKEASRLQAVNRKLTAMNKLLMEENDRLQKQVSQLVCEKSYFRQQSQQQAGLATTDTSCDSVVTSGHQHHLTPQHPPRDASPAGLLSIADETLTEFLSKATGTAVEWVQMPGMKPGPDSIGIVAISHGCTGVAARACGLVGLDPTRVAEILKDRPSWFRDCRAVDVINVLSTGNGGTIELLYMQLYAPTTLAPARDFWLLRYTSVLEDGSLVVCERSLNNTQNGPNVPPAANFVRAEMLPSGYLIRPCEGGGSIIHVVDHMDLEPWSVPEVLRPLYESSTLLAQKTTMAALRHLRQISQEISQPNVTGWGRRPAALRALSQ…	842	ATGATGGCGGTGACCTCATCCTGCAAAGAAGGGAACAAGATAGCAATGGATAATGGGAAATATGTGAGGTACACACCCGAGCAAGTCGAAGCTTTAGAACGTCTTTACTATGAATGTCCTAAGCCTAGCTCTATGCGTCGTCAACAGCTCATTCGTGAGTACCCTATCCTCTCCAACATCGAGCCTAAGCAGATCAAAGTTTGGTTCCAAAATCGCAGATGTAGAGAAAAACAAAGGAAAGAGGCATCTCGTCTCCAAGCTGTAAACAGGAAGTTGACAGCCATGAATAAACTGTTAATGGAGGAGAACGATAGGTTACAAAAACAAGTTTCCCAACTTGTTTGTGAAAAAAGCTACTTTCGCCAACAGTCTCAACAGCAGGCGGGGTTAGCCACCACA…	2526	6.03	92.5089	nucl
Gohir.D07G028500	GhSTARD71	D07	3078221	3092442	14222	METTKALKEEGGEGGQEKEVLLDGSNGSSSSGDANTNGAPKHRHTPTASYGGDERGIYEIFGWVYHIGVNSIGHEYCHLRFLFIKGKYVMMYKRDPHENPGIKPIRKGVIGPTLMVEELGRRKVNDGDLYVIQFYNRLDESNKGEIACPTAGEARKWMEAFDHAKQQAEYELSRGGSTRNKLNMEADIDLDGHRPRVRRYAHGLKNLIRIGKGPEMLLRLTSNLGGSGTSNRYFEGEFGDAIEAHEWKCVRTVNGIRIFEDVADSKRGKGALVKAVGLVDASADTAFEVILNLERRKRYEWDMLTADLELIDSYDGHYDVVYGTYDPKYLTRWQSKRDFVFTRRWFRGQDGAYTILQLPAVHKKRSSRSGYRRTPINPSTWEVRSLNSPMGSNTTKCLV…	774	ATGGAAACAACAAAGGCGTTGAAGGAGGAGGGAGGCGAGGGAGGACAGGAGAAAGAAGTGTTGTTGGATGGCAGCAACGGAAGCAGTAGCAGCGGCGACGCCAATACTAACGGGGCTCCTAAACATAGGCATACCCCTACAGCCAGCTATGGTGGGGATGAGAGGGGGATTTATGAAATTTTCGGATGGGTGTATCATATTGGAGTCAACTCGATCGGCCATGAGTATTGTCATCTTCGCTTCCTCTTTATAAAGGGCAAATACGTAATGATGTACAAAAGAGATCCTCACGAGAACCCCGGTATTAAACCTATTAGAAAGGGTGTCATAGGACCTACATTGATGGTGGAGGAGTTAGGACGGCGAAAAGTCAATGACGGGGATCTATATGTTATACAG…	2322	7.29	86.3567	nucl
Gohir.D07G149600	GhSTARD72	D07	24878451	24883488	5038	MNLGGSLNNSSGGGLGGATIVADIPFSNNMAAAGAMAQNIYNSPGLSLALQQPSIGNQGDGVRMGENFEASIGRRSREEEQESRSGSDNIDGVSGDDQDAANNRPRKKRYHRHTPQQIQELEALFKECPHPDEKQRLELSKRLCLETRQVKFWFQNRRTQMKTQLERHENSLLRQENDKLRAENMSIREAMRNPICTNCGGPAIIGDLSLEEEHLRIENARLKDELDRVCALASKFLGRPLSSLATSIAPPLPNSNLELGVGSNGFGGLSTTLPLGPDFGGGVSNSLPVVPPNGVERSMFLELALAAMDELVKMSQTDEPLWIRSLEVGREILNHDEYSRMFTPCIGIKPAGFLTEASRQTGVVIINSLALVETLMDSNRWAEMFPCMIARTSTTDVIS…	791	ATGAATTTGGGGGGATCTCTCAATAACAGCTCAGGTGGAGGCCTTGGGGGTGCAACAATCGTCGCCGACATCCCCTTTAGCAACAACATGGCGGCCGCCGGTGCTATGGCTCAGAACATATACAACTCTCCGGGCCTCTCTCTTGCCCTTCAGCAACCGAGTATAGGTAATCAGGGAGATGGAGTTAGAATGGGTGAGAACTTTGAAGCAAGTATTGGGAGAAGAAGCAGGGAAGAGGAACAAGAGAGCAGATCTGGAAGTGATAACATTGATGGAGTTTCAGGCGACGATCAAGATGCCGCCAACAACCGTCCTAGGAAGAAGAGATACCACCGCCACACTCCTCAACAAATCCAAGAGCTTGAAGCTCTCTTTAAGGAGTGCCCTCATCCCGATGAG…	2373	5.82	85.7295	nucl
Gohir.D07G210600	GhSTARD73	D07	54635142	54637788	2647	MNVKPFPGPSCIRLYAYEDNEDFVDEGFAEKKGKDKGKGITECKYKGTSSAELKTFGGQQMLSAEQTIPGRDLSVAFKTYKRQLSNYQRLQLANNYCKAAYLEVMSLAKEAGTWVRAKPCLGNLDDLVNEFRTPPLPGRKMEVSVATAVIPDVLASEMAEMMTLSMYAELQLPTTLVPTRYFEFLRYGKEIMDGIYIIVDVSSRYSDPFAKRNSERRPSGVIIREHGPEDCEIIWIENVEVDETRENLYSTIIGSNLAYGAHRWVTTLLWNLKRDKSSFSDLKIDVHPGAGSFLLALTQAMKRFFMECVSQHPDEAALTVITSGEDPIRILHNKKLTEYISFVGVNSFRVQAKPLSVFQFLMKKDLQLEFRVFGGSETNEVHEEPELLFTFGADDKSNI…	542	ATGAACGTTAAACCGTTTCCTGGACCTTCGTGTATTCGCTTATATGCATATGAGGATAATGAAGACTTTGTAGATGAAGGTTTTGCAGAGAAGAAAGGAAAAGACAAAGGTAAAGGCATTACTGAATGCAAATACAAGGGAACTTCTTCAGCTGAGTTGAAAACGTTTGGAGGACAACAAATGCTTTCTGCAGAGCAAACAATTCCCGGTAGAGATCTTTCGGTTGCGTTCAAAACATATAAACGACAACTCAGTAATTACCAAAGATTGCAATTGGCGAACAATTATTGTAAGGCAGCTTACCTGGAGGTCATGAGTTTGGCAAAGGAAGCGGGAACTTGGGTACGAGCGAAGCCCTGCTTAGGTAATCTGGATGATCTCGTAAACGAGTTCCGAACC…	1626	5.44	60.8156	chlo
Gohir.D08G112600	GhSTARD74	D08	34717295	34723549	6255	MDGHGEMGLIGENFDPGFVGRMKEDGYEIRSESDNFDVASGDDQDAAADGPSKKKKYHRHTPRQIQELESFFKECPHPDEKQRMELSRRLGLEGKQIKFWFQNRRTQMKTQLERHENVILRQENDKLRAENDLLKQAMTTPICNSCGGPAVPGEISYEQHQLRIENARLKDELTRICALTNKFLGRPLSSSGSPIPPHGLNSNLELAVGRNGFGGLNNAGTSLPMGFEFGDGSMMPIVKPMVNEMQYDRSAFVDVALSAMDELMKMAQMDNPLWIKGLGGGMESLNVEEYKRNFSSCIGMKPSSYATEATKATGLVYLRGLALVEALMDANRWVEMFPCMISRAATIDVLSSGTGVTRDNELQVMDAEFQVLSPLVPVRQVRFIRFCKQHSEGVWAVVD…	748	ATGGATGGTCATGGTGAGATGGGGCTGATTGGGGAAAACTTTGATCCGGGTTTTGTTGGGAGGATGAAGGAAGACGGATACGAGATTAGGTCTGAAAGTGATAATTTTGATGTTGCTTCCGGTGATGATCAGGATGCTGCTGCCGATGGACCGTCTAAGAAGAAGAAGTACCACAGGCACACTCCACGTCAAATACAAGAGCTTGAATCTTTCTTCAAGGAGTGTCCTCATCCTGATGAAAAACAAAGAATGGAACTTAGCAGGAGGCTAGGCTTAGAGGGCAAGCAAATAAAGTTTTGGTTTCAAAACAGGAGAACCCAGATGAAGACCCAATTGGAACGCCATGAAAATGTAATTCTTAGGCAAGAGAATGATAAACTCCGAGCCGAAAATGATTTG…	2244	5.61	82.1557	nucl
Gohir.D08G172300	GhSTARD75	D08	55771507	55782306	10800	MSKVVYEGWMVRYGRRKIGRSFIHMRYFVLENRLLAYYKRKPQDSQVPIKTLLIDGNCRVEDRGLKTQHGHMVYVLSVYNKKEKYNRITMAAFNIQEALIWKEKIESAIDQHQDSQMANGNKYVSFEYKSGMDNGRNASSSDYESQFSAQEDEDEAPPKTLLRRTTIGNGPPDSILDWTQEFDSELSNQNANSQAFSRKHWRLLQCQNGLRIFEELLEVDYLPRSCSKAMRAVGVVEATCEEIFGLVMSMDGTRFEWDCSFQYGSLVEEVDGHTAILYHRLQLDWFSMFVWPRDLCYVRYWRRNDDGSYVVLFRSREHENCGPQPGYVRAHVESGGFNISPLKSRNGKSRTQVQHLMQIDLKGWGVGCISAFQQHCLLQMLNSVAGLREWFAQTDERGA…	726	ATGTCGAAGGTGGTGTACGAAGGATGGATGGTGAGATATGGTCGAAGGAAGATCGGACGATCCTTCATACACATGCGATATTTCGTGCTCGAAAATCGGCTTCTAGCTTACTACAAGAGAAAGCCACAAGATAGTCAGGTTCCTATCAAGACCTTGTTGATAGATGGAAACTGTAGAGTGGAGGATCGAGGTTTGAAGACCCAACATGGACATATGGTTTATGTTTTGTCAGTTTACAACAAGAAAGAGAAGTACAACAGAATCACGATGGCAGCATTCAACATCCAGGAAGCCCTAATCTGGAAGGAAAAAATAGAGTCTGCGATTGATCAGCATCAAGATTCACAAATGGCCAATGGCAACAAATACGTTTCTTTTGAATATAAATCTGGAATGGAT…	2178	6.65	82.9141	chlo
Gohir.D08G215800	GhSTARD76	D08	63592683	63598804	6122	MAMAVAQHRESSSGSNINKHLDNGKYVRYTAEQVEALERVYAECPKPSSLRRQQLIRECPILSNIEPKQIKVWFQNRRCRDKQKTEASRLQTVNRKLNAMNKLLMEENDRLQKQVSQLVNENGYMKQQLHTVNASTNDASCDSVVTTPPHSLKDANNPAGLLSIAEGTLKEFLSKATGTAVDWVQMPGMKPGPDSVGIFAISQSCSGVAARACGLVSLEPTKIAEILKDRPSWFRDCRNLEVFTMFRAGNGGTIELIYTQMFAPTTLAPARDFWTLRYTTTLENGSLVVCERSLSGSGAGPNAAAAAQFVRAEMLPSGYLIRSCEGGGSIVHIVDHLNLEAWSVPEVLRPLYESSKVVAQKMTIAALHYIRQIAQETSGEVVYGPGRQPAVLRTFSQRL…	844	ATGGCTATGGCGGTGGCCCAACACAGGGAGAGCAGTAGTGGCAGTAACATCAACAAGCATCTTGATAATGGCAAGTATGTTAGGTACACAGCTGAGCAAGTTGAAGCTTTAGAACGAGTGTATGCTGAGTGCCCCAAGCCAAGTTCTTTGCGTCGGCAACAGTTGATAAGGGAGTGCCCCATTCTTTCCAACATTGAACCTAAACAGATCAAAGTTTGGTTTCAGAATCGCCGATGTAGAGATAAGCAAAAAACAGAGGCTTCAAGGCTGCAGACGGTGAATAGGAAATTGAATGCCATGAACAAGCTGTTGATGGAGGAGAATGATCGGTTGCAAAAACAGGTGTCTCAGCTGGTGAACGAGAATGGGTATATGAAGCAACAACTGCATACTGTAAAT…	2532	5.93	92.3534	chlo
Gohir.D08G216300	GhSTARD77	D08	63746047	63754036	7990	MAGSQSGDLKMEGWLHIIRSNRIGLQYSSKRYFVLEDHLLKSFKSMPISNLQEPGRSAIIDSSIRVTDNGRESIHRKVFFIFTLYNSSNHNDQLKLGASSPEEAARWIQSLQEAALKGGPCSGNDAAYSKSRWQSFRSSGSNNENHNNSLDWTLYSSTKMDRVTSDVVAPSPWTIFGCQNGLRLFKEAKERDSHRKWDDHPAIMAVGVVDETSEAIFQTLMSLGPSRSQWDFCFYKGCVVEHLDGHTDIVHKQLYSDWLPWAMKRRDLLLRRYWRREDDGTYVILYHSVFHKNCPPQKSYVRACLKSGGYVISPVNEGKQSVVKHMLAIDWKFWKSYLRTSAARPITIRMLERVAALRELFRAKQVKYPSDNLSSGELIRKVRLHQSVEDGAIDMCTQI…	738	ATGGCTGGTTCCCAGAGCGGAGATTTAAAAATGGAAGGATGGTTACATATAATTCGTTCGAATCGGATTGGATTACAGTACTCAAGCAAACGTTACTTTGTTCTTGAAGATCATCTTCTTAAGAGCTTCAAATCCATGCCCATTTCCAATCTCCAGGAACCTGGTAGAAGTGCAATCATTGATTCTTCCATTCGAGTGACAGACAATGGGAGGGAAAGCATTCACAGAAAAGTGTTCTTCATATTCACCCTTTACAATAGTTCTAATCACAATGATCAACTTAAGCTAGGAGCTAGCAGTCCTGAAGAAGCAGCAAGATGGATTCAATCCTTGCAGGAAGCAGCCTTAAAGGGTGGTCCATGCTCTGGAAATGATGCTGCTTATTCAAAGAGCAGATGG…	2214	8.07	83.3047	nucl
Gohir.D09G041050	GhSTARD78	D09	16622482	16625726	3245	MGVDNRTAFLHSKRMASHGELRLIGENYDPGFIGMMKEDDGYGSSDDFEGALGNDQDTADNGRPPKKKKKFHRHNPHQIHELESFFKECPHPDEKQRRELSRRLALESKQIKFWFQNRRTQMKTQLERHENVFLKQENDKLRAENDLLRQAIASAICNNCGVPAVPDEISYEPSQLMIENSRLKDELNRARALTNKFLGRHLSSSSANPSPSPSQGLNSNVEVVVRRTGFCGLNNGSISLPMGFEFGHGATMPLMNPSFAYEMPYDKSALVDVALAAMDELIKMAQMGNPLWIKGFGDGMETLNLEEYKRTFSSFIGMKPSGFTTEATRETAMVPLRGLALVDTLMDANRWAEMFPCMISRAVTIDVLSSGKGVTRDNALQLMEAEFQVLSPLVPIRQI…	759	ATGGGCGTTGACAATAGAACAGCCTTTCTTCATTCTAAAAGAATGGCTAGTCATGGTGAGCTGAGGCTGATTGGAGAAAACTATGATCCTGGTTTTATTGGGATGATGAAGGAAGATGATGGTTATGGGAGTAGTGATGATTTTGAAGGTGCGTTAGGTAATGATCAAGATACTGCTGATAATGGAAGACCACCTAAGAAGAAGAAGAAATTCCATAGGCACAATCCACATCAAATACATGAGCTTGAATCTTTCTTCAAAGAGTGTCCTCACCCTGATGAAAAACAAAGAAGGGAACTTAGTAGGAGGCTAGCCCTAGAGAGCAAGCAAATAAAATTTTGGTTTCAAAACAGGAGAACCCAAATGAAGACTCAATTGGAGCGCCATGAAAATGTATTT…	2277	6.31	83.8145	nucl
Gohir.D09G041200	GhSTARD79	D09	16800167	16804191	4025	MGVDNRTAFLHSKRMASHGELRLIGENYDPGFIGMMKEDDGYGSSDDFEGALGNDQDTADNGRPPKKKKKFHRHNPHQIHELESFFKECPHPDEKQRRELSRRLALESKQIKFWFQNRRTQMKTQLERHENVFLKQENDKLRAENDLLRQAIASAICNNCGVPAVPDEISYEPSQLMIENSRLKDELNRARALTNKFLGRHLSSSSANPSPSPSQGLNSNVEVVVRRTGFCGLNNGSISLPMGFEFGHGATMPLMNPSFAYEMPYDKSALVDVALAAMDELIKMAQMGNPLWIKGFGDGMETLNLEEYKRTFSSFIGMKPSGFTTEATRETAMVPLRGLALVDTLMDANRWAEMFPCMISRAVTIDVLSSGKGVTRDNALQLMEAEFQVLSPLVPIRQI…	759	ATGGGCGTTGACAATAGAACAGCCTTTCTTCATTCTAAAAGAATGGCTAGTCATGGTGAGCTGAGGCTGATTGGAGAAAACTATGATCCTGGTTTTATTGGGATGATGAAGGAAGATGATGGTTATGGGAGTAGTGATGATTTTGAAGGTGCGTTAGGTAATGATCAAGATACTGCTGATAATGGAAGACCACCTAAGAAGAAGAAGAAATTCCATAGGCACAATCCACATCAAATACATGAGCTTGAATCTTTCTTCAAAGAGTGTCCTCACCCTGATGAAAAACAAAGAAGGGAACTTAGTAGGAGGCTAGCCCTAGAGAGCAAGCAAATAAAATTTTGGTTTCAAAACAGGAGAACCCAAATGAAGACTCAATTGGAGCGCCATGAAAATGTATTT…	2277	6.31	83.8145	nucl
Gohir.D09G182500	GhSTARD80	D09	48675277	48678527	3251	MGLVSVFWEILKKPTIGDVVRELLVFIAPLWVAVIVGVLVGWAWKPKWATIGREMFMDCSGSKDSAPAESSESSFSGFGSLPSLNLIKFQLPSVISWISDDGAQKDSFFLSPTLHSNCSSSQNEKQKLGFLTDDDLEHLYKLVEEKDGGPAWIHMMDKSTPTMGYQAWQRDLEIGPTQYRSRTVFDDAPPEMVRDFFWDDEFRSKLKWDEMLLSAETLESSPTDGTMVVQWVRKFPFFCSDREYLIGRRIWSCGRTYYCVTKGVPYPSIPRKTKPRRVDLYYSSWCIRAAESRKGDGQLTACEVLLFHHENMGIPWEIAKLGVKLGMWGTVRKIDPGLRAYQTERASGAPLSHSASMAQINTKVTQDYLTSLESNSNDSSELETHNSSEKPGKNNIPKL…	437	ATGGGTTTGGTGTCTGTTTTTTGGGAGATTTTAAAGAAACCCACAATTGGAGATGTGGTGAGGGAGTTACTGGTTTTTATAGCTCCTTTATGGGTTGCTGTAATTGTTGGGGTTTTAGTTGGTTGGGCATGGAAGCCGAAGTGGGCAACTATAGGCAGGGAGATGTTCATGGATTGTTCTGGTTCTAAGGATTCGGCTCCTGCAGAATCTTCTGAGTCTTCTTTCAGTGGTTTTGGTTCCCTTCCGAGCTTGAATTTGATCAAGTTTCAGTTGCCTAGTGTTATCTCTTGGATTTCAGATGACGGGGCTCAAAAAGATTCTTTCTTTTTGTCACCTACTCTTCATTCCAATTGCAGTTCATCACAGAACGAGAAGCAAAAACTGGGTTTTCTGACAGAT…	1311	8.02	49.0202	nucl
Gohir.D10G003800	GhSTARD81	D10	386593	393468	6876	MALSMHKESLNNKQMDSSKYVRYTPEQVEALERVYNECPKPSSLRRQQLIRECPILSNIEPKQIKVWFQNRRCREKQRKEASRLQTVNRKLTAMNKLLMEENDRLQKQVSHLVYENGYMKQQLQTASVTTTDNNSCESVVVSGQHQQQQNPTPRHPQRDANNPAGLLTIAEETLAEFLSKATGTAVDWVQMIGMKPGPDSIGIVAVSRNCSGVAARACGLVSLEPTKVAEILKDRPSWYRDCRCIDVLSIIPTANGGTIELIYMQTYAPTTLAAARDFWTLRYTTSLEDGNLVICERSLTSSTGGPTGPPTTSFVRAEMLPSGFLIRPCDGGGSIIHIVDHVDLDVWSVPEVLRPLYESSKILAQKMTIAALRHIRQIAQETNGEIQYGGGRQPAVLRT…	854	ATGGCACTTTCCATGCACAAAGAGTCATTGAATAACAAGCAAATGGATAGTAGTAAGTATGTAAGGTATACACCAGAGCAAGTGGAAGCTTTGGAAAGAGTATACAATGAATGTCCAAAGCCTAGCTCTTTAAGAAGGCAGCAGCTCATTAGGGAGTGCCCTATTCTTTCCAACATTGAGCCTAAACAGATCAAAGTTTGGTTTCAGAACCGAAGATGTCGAGAAAAGCAGAGGAAGGAAGCTTCCCGTCTCCAGACGGTGAACCGAAAGCTGACTGCCATGAATAAGCTGTTGATGGAAGAGAATGATCGATTGCAAAAACAGGTCTCGCATCTTGTATACGAGAATGGATACATGAAGCAGCAGCTGCAGACCGCTTCAGTAACGACCACGGACAAT…	2562	5.78	93.7709	nucl
Gohir.D10G014600	GhSTARD82	D10	1259361	1263720	4360	MFNSDLYENLNMFDMFQRPSDSDQTERNGDDDNNDTKSGTEVDAPSADDDNQGPASSGPSRRRAKRKRYHRHTQRQIQEMEALFKECPHPDDKQRKQLSRELGLDPLQVKFWFQNKRTQLKAQTERHENGLLKAENEKLRAENHRYKEALNNISCPTCGGPAALGEMSFEEQHLRLENARLREEIERISGVTAKYVGKPIGPSFSRFADRAPISFGTQPEFLGEYGGPGGGGGLGEVLRPVSVTNEADKPLIVELAVTAMEELIRMAQSGEPLWVTDENSIDVLNENEYLRIFPRGIGSKPFANLGFRSEASREAAVIIMNPVNLVEILMDVNQWSRVFCGIVSRAMTLDVLSTGIAGNYNGALQVMTAEFQLPSPLVPTRENYFARYCKRHHDGIWAV…	735	ATGTTCAACTCGGACTTATATGAAAATCTCAACATGTTCGATATGTTCCAAAGGCCGTCTGATAGTGACCAGACGGAAAGGAACGGGGACGATGATAATAACGATACAAAATCAGGTACTGAAGTAGATGCACCATCTGCTGATGATGATAATCAAGGTCCTGCTTCTAGTGGACCTAGCCGTCGTCGTGCAAAAAGGAAGCGTTACCACCGTCATACTCAGCGACAAATCCAAGAAATGGAAGCATTGTTCAAAGAGTGTCCTCATCCAGATGATAAGCAAAGGAAACAACTCAGTCGTGAGTTAGGGTTAGACCCACTGCAAGTCAAGTTTTGGTTCCAAAACAAGCGTACCCAACTCAAGGCCCAAACTGAACGCCATGAAAATGGTTTGTTAAAG…	2205	5.61	80.8033	nucl
Gohir.D10G083200	GhSTARD83	D10	10408282	10410462	2181	MNTSSVACSQSWSISEESLRRYVHFASESCVQELLMSASNDCGDGWKILLTLDNGVEISKRRSGSLHIFRSRCLLRSVSPQQFITVANAIDGAKQWDPDLVEARYIKDVEDNLSIIRLKFGENSKALFRKREFIVYERRESMEDGTVVVAVASLPKEIAAGLLPKPNNAIRGLLVQSGWVVEKLDDLNSCLVTYVLQLDPAGWLPKCFVNRLNTKLVMIIGNLRKLVQTTPP*	233	ATGAACACTAGTTCCGTAGCTTGCAGCCAGTCATGGAGCATCAGCGAGGAGTCTCTAAGAAGATACGTGCACTTTGCAAGTGAGAGCTGTGTGCAGGAGTTGTTAATGTCGGCTTCCAATGATTGTGGGGATGGATGGAAGATCCTCCTCACCCTTGACAATGGAGTAGAGATATCCAAACGCAGGTCTGGCTCTCTTCACATTTTCCGTAGTCGCTGCCTGCTCAGATCTGTCTCACCCCAGCAATTCATCACCGTTGCCAATGCTATAGATGGTGCCAAGCAATGGGACCCTGACCTGGTAGAAGCCAGATATATAAAAGACGTTGAAGATAACTTGAGCATTATTCGTCTCAAGTTTGGAGAAAACTCCAAGGCTTTGTTCAGAAAAAGAGAATTC…	699	8.52	25.998	chlo
Gohir.D10G161502	GhSTARD84	D10	46973977	46978871	4895	MLTHRRSSAKASSLSTILMTPISTKKTKKNRFNYGGGAAALKWDDHPAIMAVGVVDGTSEAIFQTLMSLGPLRSEWDFCFYKGSVVEHLDGHTDIVHKQLYSDWLPWGMKRRDLLLRRYWRREDDGTYVILYHSVVHKKCSPQKSYVRASFKSGGYVISPVTEGKHSVVKHMLAIDWKFWKSYLRTSAVRSVTIRMLERVAALRELFKSKQGNYPTVDLSSGELMWNVRLHQSEEDGIVDMCTEIEAGKTKENMNEAMERASSEHSSLVGLNDAADEFFDVPEPIDHDRAEDGWASDFGPEVYSQEHMPYALFSFKDRQGNSETES*	327	ATGTTGACACACCGGAGATCTTCGGCGAAGGCGTCGTCGCTTTCGACGATTTTGATGACTCCGATATCGACTAAAAAAACAAAGAAGAATCGTTTCAACTATGGCGGAGGTGCTGCTGCTTTGAAGTGGGACGACCATCCTGCAATCATGGCTGTGGGTGTTGTAGATGGAACTTCAGAAGCCATTTTCCAGACACTAATGTCTCTTGGACCCTTAAGATCAGAATGGGACTTCTGTTTCTACAAGGGTAGTGTGGTCGAACATCTTGATGGTCATACTGATATTGTTCACAAGCAGCTATATAGTGATTGGTTACCTTGGGGAATGAAAAGAAGGGATCTCTTGTTGCGGCGCTATTGGAGAAGAGAAGATGATGGAACATATGTTATTCTCTACCAC…	981	6.51	37.144	chlo
Gohir.D11G017700	GhSTARD85	D11	1509832	1512801	2970	MVLVSVFLEILRKPTIGDVLKELMIFIAPLWIAVIVGVLVGWAWKPKWANIGREMMIDCSVSKDSTPSSSDSSSTSFNLISSLNSIKFLLPSCISWITDDEAQSDPFSLPPTVDSNCSSSQIPKGKTSFVTNEDLEHFVNLVEEKDGGPAWIHMMDCSTPTMFYQAWQRDLEAGPTEYRSRTVFEDTTPEMVRDFFWDDEFRPKWDNMLVSAATMEECPTTGTMVVHWVRKFPFFCSDREYVFGRRIWESGRAYYCVTKGVPYGSVPRKNKPRRVDLYYSSWLIRAVESRKGDGQLTACEVLLFHHEDMGIPWKIAKVGVRQGMWGTVKKIDPGLRAYQKERTSGNTLSHCAFMAQINSKISADYLRSFESKSNDSSELETHNSSEKPSGKNIPKLLVV…	434	ATGGTTTTGGTGTCGGTTTTTTTGGAGATTTTAAGGAAACCCACAATTGGAGATGTTTTGAAGGAGCTAATGATTTTCATAGCTCCTTTATGGATTGCTGTAATTGTTGGTGTTTTAGTCGGATGGGCTTGGAAGCCGAAGTGGGCAAATATAGGCAGAGAAATGATGATTGATTGCTCAGTCTCTAAAGATTCAACACCTTCATCTTCAGATTCTTCATCTACAAGTTTCAATCTCATTTCAAGCTTGAATTCGATCAAATTTTTATTGCCTAGTTGCATCTCTTGGATTACAGATGATGAAGCTCAAAGCGATCCTTTTTCTTTGCCACCCACAGTTGATTCCAATTGCAGTTCATCACAGATTCCAAAGGGGAAAACTAGTTTTGTGACAAATGAG…	1302	7.96	48.849	cyto
Gohir.D11G090000	GhSTARD86	D11	7671605	7677642	6038	MSFGGFLDNSTGGGFGGARMVADIPYSNNMATGATAIAQPRLMSPSLPKNIFNSPGLSLALQPNIDNQGDHGSRIMRESLEGSVGRRSREEEHESRSGSDNMDGASGDDQDAADKPPRKKRYHRHTPQQIQELEALFKECPHPDEKQRLELSKRLCLETRQVKFWFQNRRTQMKTQLERHENSLLRQENDKLRAENMSIRDAMRNPICTNCGGPAIIGDISLEEQHLRIENARLKDELDRVCALAGKFLGRPISTLATSIAPPLPNSSLELGVGSNGFGALSTVATTLPLGPDFGGGMSNALIPASRPTTAVTGLDRSVERSMFLELALAAMDELVKMAQTDEPLWIRSLEGGREILNQDEYLRTFTPCIGMKSNGFVTEASRESGMVIINSLALVETL…	821	ATGAGTTTTGGGGGATTTTTGGATAACAGCACTGGTGGAGGCTTTGGGGGTGCAAGAATGGTTGCAGACATCCCTTATAGCAATAACATGGCCACCGGTGCTACTGCTATTGCCCAGCCTCGGCTTATGTCTCCTTCTCTTCCTAAGAACATATTTAACTCTCCAGGGCTCTCCCTTGCTCTCCAACCGAATATAGATAATCAAGGAGATCATGGGAGCAGGATAATGCGTGAGAGTTTGGAGGGAAGTGTGGGGAGAAGAAGTAGAGAAGAAGAACATGAGAGCAGATCTGGGAGTGATAACATGGATGGAGCTTCGGGAGATGATCAAGACGCCGCCGACAAGCCTCCCAGGAAGAAGAGATACCACCGACACACTCCTCAGCAAATCCAAGAGCTT…	2463	6.07	89.1243	nucl
Gohir.D12G108200	GhSTARD87	D12	39764568	39769529	4962	MNFGGFIDDSSGPNDGLGGARIVADVPYNTPTMPTGVFSQPRLVSSSIPKNMFNSPGLSLALQQPNIDNQGDETRLGENFEGSIGRRSREEEHESRSGSDNMDGGSGDDHDPTTAAGDKPPRKKRYHRHTPQQIQELEALFKECPHPDEKQRLELSKRLCLETRQVKFWFQNRRTQMKTQLERHENSLLRQENDKLRAENMSIRDAMRNPICTNCGGPAIIGDMSLEEQLLRIENARLKDELDRVCALAGKFLGRPITGPPLPNSSLELGVGTNGTFGTTMATTTTLPLGHDALPTMVVPSNRPATTLDRSMFLELALAAMDELVKMAQTDEPLWIKNIEGGREMLNHDEYLRTFTPCIGLKPNGFVTEASRETGVVIINSLALVETLMDSNRWAEMFH…	805	ATGAATTTTGGGGGGTTTATAGATGATAGTTCTGGTCCTAATGACGGTCTTGGTGGTGCAAGAATAGTTGCAGACGTACCTTATAACACCCCCACCATGCCTACTGGTGTTTTCTCTCAACCCCGCCTTGTTTCTTCTTCAATTCCTAAGAACATGTTCAACTCACCAGGCCTTTCTCTTGCTCTTCAGCAACCCAATATAGATAATCAAGGAGATGAGACTAGATTAGGTGAGAATTTTGAAGGAAGTATTGGGAGAAGAAGCAGAGAAGAAGAACATGAAAGTAGATCTGGGAGTGATAATATGGATGGTGGTTCCGGTGATGATCATGACCCCACCACCGCGGCAGGTGATAAACCGCCGAGGAAAAAGAGATACCACCGTCATACACCTCAACAA…	2415	5.75	87.8158	nucl
Gohir.D12G159500	GhSTARD88	D12	49811754	49816996	5243	MPAGVMVPTRNMPSMISGNGNVGGFGTISGLTLGQEPNNNMMEGQLNPFEMTQNTSESEIARMRDEEFDSALKSGSENHEGVSGDDDQDARPNKKKRYHRHTQHQIQEMEAFFKECPHPDDKQRKELGRVLGLEPLQVKFWFQNKRTQMKTQHERQENSQLRAENEKLRADNMSYREALSTASCPNCGGPTAVGQMSFDEHHLRLENARLREEIDRISAIAAKYVGKPVVSYPLLSSPMTPRPLDFGSQTGSGEMYGAGELLRSINAPAEADKPMIIELAVAAMEELVRMAQVGEPLWMTSLDGSTSVLNEEEYIRTFPRGIGPKPTGFKGEASKETCVVIMNHISLVEILMDVHQWSTVFSAIVSKASTLDVLSTGIAGNYNGALQVMTAEFQVPSPL…	761	ATGCCGGCCGGTGTAATGGTTCCGACGAGAAACATGCCGTCAATGATCAGTGGAAACGGGAATGTTGGTGGCTTCGGAACTATCTCAGGACTTACCCTTGGTCAGGAGCCTAATAACAACATGATGGAAGGTCAGCTCAACCCTTTTGAGATGACCCAAAACACTTCTGAAAGTGAAATTGCTCGAATGAGAGATGAAGAATTCGACAGTGCACTCAAATCTGGTAGCGAAAATCATGAAGGTGTGTCTGGGGATGATGATCAAGATGCTCGTCCTAACAAAAAGAAGCGTTACCATCGACATACCCAGCATCAGATTCAAGAAATGGAGGCGTTTTTCAAAGAGTGCCCGCACCCAGATGACAAGCAAAGGAAGGAACTTGGGCGTGTATTAGGGTTA…	2283	5.62	82.7346	chlo
Gohir.D12G206500	GhSTARD89	D12	56398290	56408343	10054	MSKVVYEGWMVRYGRRKIGRSFIHMRYFVLENRLLAYYKRKPQDTQVPIKTLLIDGNCRVEDRGLKTHHGHMLYVLSVYNKKEKYHRITMAAFNIQEVLIWKEKIESVIDQHQEPQIANGNKYVSFEYKSGMDNGRTASSSDHECQFSAQEDEVDAPSSLLRRTTIGNGPPDSIFDWTQECDSELANHNANNQAFSGKHWRLLQCQNGLRIFEELVEVDYLPRSCSRAMKAVGVVEATCEEIFGLVMSMDGTRFEWDCSFQYGSLVEEVDGHTAIIYHRLQLDWFPLFVWPRDLCYVRYWRRNDDGSYVVLFRSREHENCGQQPGYVRAHVESGGFNISPLKSRNGKPRTQVQHLMQVDLKGWGVGYVSSFQQHCLLQMLNSVAGLREWFAQIDERGAP…	725	ATGTCGAAGGTGGTGTACGAAGGATGGATGGTGAGATATGGAAGAAGGAAGATCGGCCGATCTTTCATACACATGCGATATTTCGTACTCGAAAATCGACTTTTGGCTTATTACAAGAGAAAGCCACAAGATACTCAGGTTCCAATCAAGACCCTGTTGATAGACGGAAACTGTAGAGTGGAGGATCGAGGCTTGAAGACACACCATGGACATATGCTTTATGTTTTGTCTGTTTACAACAAGAAGGAGAAGTACCACAGAATCACGATGGCAGCATTCAACATCCAGGAAGTCCTAATATGGAAGGAAAAAATAGAGTCTGTAATTGATCAGCATCAGGAGCCTCAAATTGCTAATGGTAACAAATATGTTTCTTTTGAATATAAATCTGGGATGGAT…	2175	6.31	82.3093	chlo
Gohir.D12G247200	GhSTARD90	D12	60495461	60497781	2321	MLYLVPFWIAFLVGILVGWAWKPKWAELLTQKLSSVVSKSLELSLPSSSSMSPMFCLKNFGSSSCLNSLNLQPEAWVIDNGEQGKTLSVSPSEYDNSSTSRSVVNEGCSSAITEEDLKHLCQLVEMRDGGPTWMHMMDRSTPNMSYQAWRRDPKTGPPQYRSRTVFENATARIVRDFFWDDEFRPKWDDMLAYSATIEECSTTGTMVVQWIRKFPFFCSDREYIIGRRIWEVDGSYYCVTKGVTCASVPRRNKPRRVDLYYSSWYIRAVESRRGNGQLTACEVLLFHHEDMGIPWEIAKLGVRQGMWGTVKKIEPGLCAYQKERESLASLSQSAYMAQVNTKISMEYLISLESNEDLSRSIGYLQSLTFQR*	372	ATGTTGTATTTGGTTCCATTTTGGATAGCGTTTTTAGTAGGTATATTAGTTGGCTGGGCTTGGAAGCCGAAGTGGGCAGAACTGTTAACACAGAAACTGAGTTCTGTTGTATCGAAATCGTTGGAATTATCATTACCGTCATCGTCTTCTATGTCGCCTATGTTCTGTCTGAAAAACTTCGGTTCTTCTTCATGTTTGAACTCCTTGAATTTGCAGCCAGAAGCTTGGGTTATTGATAATGGAGAACAAGGGAAAACGCTCTCTGTTTCTCCTTCTGAATATGACAATTCCAGCACATCCAGATCAGTTGTTAATGAAGGATGTTCAAGTGCTATTACGGAGGAGGATTTGAAGCACTTATGTCAGCTTGTTGAAATGAGGGACGGTGGTCCTACATGG…	1116	7.49	42.5235	extr
Gohir.D12G272900	GhSTARD91	D12	62950706	62958777	8072	MDCGSGGVGASGSGGDHDSSDLSRRKKPYHRHTAHQIQRLESMFKECPHPDEKQRLHLSRELGLAPRQIKFWFQNRRTQMKAQHERADNSALRAENDKIRCENIAIREALKNVICPSCGGPPVTEDSYFDDQKMRMENAQLKEELDRVSSIAAKYIGRPISQLPPVQPVHISSLDIRMASFDGYGVGAGPSLDLDLLPGSSSSMPNLPFQPVVISDMDKSLMSDIAANAMEELLRLLQTNEPLWIKSTNDGKDVLNLESYERIFPKPNNTHFKSPNIRVEASRDSGVVIMNGLALVDMFMDSNKWVELFPTIVSIAKTIEVISPGMLGTHSGSLQLMYEELQVLSPLVPTREFYTLRYCQQIEQGLWAIVNVSYDLPQFASQCRSHRLPSGCLIQDMPN…	712	ATGGATTGCGGAAGCGGCGGCGTAGGAGCTAGTGGTTCCGGCGGAGACCATGATTCCTCCGACCTTTCACGACGGAAAAAGCCTTACCATCGTCACACTGCTCACCAGATTCAGAGGCTTGAATCGATGTTCAAGGAATGTCCACACCCAGACGAGAAACAAAGGTTACATCTAAGTAGGGAATTGGGATTAGCACCAAGACAGATCAAGTTTTGGTTTCAAAATAGGAGGACACAAATGAAGGCACAACATGAAAGAGCCGATAACTCTGCACTTCGTGCTGAGAACGATAAGATCCGATGTGAAAACATAGCCATAAGAGAAGCACTTAAGAATGTGATTTGTCCTTCTTGTGGTGGTCCTCCTGTTACTGAAGATTCTTATTTTGATGACCAGAAA…	2136	6.3	78.1526	nucl
Gohir.D13G095200	GhSTARD92	D13	19650198	19656041	5844	MLAGVMIPARNMPTMISGNGNVSGFGTSLLVQPSNMMEGQLHPLESESEIGRMRDDELDSTTKSGSENHEAASGDDQNPRPNKKKRYHRHTQHQIQEMEAFFKECPHPDDKQRKELGRELGLEPLQVKFWFQNKRTQMKTQHERHENTQLRTENEKLRADNMRYREALSTASCPNCGGPTAVGQMSFDEHHLRLENARLREEIDRISAIAAKYVGKPVVSYPLLSSPMTPRPFEFGAQPGTGDMYGAGDLLRSISSPSEADKPIIIELAVAAMEELVRMAQMGEPLWMTSLDGTTYVLNEEEYIRTFPRGIGPKPTGFKCEASRETAVVIMNHINLVEILMDVNQWSTVFSGIVSKASTLDVLSTGIAGNYNGALQVMATEFQVPSPLVPTRESYYVRY…	756	ATGCTGGCCGGAGTTATGATTCCGGCGAGAAACATGCCGACGATGATAAGCGGAAACGGAAATGTTAGTGGTTTTGGGACATCCTTACTTGTTCAGCCAAGCAATATGATGGAAGGTCAACTCCACCCTCTGGAGTCCGAAAGTGAAATTGGTCGAATGAGAGATGATGAGTTGGACAGTACAACCAAATCTGGTAGCGAAAACCATGAAGCTGCCTCTGGTGATGATCAAAATCCTCGCCCTAATAAAAAGAAGCGTTACCATCGCCATACACAGCACCAGATCCAAGAAATGGAGGCCTTTTTCAAGGAGTGTCCGCACCCAGACGACAAGCAAAGGAAGGAACTTGGGCGTGAGTTAGGGTTAGAGCCATTGCAGGTGAAATTTTGGTTCCAAAAC…	2268	5.61	82.2791	vacu
Gohir.D13G236200	GhSTARD93	D13	64501908	64510738	8831	MAMAMTHHHNRESSIDKHLDTGKYVRYTAEQVEALERVYAECPKPSSLRRQQLIRECPILSNIEPKQIKVWFQNRRCREKQRKETSRLQTVNRKLTAMNKLLMEENDRLQKQVSQLVCENGYMRQQLHTVNASATDASCDSAVTTPQHSLRNANNPAGLLSIAEETLAEFLSKATGTAVNWVQMPGMKPGPDSVGIFAISQSCSGVAARACGLVSLEPTKIAEILKDRPSWFRDCRKLEVFTMFPAGNGGTIELVYTQMFAPTTLAPARDFWTLRYTTTLENGSLVVCERSLSGSGAGPSVASAAQFVRAEVLPSGYLIRPCEGGGSIIHIVDQLNLEAWSVPEVLRPLYESSKVIAQKMTIPALRYVRQIAQETSGEVVYSLGRQPAVLRTFSQRLSR…	837	ATGGCTATGGCGATGACACATCATCACAACAGGGAAAGCAGCATAGACAAGCATTTAGATACAGGCAAGTATGTTAGGTACACAGCTGAACAAGTTGAAGCTTTGGAACGTGTTTATGCTGAATGTCCAAAACCAAGTTCTTTGCGTAGGCAACAGTTAATAAGGGAATGTCCTATTCTTTCTAACATTGAGCCTAAACAGATCAAAGTTTGGTTCCAAAATCGCAGGTGTAGAGAGAAACAAAGGAAAGAAACTTCAAGGCTTCAAACAGTAAATAGAAAATTAACAGCAATGAATAAGCTGTTAATGGAAGAGAATGATAGGTTGCAAAAACAGGTTTCTCAGTTGGTTTGTGAGAATGGGTACATGAGACAGCAATTGCATACTGTAAATGCATCA…	2511	5.89	91.6476	chlo

## Sheet: Graimondii
Gene_ID	Gene_name	Chromosome	Start	End	Gene_Length(bp)	Protein_Sequence	Protein_Length(aa)	CDS_Sequence	CDS_Length(bp)	Isoeletric point (PI)	Molecular Weight (MW)/kDa	Subcellular Localization
Gorai.001G026800	GrSTARD1	Chr01	2482829	2489646	6818	MMAVTSSCKEGNKIAMDNGKYVRYTPEQVEALERLYYECPKPSSMRRQQLIREYPILSNIEPKQIKVWFQNRRCREKQRKEASRLQAVNRKLTAMNKLLMEENDRLQKQVSQLVCEKSYFRQQSQQQAGLATTDTSCDSVVTSGHQHHLTPQHPPRDASPAGLLSIADETLTEFLSKATGTAVEWVQMPGMKPGPDSIGIVAISHGCTGVAARACGLVGLDPTRVAEILKDRPSWFRDCRAVDVINVLSTGNGGTIELLYMQLYAPTTLAPARDFWLLRYTSVLEDGSLVVCERSLNNTQNGPNMPPAANFVRAEMLPSGYLIRPCEGGGSIIHVVDHMDLEPWSVPEVLRPLYESSTLLAQKTTMAALRHLRQISQEISQPNVTGWGRRPAALRALSQ…	842	ATGATGGCGGTGACCTCATCCTGCAAAGAAGGGAACAAGATAGCAATGGATAATGGGAAATATGTGAGGTACACACCCGAGCAAGTCGAAGCTTTAGAACGTCTTTACTATGAATGTCCTAAGCCTAGCTCTATGCGTCGTCAACAGCTCATTCGTGAGTACCCTATCCTCTCCAACATCGAGCCTAAGCAGATCAAAGTTTGGTTCCAAAATCGCAGATGTAGAGAAAAACAAAGGAAAGAGGCATCTCGTCTCCAAGCTGTAAACAGGAAGTTGACAGCCATGAATAAACTGTTAATGGAGGAGAACGATAGGTTACAAAAACAAGTTTCCCAACTTGTTTGTGAAAAAAGCTACTTTCGCCAACAGTCTCAACAGCAGGCGGGGTTAGCCACCACA…	2526	6.03	92.515	nucl
Gorai.001G029800	GrSTARD2	Chr01	2785881	2799874	13994	METTKALKEEGGEGGQEKEVLLDGSNGSSSSGDANTKGAPKHRHTPTASYGGDEKGIYEIFGWVYHIGANSIGHEYCHLRFLFIKGKYVMMYKRDPHENPGIKPIRKGVIGPTLMVEELGRRKVNDGDLYVIQFYNRLDESKKGEIACPTAGEARKWMEAFDHAKQQAEYELSRGGSTRNKLNMEADIDLDGHRPRVRRYAHGLKNLIRIGKGPEMLLRQTSNLGGSGTSNRYFEGEFGDAIEAHEWKCVRTVNGIRIFEDVADSKRGKGALVKAVGLVDASADTAFEVILNLERRKRYEWDMLTADLELIDSYDGHYDVVYGTYDPKYLTRWQSKRDFVFTRQWFRGQDGAYTILQLPAVHKKRPSRSGYRRTPINPSTWEVRSLNSPMGSNTTKCLV…	776	ATGGAAACAACAAAGGCGTTGAAGGAGGAGGGAGGCGAGGGAGGACAGGAGAAAGAAGTGTTGTTGGATGGCAGCAACGGAAGCAGTAGCAGCGGCGACGCCAATACTAAAGGGGCTCCTAAACATAGGCATACCCCTACAGCCAGCTATGGTGGGGATGAGAAGGGGATTTATGAAATTTTCGGATGGGTGTATCATATTGGAGCCAACTCGATCGGCCACGAGTATTGTCATCTTCGCTTCCTCTTTATAAAGGGCAAATACGTAATGATGTACAAAAGAGATCCTCACGAGAACCCCGGTATTAAACCTATTAGAAAGGGTGTCATAGGACCTACATTGATGGTGGAGGAGTTAGGACGGCGAAAAGTCAATGACGGGGATCTATATGTTATACAG…	2328	7.61	86.5	cyto
Gorai.001G171000	GrSTARD3	Chr01	24525191	24530158	4968	MNFGGSLNNSSGGGLGGATIVADIPFSNNMAAAGAMAQNIYNSPGLSLALQQPSIGNQGDGVRMGENFEASIGRRSREEEHESRSGSDNIDGVSGDDQDAANNRPRKKRYHRHTPQQIQELEALFKECPHPDEKQRLELSKRLCLETRQVKFWFQNRRTQMKTQLERHENSLLRQENDKLRAENMSIREAMRNPICTNCGGPAIIGDLSLEEQHLRIENARLKDELDRVCALASKFLGRPLSSLATSIASPLPNSNLELGVGSNGFGGLSTTLPLGPDFGGGVSNSLPVVPPNGVERSMFLELALAAMDELVKMAQTDEPLWIRSLEVGREILNHDEYSRMFTPCIGIKPAGFLTEASRQTGLVIINSLALVETLMDSNRWAEMFPCMIARTSTTDVIS…	791	ATGAATTTTGGGGGATCTCTCAATAACAGCTCAGGTGGAGGCCTTGGGGGTGCAACAATCGTCGCCGACATCCCCTTTAGCAACAACATGGCGGCCGCCGGTGCTATGGCTCAGAACATATACAACTCTCCAGGCCTCTCTCTTGCCCTTCAGCAACCGAGTATAGGTAATCAGGGAGATGGAGTTAGAATGGGTGAGAACTTTGAAGCAAGTATTGGGAGAAGAAGCAGGGAAGAGGAGCATGAGAGCAGATCTGGAAGTGATAACATTGATGGAGTTTCAGGCGACGATCAAGATGCCGCCAACAACCGTCCTAGGAAGAAGAGATACCACCGCCACACTCCTCAACAAATCCAAGAGCTTGAAGCTCTCTTTAAGGAGTGCCCTCATCCCGATGAG…	2373	5.92	85.7004	nucl
Gorai.001G238000	GrSTARD4	Chr01	47616336	47618806	2471	MNVKPFPGPSCIRLYAYEDDEDFVDEGFAEKKGKDKGKGITECKYKGTSSAELKTFGGQQMLSAEQTIPRRDLSVAFKTYKRQLSNYQRLQLANNYCKAAYLEVMSLAKEAGTWVRAKPRLGNLDDLVNEFRTPPLPGRKMEVSVATAVIPDVLASEMAEMMTLSMYAELQLPTTLVPTRYFEFLRYGKEIMDGIYIIVDVSSRYSDPFAKRNSERRPSGVIIREHGPEDCEIIWIENVEVDETRENLYSTIIGSNLAYGAHRWVTTLLWNLKRDKSSFSDLKIDVHPGAGSFLLALTQAMKRFFMECVSQHPDEAALTVITSGEDPIRILHNKKLTEYISFVGVNSFRVQAKPLSVFQFLMKKDLQLEGIVYGLQEASMDEYCSFILSKTLTEDTVNA…	502	ATGAACGTTAAACCGTTTCCTGGACCTTCGTGTATTCGCTTATATGCATATGAGGATGATGAAGACTTTGTAGATGAAGGTTTTGCAGAGAAGAAAGGCAAAGACAAAGGTAAAGGCATTACTGAATGCAAATACAAGGGAACTTCTTCAGCTGAGTTGAAAACGTTTGGAGGACAACAAATGCTTTCTGCAGAGCAAACAATTCCCCGTAGAGATCTTTCGGTTGCGTTCAAAACATATAAACGACAACTCAGTAATTACCAAAGATTGCAATTGGCGAACAATTATTGTAAGGCAGCTTACCTGGAGGTCATGAGTTTGGCAAAGGAAGCGGGAACTTGGGTACGAGCGAAGCCCAGATTAGGTAATCTGGATGATCTCGTAAACGAGTTCCGAACC…	1506	5.59	56.4687	cyto
Gorai.002G024700	GrSTARD5	Chr02	1783610	1787499	3890	MDETFFDLMELLMKQSITETVVDVLIYAVPIWLAVTIGLAIGWSWRPRWTGLVLLGFRSKFRFIWTAPPGFGARRLWLAFTALSAFSVFRTIFSNFIKRRFKEAASDSSVPLQSPPPTAWISPESVADAVSPGGRAEEREQDIVTENDLAHLLHLLEGKDGEMEWQRMMERTTSNMSYQAWRQEPVSGPAIYRSRTVFEDATPEVVRDFFWDDEFRPKWDTMLAYFKTLDECPCTGSMIVHWIRKFPFFCSDRDYIIGRRIWEDGKTYYCVTKGVPYPGLPKRDKPRRVELYFSSWIIRPVESRKGDGQLSACEVTLVHYEDMGIPKDVAKLGVRHGMWGAVKKLHSGMRAYQSARKTETSLSKCALMARMTTKISCDENISSPGRVLREDENDQSMGI…	446	ATGGATGAGACGTTCTTCGATCTAATGGAGTTATTGATGAAGCAATCGATAACCGAAACAGTTGTCGACGTTTTGATATATGCCGTGCCTATATGGTTAGCCGTAACGATCGGGCTTGCAATCGGTTGGTCTTGGCGTCCTAGGTGGACTGGCTTGGTTCTTCTTGGCTTTCGATCAAAGTTCCGGTTCATTTGGACCGCTCCTCCCGGATTCGGAGCTCGCCGACTTTGGTTAGCCTTCACCGCGCTCTCGGCTTTCTCCGTTTTTCGGACGATTTTCTCTAACTTTATTAAAAGGAGATTTAAGGAAGCGGCTTCGGATTCTTCGGTTCCATTGCAATCTCCGCCGCCTACGGCGTGGATTTCACCGGAAAGTGTTGCTGATGCTGTTAGCCCCGGC…	1338	9.19	50.8106	chlo
Gorai.002G084500	GrSTARD6	Chr02	10716721	10722062	5342	MSDDIQQNNILEVFNNGYFENIQNIIVAGDEVPMVGLEEAPGYEIEVNYNHFGANPPPEMNPVEDYFAQSNENSGSPLLYNPPSPQNSPGSESSTNAKLDHMNRASDLLMAVSIGADLNKNKIIEQAVEAMEELFKLAIMGEPLWQHNGNDGMETLNGFQYLREFGSFDATMEQIMRMVEVGEPQCFLSYDCNCNFDQDVPSSFSKLNFEPLNIETSRETAFVEMNPMNILQLLMDTKQWGTTFYSIVSRTTLLGVILENVDGSYNGVLQVMSAEFHQCTPLIPARQSYFARYCKKHTNGTWGVVDVSLENLFPYPQVQFRRRPSGCVIQEVGNRGSKVTWIEHVEVDNKSLHPLFRPIVSSGFAFSAKRWIATINRHCQWLTTSMARTAPTTDGVLIP…	635	ATGAGTGATGATATCCAACAAAATAATATTTTGGAAGTGTTCAACAATGGCTATTTTGAGAATATTCAAAATATAATTGTAGCAGGGGATGAAGTTCCTATGGTGGGATTAGAAGAAGCTCCTGGGTATGAAATTGAGGTTAATTATAACCATTTTGGGGCAAATCCTCCTCCTGAAATGAATCCGGTGGAGGATTATTTTGCACAAAGTAATGAAAATTCTGGCTCCCCTTTATTGTATAATCCTCCATCCCCACAAAATTCACCGGGTTCAGAATCATCGACGAATGCTAAACTCGATCATATGAACCGAGCAAGTGATCTTCTTATGGCGGTCTCGATAGGAGCTGATCTGAACAAGAACAAAATCATCGAACAAGCTGTGGAAGCCATGGAAGAG…	1905	5.09	70.9986	nucl
Gorai.002G084700	GrSTARD7	Chr02	10742238	10743669	1432	MSAEFHQCTPLIPARQSYFARYCKKHTNGTWGVVDVSLENLFPYPQVQFRRRPSGCVIQEVGNRGSKVTWIEHVEVDNKSLHPLFRPIVSSGFAFSAKRWIATINRHCQWLTTSMARTAPTTDGVLIPQEGRGSLLKLAEKMTKNFFNNINSCSENVWSGLPQNFAAQDVRLRYGNILKVPGKPSGNIVIFTTSIQIPVPMEVLFDFLRHERTRNRWDLLSNQRHVRELVYVSNGENPGNRVSIMQVNSSPNKIEILYLQESYTDETGSYIVYAPMDIMAMSKILNGGNPKFVSILPSGFSIMPDKAPGQGDGAGGSILTLAFQSVDRLSNKEYMRPSTLKIIDAILSTTVASIKDAMLFGIR*	364	ATGTCAGCAGAGTTTCATCAGTGTACACCGTTAATACCAGCAAGACAAAGCTACTTCGCAAGGTACTGTAAAAAGCACACAAATGGAACATGGGGAGTGGTTGATGTTTCCTTGGAGAATTTATTCCCGTATCCACAAGTACAGTTTCGAAGAAGGCCATCAGGTTGTGTAATCCAAGAAGTAGGCAATAGAGGGTCAAAGGTAACATGGATTGAACATGTTGAAGTTGATAACAAATCACTTCACCCTCTCTTTCGTCCCATTGTTAGCTCAGGTTTTGCATTTAGTGCCAAACGATGGATTGCAACCATCAACAGGCATTGCCAATGGCTCACAACTTCAATGGCTAGAACCGCTCCTACAACTGATGGGGTTTTAATACCACAAGAAGGGAGGGGG…	1092	9.47	40.6777	cyto
Gorai.003G142200	GrSTARD8	Chr03	40618501	40624226	5726	MAMAVAQHRVSTSGSSSINKHLDASGKYVRYTAEQVEALERVYAECPKPSSLRRQQLIRECPILSNIEPKQIKVWFQNRRCREKQRKESSRLQTVNRKLSAMNKLLMEENDRLQKQVSQLVCENGYMRQQLHTVNASATDASCDSVVTTPQHSLRDPTNPAGLLSIAEETLAEFLSKATGTAVDWVQMPGMKPGPDSVGIFAISQSCSGVAARACGLVSLEPTKIAEILKDRPSWLRDCRNLEVFTMFPAGSGGTIELVYTQMFAPTTLAPARDFWTLRYTTTLENGSFVVCERSLSGSGAGPSTAAAAQFVRAEVLPSGYLIRPCEGGGSIIHIVDHLNLEAWSVPEVLRPLYESSKVIAQKMTIAALRYVKQIAQETSGEVVYSMGRQPAVLRTFSQ…	846	ATGGCTATGGCGGTGGCCCAACACAGGGTGAGCACCAGTGGTAGTAGCAGCATCAACAAACATCTTGATGCCTCAGGCAAGTATGTTAGGTACACAGCTGAGCAAGTTGAAGCCTTGGAACGAGTCTATGCTGAGTGCCCCAAGCCAAGTTCTTTGCGTAGGCAACAGTTGATAAGGGAATGCCCCATTCTTTCCAACATTGAACCTAAACAGATCAAAGTTTGGTTTCAAAATCGCAGGTGTAGAGAGAAGCAAAGGAAAGAGTCTTCAAGGTTGCAGACTGTAAATAGAAAATTATCAGCAATGAACAAGCTATTGATGGAGGAGAATGACCGGTTGCAAAAACAGGTTTCTCAGCTGGTTTGTGAGAATGGTTATATGAGGCAACAATTGCACACT…	2538	5.69	92.5543	chlo
Gorai.003G142800	GrSTARD9	Chr03	40737008	40745567	8560	MAGCSQSRGELKMEGWLYIIRSNRIGLQYSRKRYFVLEAHLLNCFKSMPISSLQESGRSAIIDSSIRVTDNGRESIHRKVFFIFTLYNSSNHNDQLKLGASSPEEAARWIHSFQEAALKGGPRPGNDVACSKSRWQSFRLSSSIESNHNDSIDWTLYPTTKMDRVTSDVVAPSPWTIFGCQNGLRLFKEAKDRDSHGKWDDHPAIMAVGVVDGTSEAIFQTLMSLGPSRSEWDFCFYKGSVVEHLDGHTDIVYKQLYSDWLPWGMKRRDLLLRRYWRREDDGTYVILYHSVVHKKCSPQKSYVRASLKSGGYVISPVTEGKHSVVKHMLAIDWKFWKSYLRTSAVRSITIRMLERVAALRELFKAKQGNYPTADLSSGELMRNVRLLQSEEDGIVDMCT…	737	ATGGCAGGTTGTTCTCAGAGCCGCGGAGAGTTAAAAATGGAAGGATGGCTGTATATAATACGTTCAAATCGGATTGGATTACAGTATTCAAGGAAACGTTACTTTGTTCTTGAAGCGCATCTTCTTAATTGCTTCAAATCCATGCCTATTTCCAGTCTCCAGGAATCAGGAAGAAGTGCAATCATTGATTCCAGCATTCGAGTTACAGATAATGGGAGGGAGAGCATTCACAGAAAAGTATTCTTCATATTCACCCTTTATAATAGTTCTAATCACAACGATCAACTTAAGCTAGGAGCTAGTAGTCCTGAAGAAGCAGCAAGATGGATTCATTCCTTTCAGGAAGCAGCCCTAAAGGGTGGTCCACGCCCTGGAAATGATGTTGCTTGTTCAAAGAGT…	2211	7.86	83.1425	nucl
Gorai.003G184900	GrSTARD10	Chr03	45554504	45558868	4365	MYGDCEAISSMGGNMVVSSETLFTSTFQNPNFTYLPLEPLPPMIPKEENGSLLRGKEEMKSGSESELQETTEQPLKKKRYHRHTAHQIQELEAVFKECPHPDDKQRMKLSQELGLKPRQVKFWFQNRRTQMKAQQDRSENVILRAENESLKSEFYRLQAELSKLVCPNCGGPPVPGGVSFDELRIENARLGEELERVCAIASRYIGRPIQTMGALMPPSLELDMNIYPRQFLEPMPPTLSETPSYPDNNNLILMEEEKTIAMELAMSATDEVAKMCRTNEPLWVRNNETGKEVLNLDEHSRMFHWPLNLKQRSSEFRTEASRDSSVVIMNSITLVDAFVDANKWMELFPSIVARAKCVQVISQGVSGTNGCLQLMYAELHVLSPLVPTREAYFLRYCQQ…	764	ATGTATGGAGATTGTGAAGCTATTTCATCAATGGGAGGGAATATGGTGGTGTCTTCAGAAACTTTATTTACATCAACATTTCAAAACCCTAATTTCACTTACTTGCCTTTGGAGCCTTTACCTCCTATGATCCCTAAAGAAGAAAATGGGTCATTGTTGAGAGGAAAAGAGGAGATGAAAAGTGGTTCCGAAAGTGAATTACAAGAAACCACTGAGCAGCCGTTGAAGAAGAAACGTTACCATCGACACACTGCTCATCAGATCCAAGAACTGGAAGCTGTTTTTAAGGAATGTCCTCATCCAGATGACAAACAAAGGATGAAACTAAGTCAAGAACTTGGCCTGAAACCACGACAAGTCAAGTTCTGGTTTCAAAACCGGCGTACTCAGATGAAGGCT…	2292	5.58	85.4383	nucl
Gorai.003G185000	GrSTARD11	Chr03	45568348	45573173	4826	MYGDCEAISSMGGNMVVSSETLFTSTFQNPNFTYLPLEPLPPMITKEENGSLLRGKEEMKSGSESELQETTEQPLKKKRYHRHTAHQIQELEAVFKDCPHPDDKQRMKLSQELGLKPRQVKFWFQNRRTQMKAQQDRSENVILRAENDSLKSEFYRLQAELSKLVCPNCGGPPVPGGVSFDELRIENARLGEELERVCAIASRYIGRPIQTMGELMPPSLELDMNIYPRQFLEPMPPPILSETPSYLDNNNLILMEEEKTIAMELAMSATDELVKMCRTNEPLWVRNNETGKEVLNLDEHSRMFHWPLNLKQRSSEFRTEASRDSSVVIMNSITLVDAFVDAHKWMELFPSIVARAKCVQVISQGVSGTNGCLQLMYAELHMLSPLVPTREAYFLRYCQ…	765	ATGTATGGAGATTGTGAAGCTATTTCATCAATGGGAGGGAACATGGTGGTGTCTTCAGAAACTTTATTTACATCAACATTTCAAAACCCTAATTTCACTTACTTGCCTTTGGAGCCTTTACCTCCTATGATCACTAAAGAAGAAAATGGGTCATTGTTGAGAGGAAAAGAGGAGATGAAAAGTGGTTCCGAAAGTGAACTACAAGAAACCACTGAGCAGCCATTGAAGAAAAAACGTTACCATCGACACACTGCTCATCAGATCCAAGAACTGGAAGCTGTTTTTAAGGACTGTCCTCATCCAGATGACAAACAAAGGATGAAACTGAGTCAAGAACTTGGCCTGAAACCACGACAAGTCAAGTTCTGGTTTCAAAACCGGCGTACTCAGATGAAGGCT…	2295	5.53	85.5485	nucl
Gorai.003G186900	GrSTARD12	Chr03	45717697	45726861	9165	MSKVVYEGWMVRYGRRKIGRSFIHMRYFVLENRLLAYYKRKPQDNQVPIKTMLIDGNCRVEDRGLKTHHGHMVYVLSVYNKKEKYHRITMAAFNIQEALMWKEKIESVIDKHQESQVANGNKYVSFEYKSGMDNGRTASSSDHESQFSAQEDEDDAPPDLLRRTTIGNGPPDSIFDWTQDFDSELSNQNANNQAFSRKHWRLLQCQNGLRIFEELLEVDYLPRSCSRAMKAVGVVEATCEEIFGLVMSMDGTRFEWDCSFQYGSLVEEVDGHTAILYHRLQLDWFPVFVWPRDLCYVRYWRRNDDGSYVVLFRSREHENCGPQPGYVRAHVESGGFNISPMKSQNGKPRTQVQHLMQIDLKGWGVGYISSFQQHCLLQMLNSVAGLREWFAQTDERGAT…	725	ATGTCAAAGGTGGTGTACGAAGGATGGATGGTGAGATATGGACGAAGGAAGATCGGCCGCTCCTTCATACACATGCGGTATTTCGTGCTCGAAAATCGGCTTCTGGCTTACTACAAGAGAAAACCACAAGATAATCAGGTTCCAATAAAGACTATGTTGATAGACGGAAACTGTAGAGTGGAGGATAGAGGCTTGAAGACCCACCATGGACACATGGTTTATGTTTTATCTGTTTACAACAAGAAAGAGAAGTACCACAGAATCACGATGGCAGCATTCAACATCCAGGAAGCCCTAATGTGGAAGGAAAAAATAGAGTCTGTAATTGATAAGCATCAAGAGTCACAAGTTGCAAATGGAAACAAATATGTTTCTTTTGAATATAAATCTGGGATGGAT…	2175	6.16	82.6886	chlo
Gorai.004G120700	GrSTARD13	Chr04	29730244	29736437	6194	MDGHGEMGLIGENFDPGFVGRMKEDGYEIRSESDNFDVASGDDQDAAADGPSKKKKYHRHTPRQIQELESFFKECPHPDEKQRMELSRRLGLEGKQIKFWFQNRRTQMKTQLERHENVILRQENDKLRAENDLLKQAMTTPICNSCGGPAVPGEISYEQHQLRIENARLKDELTRICALTNKFLGRPLSSSGSPIPPHSLNSNLELAVGRNGFGGLNNAGTSLPMGFEFGDGSMMPIVKPMVNEMQYDRSAFVDVALSAMDELIKMAQMDNPLWIKGLGGGMESLNVEEYKRNFSSCIGMKSSSYATEATKATGLVYLRGLALVEALMDANRWVEMFPCMISRAATIDVLSSGTGVTRDNELQVMDAEFQVLSPLVPVRQVRFIRFCKQHSEGVWAVVD…	797	ATGGATGGTCATGGTGAGATGGGGCTGATTGGGGAAAACTTTGATCCGGGTTTTGTTGGGAGGATGAAGGAAGACGGATACGAGATTAGGTCTGAAAGTGATAATTTTGATGTTGCTTCCGGTGATGATCAGGATGCTGCTGCCGATGGACCGTCTAAGAAGAAGAAGTACCACAGGCACACTCCACGTCAAATACAAGAGCTTGAATCTTTCTTCAAGGAGTGTCCTCATCCTGATGAAAAACAAAGAATGGAACTTAGCAGGAGGCTAGGCTTAGAGGGCAAGCAAATAAAGTTTTGGTTTCAAAACAGGAGAACCCAGATGAAGACCCAATTGGAACGCCATGAAAATGTAATTCTTAGGCAAGAGAATGATAAACTCCGAGCCGAAAATGATTTG…	2391	5.75	87.8024	nucl
Gorai.004G179600	GrSTARD14	Chr04	48942157	48953468	11312	MSKVVYEGWMVRYGRRKIGRSFIHMRYFVLENRLLAYYKRKPQDSQVPIKTLLIDGNCRVEDRGLKTQHGHMVYVLSVYNKKEKYNRITMAAFNIQEALIWKEKIESAIDQHQDSQMANGNKYVSFEYKSGMDNGRNASSSDYESQFSAQEDEDEAPPKTLLRRTTIGNGPPDSILDWTQEFDSELSNQNANSQAFSRKHWRLLQCQNGLRIFEELLEVDYLPRSCSKAMRAVGVVEATCEEIFGLVMSMDGTRFEWDCSFQYGSLVEEVDGHTAILYHRLQLDWFSMFVWPRDLCYVRYWRRNDDGSYVVLFRSREHENCGPQPGYVRAHVESGGFNISPLKSRNGKSRTQVQHLMQIDLKGWGVGCISAFQQHCLLQMLNSVAGLREWFAQTDERGA…	726	ATGTCGAAGGTGGTGTACGAAGGATGGATGGTGAGATATGGTCGAAGGAAGATCGGACGATCCTTCATACACATGCGATATTTCGTGCTCGAAAATCGGCTTCTAGCTTACTACAAGAGAAAGCCACAAGATAGTCAGGTTCCTATCAAGACCTTGTTGATAGATGGAAACTGTAGAGTGGAGGATCGAGGTTTGAAGACCCAACATGGACATATGGTTTATGTTTTGTCAGTTTACAACAAGAAAGAGAAGTACAACAGAATCACGATGGCAGCATTCAACATCCAGGAAGCCCTAATCTGGAAGGAAAAAATAGAGTCTGCGATTGATCAGCATCAAGATTCACAAATGGCCAATGGCAACAAATACGTTTCTTTTGAATATAAATCTGGAATGGAT…	2178	6.65	82.9141	chlo
Gorai.004G229400	GrSTARD15	Chr04	56401247	56407308	6062	MAMAVAQHRESSSGSNINKHLDNGKYVRYTAEQVEALERVYAECPKPSSLRRQQLIRECPILSNIEPKQIKVWFQNRRCRDKQKTEASRLQTVNRKLNAMNKLLMEENDRLQKQVSQLVNENGYMKQQLHTVNASTNDASCDSVVTTPPHSLKDANNPAGLLSIAEGTLKEFLSKATGTAVDWVQMPGMKPGPDSVGIFAISQSCSGVAARACGLVSLEPTKIAEILKDRPSWFRDCRNVEVFTMFRAGNGGTIELIYTQMFAPTTLAPARDFWTLRYTTTLENGSLVVCERSLSGSGAGPNAAAAAQFVRAEMLPSGYLIRSCEGGGSIVHIVDHLNLEAWSVPEVLRPLYESSKVVAQKMTIAALHYIRQIAQETSGEVVYGPGRQPAVLRTFSQRL…	844	ATGGCTATGGCGGTGGCCCAACACAGGGAGAGCAGTAGTGGCAGTAACATCAACAAGCATCTTGATAATGGCAAGTATGTTAGGTACACAGCTGAGCAAGTTGAAGCTTTAGAACGAGTGTATGCTGAGTGCCCCAAGCCAAGTTCTTTGCGTCGGCAACAGTTGATAAGGGAGTGCCCCATTCTCTCCAACATTGAACCTAAACAGATCAAAGTTTGGTTTCAGAATCGCCGATGTAGAGATAAGCAAAAAACAGAGGCTTCAAGGCTGCAGACGGTGAATAGGAAATTAAATGCCATGAACAAGCTGTTGATGGAGGAGAATGATCGGTTGCAAAAACAGGTGTCTCAGCTGGTGAACGAGAATGGGTATATGAAGCAACAACTGCATACTGTAAAT…	2532	5.81	92.3443	chlo
Gorai.004G230200	GrSTARD16	Chr04	56551873	56559790	7918	MAGSQSGDLKMEGWLHLIRSNRIGLQYSSKRYFVLEDHLLKSFKSMPISNLQEPGRSAIIDSSIRVTDNGRESIHRKVFFIFTLYNSSNHNDQLKLGASSPEEAARWIQSLQEAALKGGPYSGNDAAYSKSRWQSFRSSGSNNENHNNSLDWTLYSSTKMDRVTSDVVAPSPWTIFGCQNGLRLFKEAKERDSHRKWDDHPAIMAVGVVDETSEAIFQTLMSLGPSRSQWDFCFYKGCVVEHLDGHTDIVHKQLYSDWLPWAMKRRDLLLRRYWRREDDGTYVILYHSVCHKNCPPQKSYVRACLKSGGYVISPVNEGKQSVVKHMLAIDWKFWKSYLRTSAARPITIRMLERVAALRELFRAKQVKYPSDNLSSGELIRKVRLHQSVEDGAIDMCTQL…	738	ATGGCTGGTTCCCAGAGCGGAGATTTAAAAATGGAAGGATGGTTACATTTAATTCGTTCGAATCGGATTGGATTACAGTACTCAAGCAAACGTTACTTTGTTCTTGAAGATCATCTTCTTAAGAGCTTCAAATCCATGCCCATTTCCAATCTCCAGGAACCTGGTAGAAGTGCAATCATTGATTCTTCCATTCGAGTGACAGACAACGGGAGGGAAAGCATTCACAGAAAAGTGTTCTTCATATTCACCCTTTACAATAGTTCTAATCACAATGATCAACTTAAGCTAGGAGCTAGCAGTCCTGAAGAAGCAGCAAGATGGATTCAATCCTTGCAGGAAGCAGCCTTAAAGGGTGGTCCATACTCTGGAAATGATGCTGCTTATTCAAAGAGCAGATGG…	2214	8.05	83.3407	nucl
Gorai.005G119500	GrSTARD17	Chr05	24844135	24861065	16931	MGVNLWGCEGGKMGDVSSMEMWWLINIRATLIALLFISIFHFSKKFYVKFLTIWTSPPSSLLSSTLHLPSASSPISNQDSQSRTLEVVSDSDLKFLIDNLDEKRNEDENWENVINKKNNFLSYKAKCCKSKDRPLKYLSTAVFESCSPELLRDFYMDNDYRKQWDKTILDHVQLQVYTTSGVEIGRTLKKFPLLTPREYVLAWRLWEGKDTTLYCFIKDCEHPSAPRQKKYVRVEYFRSGWQIRKVPGRDASEIRMFHQEDAGLNVEMAKLAFAKGAWSFLCKMDNALRNYSSINHPPSTPSVSAATLIQKVPPDLDYRTDITSAVPTSVAYNDESRKKKLLRRPSKKFLAKALLLLGGVIYLCRAHSALGTKVTMACILTKLRKRDGSSRQSSHS*	397	ATGGGCGTCAACCTATGGGGATGTGAGGGTGGTAAGATGGGCGATGTTTCTTCAATGGAGATGTGGTGGCTGATTAACATAAGAGCTACTCTAATTGCTCTTCTTTTTATATCCATTTTTCATTTTTCCAAGAAGTTTTATGTTAAATTCCTTACAATATGGACATCTCCTCCTTCTTCTTTATTATCATCTACTCTTCATCTTCCTTCTGCTTCTTCACCCATTTCCAATCAAGATTCTCAATCAAGAACCCTAGAGGTTGTGTCTGATTCAGATTTGAAGTTTTTAATTGATAATTTGGATGAGAAGCGCAATGAGGACGAAAATTGGGAGAATGTAATCAACAAGAAAAACAACTTTCTATCCTACAAAGCCAAGTGCTGCAAATCGAAGGATAGA…	1191	9.43	45.3253	chlo
Gorai.005G150100	GrSTARD18	Chr05	41253210	41258380	5171	MPAGVMIPARNMPSMITGNGSVSGYGTSSGLTLGQIMFQQPNNVMEGQLHPLEMTQNASESEIARMRDEEFDSTNKSGSENHELGGSGDDQDPRPNKKKRYHRHTQHQIQEMEAFFKECPHPDDKQRKELGRELGLEPLQVKFWFQNKRTQMKTQHERHENTQLRTENEKLRADNMRYREALSTASCPNCGGPTAVGQMSFDEHHLRLENSRLREEIDRISAIAAKYVGKPVVNFPLLSSPAPPRPFDFGSQPVTEEMYGVGDLLRSISAPSEADKPMIIELAVAAMEELVRMAQVGEPLWMTSLDGTTCMLNEEEYIRTFPSGIGPKPTGFKCEASKETTVVIMNHINLVEILMDVNQWSTLFSGIVSKASTLDVLSTGVAGNYNGALQVMTAEFQVL…	762	ATGCCAGCCGGAGTAATGATCCCGGCAAGAAACATGCCCTCGATGATCACCGGAAACGGGAGCGTTAGTGGTTATGGAACATCCTCAGGACTTACTCTTGGTCAGATAATGTTCCAGCAGCCTAACAACGTGATGGAAGGTCAACTCCACCCTCTTGAGATGACCCAAAACGCTTCTGAAAGTGAAATTGCTCGAATGAGAGACGAAGAATTTGACAGTACAAACAAATCTGGTAGCGAAAATCATGAATTAGGTGGCTCTGGAGACGATCAAGATCCTCGTCCCAACAAAAAGAAGCGTTATCATCGCCATACCCAGCATCAGATCCAAGAAATGGAGGCATTTTTCAAAGAGTGTCCACACCCAGATGACAAGCAAAGGAAGGAGCTTGGGCGTGAG…	2286	5.55	83.2633	chlo
Gorai.006G047300	GrSTARD19	Chr06	15388780	15393011	4232	MGVDNRTAFLHSKRMASHGELRLIGENYDPGFIGMMKEDDGYGSSDDFEGALGNDQDTADNGRPPKKKKKFHRHNPHQIHELESFFKECPHPDEKQRRELSRRLALESKQIKFWFQNRRTQMKTQLERHENVFLKQENDKLRAENDLLRQAIASAICNNCGVPAVPDEISYEPSQLMIENSRLKDELNRARALTNKFLGRHLSSSSANPSPSPSQGLNSNVEVVVRRTGFCGLNNGSTSLPMGFEFGHGATMPLMNPSFAYEMPYDKSALVDVALAAMDELIKMAQMGNPLWIKGFGDGMETLNLEEYKRTFSSFIGMKPSGFTTEATRETAMVPLRGLALVDTLMDANRWAEMFPCMISRAVTIDVLSSGKGVTRDNALQLMEAEFQVLSPLVPIRQI…	759	ATGGGCGTTGACAATAGAACAGCTTTTCTTCATTCTAAAAGAATGGCTAGTCATGGTGAGCTGAGGCTGATTGGAGAAAACTATGATCCTGGTTTTATTGGGATGATGAAGGAAGATGATGGTTATGGGAGTAGTGATGATTTTGAAGGTGCGTTAGGTAATGATCAAGATACTGCTGATAATGGAAGACCACCTAAGAAGAAGAAGAAATTCCATAGGCACAATCCACATCAAATACATGAGCTTGAATCTTTCTTCAAAGAGTGTCCTCACCCGGATGAAAAACAAAGAAGGGAACTTAGTAGGAGGCTAGCCCTAGAGAGCAAGCAAATAAAATTTTGGTTTCAAAACAGGAGAACCCAAATGAAGACTCAATTGGAGCGCCATGAAAATGTATTT…	2277	6.22	83.7825	nucl
Gorai.006G070300	GrSTARD20	Chr06	28400882	28405887	5006	MDESFFDLMEFLKKPTITETFVDILLCAVPIWLAVMIGLFIGWAWRPRWTSLVFLGLRSKFRFVWTAPPGFGARRLWLAFTALSAFSVCRTVFSNFIKGRARKSTAETSNSAVPLQSPSPTVRISPEGAAGTVSPTTKAEERQQDIVTENDLAHLLHLLEGKEGEMEWQNMMERTTPNMSYQAWRHEPENAPAIYRSRTVFEDATPELVRDFFWDDEFRPKWDTMLSYVKILDECPRTGTMIVHWIKKFPFFCSDREYIIARRIWEAGNAYHCVTKGVPYPDLQKRDKPRRVELYFSSWVIRAVESRKGDGQMTACEVALVHYEDMGIPKDVAKLGVRHGMWGTVKKLHSGMRAYQNARKTNSSLSRCAQMARITTKISPDESAGSLRPATVEDEKDRT…	448	ATGGATGAATCTTTCTTCGATCTAATGGAATTCTTGAAGAAACCTACCATAACCGAAACATTCGTCGACATTTTGTTATGTGCGGTGCCCATATGGTTAGCAGTGATGATCGGGCTCTTCATCGGTTGGGCTTGGCGTCCTAGGTGGACCAGCTTGGTTTTTCTAGGTCTCCGATCTAAGTTCCGGTTCGTCTGGACTGCTCCCCCTGGGTTCGGAGCTCGCCGACTCTGGCTCGCCTTTACTGCTCTTTCCGCTTTCTCTGTTTGCCGTACTGTTTTCTCCAACTTTATTAAAGGGAGAGCCAGGAAATCGACTGCTGAAACTTCCAATTCGGCCGTTCCTTTACAATCTCCGTCGCCTACTGTGAGGATTTCGCCTGAAGGAGCGGCTGGTACAGTT…	1344	9.35	50.9958	chlo
Gorai.006G204800	GrSTARD21	Chr06	46058157	46061514	3358	MGLVSVFWEILKKPTIGDVVRELLIFIAPLWVAVIVGVLVGWAWKPKWATIGREMFMDCSGSKDSAPAESSESSFSGFGSLPSLNLIKFQLPSVISWISDDGAQKDSFFLSPTLHSNCSSSQNEKQKLGFLTDDDLEHLYKLVEEKDGGPAWIHMMDKSTPTIGYQAWQRDLEIGPTQYRSRTVFDDATPEMVRDFFWDDEFRSKLKWDEMLLSAETLESSPTDGTMVVQWVRKFPFFCSDREYLIGRRIWSCGRTYYCVTKGVPYPSIPRKTKPRRVDLYYSSWCIRAAESRKGDGQLTACEVLLFHHENMGIPWEIAKLGVKLGMWGTVRKIDPGLRAYQTERASGAPLSHSASMAQINTKVTQDYLTSLESNSNDSSELETHNSSEKPGKNNIPKL…	437	ATGGGTTTGGTGTCTGTTTTTTGGGAGATTTTAAAGAAACCCACAATTGGAGATGTGGTGAGGGAGTTACTGATTTTTATAGCTCCTTTATGGGTTGCTGTAATTGTTGGGGTTTTAGTTGGTTGGGCATGGAAGCCGAAGTGGGCAACTATAGGCAGGGAGATGTTCATGGATTGTTCTGGTTCTAAGGATTCGGCTCCTGCAGAATCTTCTGAGTCTTCTTTCAGTGGTTTTGGTTCCCTTCCGAGCTTGAATTTGATCAAGTTTCAGTTGCCTAGTGTTATCTCTTGGATTTCAGATGATGGGGCTCAAAAAGATTCTTTCTTTTTGTCACCTACTCTTCATTCCAATTGCAGTTCATCACAGAACGAGAAGCAAAAACTGGGTTTTCTGACAGAT…	1311	8.02	49.0202	nucl
Gorai.007G018700	GrSTARD22	Chr07	1406201	1409130	2930	MVLVSVFLEILRKPTIGDVLKELMIFIAPLWIAVIVGVLVGWAWKPKWANIGREMMIDCSVSKDSTPSSSDSSSKSFNLISSLNSIKFLLPSCISWIIDDEAQSDPFSLPPTVDSNCSSSQIPKGKTSFVTNEDLEHFVNLVEEKDGGPAWIHMMDCSTPTMFYQAWQRDLEAGPTEYRSRTVFEDTTPETVRDFFWDDEFRPKWDNMLVSAATMEECPTTGTMVVHWVRKFPFFCSDREYVFGRRIWESGRAYYCVTKGVPYGSVPRKNKPRRVDLYYSSWLIRAVESRKGDGQLTACEVLLFHHEDMGIPWKIAKVGVRQGMWGTVKKIDPGLRAYQKERTSGNTLSHCAFMAQINSKISADYLRSFESKSNDSSELETHNSSEKPSGKNIPKLLVV…	434	ATGGTTTTGGTGTCGGTTTTTTTGGAGATTTTAAGGAAACCCACAATTGGAGATGTTTTGAAGGAGCTAATGATTTTCATAGCTCCTTTATGGATTGCTGTAATTGTTGGTGTTTTAGTCGGATGGGCTTGGAAGCCAAAGTGGGCAAATATAGGCAGAGAAATGATGATTGATTGCTCAGTCTCTAAAGATTCAACACCTTCATCTTCAGATTCTTCATCTAAAAGTTTCAATCTCATTTCAAGCTTGAATTCGATCAAATTTTTATTGCCTAGTTGCATCTCTTGGATTATAGATGATGAAGCTCAAAGCGATCCTTTTTCTTTGCCACCCACCGTTGATTCCAATTGCAGTTCATCACAGATTCCAAAGGGGAAAACTAGTTTTGTGACAAATGAG…	1302	8.23	48.8581	cyto
Gorai.007G096000	GrSTARD23	Chr07	7061288	7067214	5927	MSFGGFLDNSTGGGFGGARMVADIPYSNNMATGATAIAQPRLMSPSLPKNIFNSPGLSLALQPNIDNQGDHGSRIMRESLEGSVGRRSREEEHESRSGSDNMDGASGDDQDAADKPPRKKRYHRHTPQQIQELEALFKECPHPDEKQRLELSKRLCLETRQVKFWFQNRRTQMKTQLERHENSLLRQENDKLRAENMSIRDAMRNPICTNCGGPAIIGDISLEEQHLRIENARLKDELDRVCALAGKFLGRPISTLATSIAPPLPNSSLELGVGSNGFGALSTVATTLPLAPDFGGGMSNALIPASRPTTAVTGLDRSVERSMFLELALAAMDELVKMAQTDEPLWIRSLEGGREILNQDEYLRTFTPCIGMKSNGFVTEASRESGMVIINSLALVETL…	821	ATGAGTTTTGGGGGATTTTTGGATAACAGCACTGGTGGAGGCTTTGGGGGTGCAAGAATGGTTGCAGACATCCCTTATAGCAATAACATGGCCACCGGTGCTACTGCTATTGCCCAGCCTCGGCTTATGTCTCCTTCTCTTCCTAAGAACATATTTAACTCTCCAGGGCTCTCCCTTGCTCTCCAACCGAATATAGATAATCAAGGAGATCATGGCAGCAGGATAATGCGTGAGAGTTTGGAGGGAAGTGTGGGGAGAAGAAGTAGAGAAGAAGAACATGAGAGCAGATCTGGGAGTGATAACATGGATGGAGCTTCGGGAGATGATCAAGACGCCGCCGACAAGCCTCCCAGGAAGAAGAGATACCACCGACACACTCCTCAGCAAATCCAAGAGCTT…	2463	6.07	89.1383	nucl
Gorai.008G117200	GrSTARD24	Chr08	35225700	35230559	4860	MNFGGFIDDSSGPNEGLGGARIVADVPYNTTTMPTGVFSQPRLVSSSIPKNMFNSPGLSLALQPNIDNQGDETRLGENFEGSIGRRSREEEHESRSGSDNMDGGSGDDHDPTTAAGDKPPRKKRYHRHTPQQIQELEALFKECPHPDEKQRLELSKRLCLETRQVKFWFQNRRTQMKTQLERHENSLLRQENDKLRAENMSIRDAMRNPICTNCGGPAIIGDMSLEEQHLRIENARLKDELDRVCALAGKFLGRPITGPPLPNSSLELGVGTNGTFGTTMATTTTLPLGHDALPTMVVPSNRPATTLDRSMFLELALAAMDELVKMAQTDEPLWIKNIEGGREMLNHDEYLRTFTPCIGLKPNGFVTEASRETGVVIINSLALVETLMDSNRWAEMFHC…	815	ATGAATTTTGGGGGGTTTATAGATGATAGTTCTGGTCCTAATGAAGGTCTTGGTGGTGCAAGAATAGTTGCAGACGTACCTTATAACACCACCACCATGCCTACTGGTGTTTTCTCTCAACCCCGCCTTGTTTCTTCTTCAATTCCTAAGAACATGTTCAACTCACCAGGCCTTTCTCTTGCTCTTCAACCCAATATAGATAATCAAGGAGATGAGACTAGATTAGGTGAGAATTTTGAAGGAAGTATTGGGAGAAGAAGCAGAGAAGAAGAACATGAAAGTAGATCTGGGAGTGATAATATGGATGGTGGTTCCGGTGATGATCATGACCCCACCACCGCGGCAGGTGATAAACCGCCGAGGAAAAAGAGATACCACCGTCATACACCTCAACAAATC…	2445	5.69	89.1131	nucl
Gorai.008G172800	GrSTARD25	Chr08	44809588	44814859	5272	MPAGVMVPTRNMPSMISGNGNVGGFGTISGLTLGQQPNNNMMEGQLHPFEMTQNTSESEIARMRDEEFDSALKSGSENHEGVSGDDDQDTRPNKKKRYHRHTQHQIQEMEAFFKECPHPDDKQRKELGRVLGLEPLQVKFWFQNKRTQMKTQHERQENSQLRAENEKLRADNMRYREALSTASCPNCGGPTAVGQMSFDEHHLRLENARLREEIDRISAIAAKYVGKPVVSYPLLSSPMTPRPLDFGSQTGSGEMYGAGELLRSINAPAEADKPMIIELAVAAMEELVKMAQVGEPLWMTSLDGSTSVLNEEEYIRTFPRGIGPKPTGFKGEASKETCVVIMNHISLVEILMDVHQWSTVFSAIVSKASTLDVLSTGIAGNYNGALQVMTAEFQVPSPL…	761	ATGCCGGCCGGTGTAATGGTTCCGACGAGAAACATGCCGTCAATGATCAGTGGAAACGGGAATGTTGGTGGCTTCGGAACTATCTCAGGACTTACCCTTGGTCAGCAGCCTAATAACAACATGATGGAAGGTCAGCTCCACCCTTTTGAGATGACCCAAAACACTTCTGAAAGTGAAATTGCTCGAATGAGAGATGAAGAATTCGACAGTGCACTCAAATCTGGCAGCGAAAATCATGAAGGTGTGTCTGGGGATGATGATCAAGATACTCGTCCTAACAAAAAGAAGCGTTACCATCGACATACCCAGCATCAGATTCAAGAAATGGAGGCGTTTTTCAAAGAGTGCCCGCACCCAGATGACAAGCAAAGGAAGGAACTTGGGCGTGTATTAGGGTTA…	2283	5.67	82.7917	nucl
Gorai.008G221700	GrSTARD26	Chr08	50819678	50829770	10093	MSKVVYEGWMVRYGRRKIGRSFIHMRYFVLENRLLAYYKRKPQDTQVPIKTLLIDGNCRVEDRGLKTHHGHMLYVLSVYNKKEKYHRITMAAFNIQEVLIWKEKIESVIDQHQEPQIANGNKYVSFEYKSGMDNGRTASSSDHECQFSAQEDEVDAPSSLLRRTTIGNGPPDSIFDWTQECDSELANHNANNQAFSGKHWRLLQCQNGLRIFEELVEVDYLPRSCSRAMKAVGVVEATCEEIFGLVMSMDGTRFEWDCSFQYGSLVEEVDGHTAIIYHRLQLDWFPLFVWPRDLCYVRYWRRNDDGSYVVLFRSREHENCGQQPGYVRAHVESGGFNISPLKSRNGKPRTQVQHLMQVDLKGWGVGYVSSFQQHCLLQMLNSVAGLREWFAQIEERGAP…	725	ATGTCGAAGGTGGTGTACGAAGGATGGATGGTGAGATATGGAAGAAGGAAGATCGGCCGATCTTTCATACACATGCGATATTTCGTACTCGAAAATCGACTTTTGGCTTATTACAAGAGAAAGCCACAAGATACTCAGGTTCCAATCAAGACCCTGTTGATAGACGGAAACTGTAGAGTGGAGGATCGAGGCTTGAAGACACACCATGGACATATGCTTTATGTTTTGTCTGTTTACAACAAGAAGGAGAAGTACCACAGAATCACGATGGCAGCATTCAACATCCAGGAAGTCCTAATATGGAAGGAAAAAATAGAGTCTGTAATTGATCAGCATCAGGAGCCTCAAATTGCTAATGGTAACAAATATGTTTCTTTTGAATATAAATCTGGGATGGAT…	2175	6.31	82.3073	chlo
Gorai.008G265200	GrSTARD27	Chr08	54455167	54457712	2546	MLYLVPFWIAFLVGILVGWAWKPKWAELLTQKLSSVVSKSLELSLPSSSSMSPMFCLKNFGSSSCLNSLNLQPEAWVIDNGEQGKTLSVSPSEYDNSSTSRSVVNEGCSSAITEEDLKHLCQLVEMRDGGPTWMHMMDRSTPNMSYQAWRRDPKTGPPQYRSRTVFENATARIVRDFFWDDEFRPKWDHMLAYSATIEECSTTGTMVVRWIRKFPFFCSDREYIIGRRIWEVDGSYYCVTKGVTCASVPRRNKPRRVDLYYSSWYIRAVESRRGNGQLTACEVLLFHHEDMGIPWEIAKLGVRQGMWGTVKKIKPGLCAYQKERESLASLSQSAYMAQVNTKISMEYLISLESNEVLSRSDVDSTSENPLAQNISRALIYGGLIVLACSLDHGALSKTF…	412	ATGTTGTATTTGGTTCCATTTTGGATAGCGTTTTTAGTAGGTATATTAGTTGGCTGGGCTTGGAAGCCGAAGTGGGCAGAACTGTTAACACAGAAACTGAGTTCTGTTGTATCCAAATCGTTGGAATTATCATTACCGTCATCGTCTTCTATGTCGCCTATGTTCTGTCTGAAAAACTTCGGTTCTTCTTCATGTTTGAACTCCTTGAATTTGCAGCCAGAAGCTTGGGTTATTGATAATGGAGAACAAGGGAAAACGCTCTCTGTTTCTCCTTCTGAATATGACAATTCCAGCACATCCAGATCAGTTGTTAATGAAGGGTGTTCAAGTGCTATTACGGAGGAGGATTTGAAGCATTTATGTCAGCTTGTTGAAATGAGGGACGGTGGTCCTACATGG…	1236	8.54	46.6264	plas
Gorai.008G293300	GrSTARD28	Chr08	56700252	56708352	8101	MDCGSGGVGASGSGGDHDSSDLSRRKKPYHRHTAHQIQRLESMFKECPHPDEKQRLHLSRELGLAPRQIKFWFQNRRTQMKAQHERADNSALRAENDKIRCENIAIREALKNVICPSCGGPPVTEDSYFDDQKMRMENAQLKEELDRVSSIAAKYIGRPISQLPPVQPVHISSLDIRMASFDGYGVGAGPSLDLDLLPGSSSSMPNLPFQPVVISDMDKSLMSDIAANAMEELLRLLQTNEPLWIKSNNDGKDALNLESYERIFPKPHNTHFKSPNIRVEASRDSGVVIMNGLALVDMFMDSNKWVELFPTIVSIAKTIEVISPGMLGTHSGSLQLMYEELQVLSPLVPTREFYTLRYCQQIEQGLWAIVNVSYDLPQFASQCRSHRLPSGCLIQDMPN…	712	ATGGATTGCGGAAGCGGCGGCGTAGGAGCGAGTGGTTCCGGCGGAGACCATGATTCCTCCGACCTTTCACGACGGAAAAAGCCTTACCATCGTCACACTGCTCACCAGATTCAGAGGCTTGAATCGATGTTCAAGGAATGTCCACACCCAGACGAGAAACAAAGGTTACATCTAAGTAGGGAATTGGGATTAGCACCAAGACAGATCAAGTTTTGGTTTCAAAATAGGAGGACACAAATGAAGGCACAACATGAAAGAGCCGATAACTCTGCACTTCGTGCTGAGAACGATAAGATCCGATGTGAAAACATAGCCATAAGAGAAGCACTTAAGAATGTGATTTGTCCTTCTTGTGGTGGTCCTCCTGTTACTGAAGATTCTTATTTTGATGACCAGAAA…	2136	6.27	78.1316	nucl
Gorai.009G049100	GrSTARD29	Chr09	3569942	3576181	6240	MMAVTSSCKEGTKIAMDNGKYVRYTPEQVEALERLYHECPKPSSMRRQQLIRECPILSNIEPKQIKVWFQNRRCREKQRKEASRLQAVNRKLTAMNKLLMEENDRLQKQVSQLVYENSYFRQQTQNTTLATTDTSCESVVTSGQHHLTPQHPPRDASPAGLLSIAEETLTEFLSKATGTAVEWVQMPGMKPGPDSIGIVAISHGRSGVAARACGLVGLDPTRVAEILKDRPSWYRDCRAVDVINVLSTGNGGTIELLYMQLYAPTTLAPARDFWLLRYTSVMEDGSLVVCERSLNNTQNGPSMPPAANFVRAELLPSGYLIRPCEGGGSIIHIVDHMDLEPWSVPEVLRPLYESSTLLAQQTTMAALRHLRQISQEISQPNVTGWGRRPAALRALSQKL…	841	ATGATGGCGGTGACCTCATCCTGCAAAGAAGGGACCAAGATAGCTATGGATAATGGCAAGTATGTGAGGTATACGCCCGAGCAAGTCGAAGCTTTAGAACGTCTCTACCATGAGTGTCCTAAGCCTAGCTCCATGCGTCGTCAACAACTCATTCGTGAGTGCCCCATCCTCTCCAACATCGAGCCCAAACAGATTAAAGTTTGGTTCCAAAATCGCAGATGTAGAGAAAAACAACGAAAAGAAGCATCACGCCTCCAAGCTGTGAATAGGAAGTTGACAGCTATGAATAAACTGTTGATGGAGGAGAATGATAGGTTACAAAAGCAAGTTTCACAGCTTGTTTATGAAAACAGCTATTTCCGCCAACAGACTCAAAATACGACTTTAGCCACCACGGAT…	2523	5.74	92.4527	cyto
Gorai.009G053100	GrSTARD30	Chr09	3844829	3855526	10698	MAGSGDGGNEREVLEDSINHSSSFSRHRYRRSMSSGEEDKGLLAFSGWVYHVGTNSIGHEYSHQRFLYVKGKYVEMYRRDPQENPGIRPIRKGIIGPTLMVEETGSRKVGNEELYTIQFYNRLDETKKGEIACTSAEESKKWIEALDYAKQQAEYELSRGGGARNKLSLEADIDLEGHRPRVRRYASGLKKLIRIGGGPELLSRSSSSLGTGSSDGDFEGEFGDAVEAHEWKCVRTINGVRILEDVADGKGGKASLVKAVAPVDASADTVLEVILNLDRHKRYEWDMLTGDLELVDSYDGNYDVVYGTYDPKYLGRWQSKRDFVFSRQWFQGQDGAYTILQFPAAHKKRPTRNGYQRTSIKPSTWEIRSLTNEKCLVTHMLEMNAAGWGRWKKSSSCSK…	749	ATGGCGGGATCAGGCGATGGAGGAAACGAGAGAGAGGTGTTGGAAGACAGCATCAATCACAGTAGCAGTTTTTCTAGACATAGGTATAGACGAAGCATGAGCTCCGGCGAAGAAGACAAGGGACTTTTAGCATTTTCCGGGTGGGTGTATCATGTAGGAACCAATTCGATTGGCCATGAGTATTCCCATCAACGCTTCTTATATGTAAAAGGGAAATATGTTGAGATGTATAGAAGAGATCCTCAGGAGAACCCCGGCATTCGACCTATTAGGAAGGGTATCATAGGACCTACACTAATGGTGGAGGAGACAGGGAGTCGAAAAGTCGGTAATGAGGAACTCTACACTATACAATTTTACAATCGATTAGATGAGACTAAGAAAGGAGAAATTGCTTGT…	2247	6.1	82.8474	nucl
Gorai.009G107500	GrSTARD31	Chr09	7796957	7803320	6364	MAMALAQHRESSSDSSINKHLDGGKYVRYTAEQVEALERVYAECPKPSSLRRQQLIRECPILSNIEPKQIKVWFQNRRCREKQKKESSRLQTVNRKLTAMNKLLMEENDRLQKQVSQMVCENGYMKQQLHTVNTSAADANCDSLGTTPQHSLRDTNSPAGLLSIAEETLAEFLSKATGTAVDWVQMPGMKPGPDSVGIFTISQSCSGVAARACGLVSLEPVKIAEILKDRPSWSRDCRNLEVFTMFPAGNGGTIELVYAQTFAPTTLAPARDFWTLRYTTTLENGSLVVCERSLSGSGAGPSAAAAAQFVRAEVLPSGYLIRPCEGGGSIIHIVDHLNLEAWSVPEVLRPLYESSKVIAQKMTIAALRYIRQIAQETSGEVVYSLGRQPAVLRTFSQRL…	844	ATGGCTATGGCGTTGGCCCAACATAGAGAAAGCAGCAGTGACAGTAGCATCAACAAACATCTTGATGGTGGCAAGTATGTTAGATACACGGCTGAGCAAGTTGAAGCTTTGGAACGAGTCTATGCTGAGTGCCCCAAGCCCAGCTCCTTGCGTAGGCAACAGTTGATAAGGGAATGCCCCATTCTTTCAAACATCGAACCTAAACAGATCAAAGTTTGGTTTCAAAATCGCAGGTGTAGAGAGAAGCAAAAAAAAGAGTCTTCAAGGCTGCAGACTGTGAATAGAAAATTAACAGCAATGAACAAGCTGTTGATGGAGGAGAATGATCGGTTGCAAAAACAGGTGTCTCAGATGGTCTGCGAGAATGGGTATATGAAGCAACAACTGCATACTGTAAAT…	2532	5.86	92.3071	chlo
Gorai.009G108000	GrSTARD32	Chr09	7827950	7835302	7353	MEGWLHIIRSNRIGLQYSRKRYFVLEDHLLKSFKSMPISNLQEPGRSVIIDSCIRVADNGRESIHSNVFFIFTLYNTSNHNDQLKLGASSPEEAARWIQSFKEAALKGGTYPGNDVACSKSRWQSFRSSGSSNTNHNSSIDWTLCSSTKMDRVTSDVVAPSPWTIFGCQNGLRLFKEAKDRDSHGKWDDHPAIMAVGVIDGTSEAIFQTLMSLGPSRSEWDFCFYKGSVIEHLDGHTDIIHKQLYGDWLPMGMKRRDLLLRRYWRREDDGTYVILYHSVFHKKCPPQKSYIRACLKSGGYVISPLNEEKHSVVKHMLAIDWKFWKSYLKTSAARSITIRMLERVAALRELFKAKQGKYPSADISSGELIRAVRLQQSEEDCVVDMCTQIEAGKSKENLS…	749	ATGGAAGGATGGTTACATATAATTCGTTCGAATCGGATTGGATTACAGTACTCAAGGAAACGTTACTTTGTTCTTGAAGATCATCTGCTTAAGAGCTTCAAATCCATGCCCATTTCCAATCTCCAGGAACCTGGTCGAAGTGTTATTATTGATTCCTGCATTCGAGTTGCAGACAATGGGAGAGAGAGCATTCACAGCAACGTATTCTTCATATTCACTCTTTATAATACTTCTAATCACAATGATCAACTTAAGCTAGGAGCTAGTAGTCCTGAGGAAGCAGCAAGATGGATTCAATCCTTCAAGGAAGCAGCTTTAAAGGGTGGTACATACCCTGGAAATGATGTTGCTTGTTCAAAGAGCAGATGGCAGTCCTTCAGATCGAGTGGTTCCAGTAAC…	2247	8.3	84.9629	nucl
Gorai.009G120600	GrSTARD33	Chr09	8927850	8932075	4226	MGMMASVSSMEFWCILNLRATLITLLLILFFHLSKKLYSKFFPPPSVLHLPSPSSSTSLPESQSRIPEIVSDSDLKFLIDNLDEKLDEDEKWETVIDKKTNSLSYKAKCCRPKNKPLKYLSTTVFEGCSPELLRDFYMDNNYRKQWDKTVIDHVQLQMNTTNGIEIGCTIKKFPLLTPREYVLAWRLWEGKDRTFYCFIKECEHPSAPRRKKYVRVGYFRSGWQIRKVPGRDASEIRMFHQEDAGLNVEMAKLAFAKGIWSYVCKMDNALRKYAVISHPPTSPSVSPSTLIQKVPPELDMINGDALPAVSASMATFEPVNDKPREKRLSRKPSKKFVAKSLLVIGGVICLSRGHSGLGAKVAMAYILTKLRKRGDRSSQSMQT*	384	ATGGGGATGATGGCAAGTGTTTCTTCAATGGAATTTTGGTGCATCCTTAACCTCAGAGCCACTCTTATTACTCTTCTTCTTATTCTCTTTTTTCATCTTTCCAAGAAACTTTACTCTAAATTCTTTCCTCCTCCTTCCGTTCTTCATCTTCCTTCTCCTTCTTCATCCACTTCCCTTCCTGAATCTCAATCAAGAATCCCAGAGATTGTATCTGATTCAGACTTGAAGTTTTTGATTGATAATCTGGATGAGAAGCTCGATGAGGACGAGAAATGGGAGACTGTAATTGATAAGAAAACCAACTCTTTATCCTACAAGGCCAAATGCTGCAGACCTAAGAATAAACCACTAAAATACCTGAGCACGACTGTATTTGAGGGTTGCTCTCCGGAGCTTCTG…	1152	9.52	43.6449	chlo
Gorai.009G135100	GrSTARD34	Chr09	10145613	10151513	5901	MGVVDMTNPPTKDFFASPALSLSLAGIFRDAGATAAAPTASASMEVEEGDEGSGGGGGSGSKKDDTVEISSENSGPARSRSEDDLLDHDDDEDDADKSKKKKRKKYHRHTADQIREMEALFKESPHPDEKQRQQLSKQLGLAPRQVKFWFQNRRTQIKAIQERHENSLLKQELDKLRDENKAMRETINKACCLNCGMATTAKDGSITAEEQQLRIENAKLKAEVEKLRTVIGKYPPGASTTGSCSSENDQENRSSLDFYTGIFGLEKSRIMEIVNQAMEELQKMATAGEPLWVRSVETGREILNYDEYVKEFSVESSSNGRPKRSIEASRETGVVFLDLPRLVQSFMDANQWKEMFPCIISKAATVDVICHGEAPNKNGAVQLMFAELQMLTPLVPTRE…	784	ATGGGCGTCGTCGACATGACTAACCCACCCACCAAAGATTTCTTTGCTTCTCCCGCTCTCTCCCTTAGCCTTGCCGGGATATTCCGGGATGCCGGTGCTACGGCGGCAGCTCCGACTGCGAGTGCGAGTATGGAGGTGGAGGAAGGAGATGAAGGAAGCGGAGGAGGAGGAGGATCAGGTAGTAAGAAAGATGACACTGTAGAAATCAGTAGCGAAAACTCGGGCCCTGCAAGATCAAGATCCGAGGATGACTTGCTAGATCACGACGATGACGAGGATGACGCCGATAAGTCCAAAAAGAAGAAGAGAAAGAAGTATCATCGTCACACCGCCGACCAAATCAGAGAAATGGAAGCGCTGTTTAAGGAATCACCCCATCCAGATGAGAAGCAAAGGCAG…	2352	6.13	86.6242	nucl
Gorai.009G136800	GrSTARD35	Chr09	10302464	10309544	7081	MAMSCKDGKPGSLDNGKYVRYTPEQVEALERLYHECPKPSSIRRQQLIRECPILSNIEPKQIKVWFQNRRCREKQRKEASRLQAVNRKLTAMNKLLMEENDRLQKQVSQLVYENGCFRQHTQNATLATKDPSCESAVMSGQQRETHQHPPRDASPAGLLSIAEETLAEFLSKATGTAVEWVQMPGMKPGPDSIGIIAISHGCPGVAARACGLVGLEPTRVAELLKDRPSWFHDCRAVDVLNVLPTANGGTIELLYMQLYAPTTLAPARDFWLLRYTSVLEDGSLVVCERSLKNTQNGPSMPPVQHFVRAEMLPSGYLIRPCEGGGSIIHIVDHMDLEPWSVPEVLRPLYESSTVLAQKTTMAALRQLRQIAQEVSQSNVTGWGRRPAALRALSQRLSRG…	843	ATGGCAATGTCCTGCAAGGATGGTAAACCTGGGAGCCTGGATAATGGGAAATATGTAAGGTACACGCCTGAGCAGGTTGAGGCCCTTGAAAGGCTTTATCATGAATGCCCCAAGCCTAGTTCTATTCGTCGTCAGCAACTGATTAGGGAGTGCCCTATTCTCTCCAACATTGAACCTAAACAGATCAAAGTTTGGTTCCAAAATAGAAGATGTAGAGAGAAACAGAGAAAAGAGGCATCACGCCTTCAAGCTGTAAATAGGAAGCTGACAGCAATGAACAAGCTTTTGATGGAGGAGAATGATAGGTTGCAAAAGCAGGTGTCACAGCTAGTTTATGAAAACGGATGCTTTCGCCAACATACTCAGAATGCTACACTTGCAACCAAAGATCCTAGCTGT…	2529	6	92.5371	cyto
Gorai.009G168000	GrSTARD36	Chr09	12928327	12930835	2509	MKSSPAACGQQSWSISDDSLRRYVQYASESCIQELLMSASVSVSPASETDKLGNRSDGWKVLTLENGVEISKRRSGSLHMFRSRWVLRSVSPQQFITVANAIDAAKQWDSELVEGRYIKDLEDNLSIIRLRFGDNSKPLFRKREFIVYERRETMEDGTLVVAVASLPKEIAAGLLPQQNNAIRGFLLQSGWVVEKLEDINSCIVTYVVQLDPAGWLPKWFVNRLNTKLVMIIEDLRKLVQTTAPH*	246	ATGAAAAGCAGCCCTGCAGCTTGCGGCCAGCAATCTTGGTCCATCAGCGACGACTCACTAAGAAGATACGTCCAATATGCAAGCGAAAGCTGCATACAGGAGTTGTTAATGTCGGCTTCGGTCTCGGTTTCACCAGCTTCAGAGACGGACAAGTTGGGGAATCGCAGTGATGGATGGAAGGTTCTGACCCTTGAAAACGGAGTGGAGATATCGAAGCGCAGGTCTGGATCGCTTCACATGTTCCGTAGCCGCTGGGTCCTCAGATCTGTCTCGCCCCAGCAGTTCATCACCGTCGCCAACGCCATAGATGCTGCCAAGCAATGGGACAGTGAGCTTGTAGAAGGCAGATATATTAAAGATCTTGAAGATAACTTGAGCATTATTCGTCTTAGGTTTGGA…	738	8.4	27.7168	chlo
Gorai.009G313600	GrSTARD37	Chr09	29335450	29342470	7021	MGLSQNEAKMEGWLYTIRSHPLGLQFSRKRYFVLHNHVLRSFKTIPISEKQEPVRSAVIDSCIRVIDNGRESINKKVFFIFTVYSILDGNNQIKLGACSSEEAAAWIRCLKAVALEEPPPCQAKNFVGSPTMTWPSLRSESTWMKLRKNSVKWPFRSSVHAEATTSDVIAPSHWKIFGCQNGLRLFKEAKDWNSLGGLWDDDPAIMAVGVVDGTSEAIFLALMSLGPSRSEWDYCVYHGSLVECLDGHTDIIHKKLYSDWLPWGMKRRDLLLQRYWRREDDGTYVILYHSVVHKKCPPQSGYVRAHLKSGGYVVTPVNQGQQSTVKHMLAIDWKLWKLYPRLSAARSLTILMLMRVAALRELFKAKRRNSSSICLSREWLRHIHLPQTEKPDDKTDTES…	738	ATGGGTCTCTCACAAAACGAAGCAAAAATGGAAGGTTGGTTATATACAATACGTTCCCATCCTCTTGGTTTACAATTCTCACGCAAACGTTACTTCGTTCTTCATAACCATGTTCTCAGGAGCTTTAAAACAATCCCCATTTCTGAAAAACAGGAACCTGTTAGAAGTGCAGTAATAGATTCTTGTATTCGGGTTATAGACAACGGAAGGGAGAGCATTAACAAAAAGGTGTTCTTCATTTTCACCGTTTACAGCATTTTGGATGGTAACAATCAGATTAAGCTTGGAGCATGTAGTTCAGAGGAAGCAGCAGCATGGATTCGTTGCTTAAAGGCTGTGGCATTAGAGGAGCCTCCTCCATGTCAAGCAAAGAATTTTGTAGGTTCTCCCACAATGACA…	2214	8.5	83.5266	nucl
Gorai.009G372000	GrSTARD38	Chr09	50367785	50371470	3686	MAENLMHALQYNSYGGGAAALKHVEVPIPTPNKGVVDGTSEAIFQTLMSLGPSRSEWDFCFYKGSVVEHLDGHTDIVLKQLYSDWLPWGMKRRDLLLRRYWRREDDGTYVILYHLVVHKKCSPQKSYVCASLKSNVCLKFMHKKRSF*	148	ATGGCTGAAAATCTTATGCATGCTTTACAATATAACAGCTATGGCGGAGGCGCTGCTGCTTTGAAGCATGTTGAAGTTCCGATCCCAACTCCAAATAAAGGTGTTGTAGATGGAACTTCAGAAGCCATTTTCCAGACACTAATGTCTCTTGGACCCTCAAGATCAGAATGGGACTTCTGTTTCTACAAGGGTAGTGTGGTCGAACATCTTGATGGTCATACTGATATTGTTCTCAAGCAGCTATATAGTGATTGGTTACCTTGGGGAATGAAAAGAAGGGATCTCTTGTTGCGGCGCTATTGGAGAAGAGAAGATGATGGAACATATGTTATTCTCTACCACTTAGTGGTTCACAAGAAATGTTCCCCACAGAAAAGCTATGTCTGTGCCAGCCTTAAA…	444	9.17	16.9386	nucl
Gorai.010G105900	GrSTARD39	Chr10	19282557	19288934	6378	MMAATSACKEGTKIAMDNGKYVRYTPEQVEALERLYHECPKPSSMRRQQLIRECPILSNIEPKQIKVWFQNRRCREKQRKEASRLQAVNRKLTAMNKLLMEENDRLQKQVSHLVYENSYFRQQTQNTTLATTDTSCDSAVTSGQHHLTPQHPPKDASPAGLLSIAEETLTEFLSKATGTAVEWVQMPGMKPGPDSIGIVAISHGCTGVAARACGLVGLDPTRVAEILKDRPSWYRDCRAVDVINMLSTANGGTIELLYMQLYAPTTLAPARDFWLLRYTSVMEDGSLVVCERSLNNTQNGPSMPPAVNFVRAELLPSGYLIRPCEGGGSIIHIVDHMDLEPWSVPEVLRPLYESSTLLAQKTTMAALRHLRQISQEISQPNVTGWGRRPAALRALSHKL…	838	ATGATGGCGGCGACCTCTGCCTGCAAAGAAGGGACCAAGATAGCAATGGATAATGGCAAGTATGTGAGGTACACGCCGGAGCAAGTGGAAGCTTTAGAACGGCTCTACCATGAGTGCCCCAAGCCAAGCTCCATGCGTCGCCAACAGCTCATTCGTGAGTGCCCCATCCTCTCCAACATCGAGCCTAAACAGATCAAAGTTTGGTTCCAAAATCGCAGATGTAGAGAAAAACAAAGGAAAGAGGCATCACGCCTCCAAGCTGTGAATAGGAAGTTGACTGCTATGAATAAACTGTTAATGGAGGAGAATGATAGGTTACAAAAGCAAGTTTCTCACCTTGTTTATGAAAACAGCTATTTCCGCCAACAGACTCAAAATACGACCCTTGCCACCACAGAT…	2514	5.74	92.1365	cyto
Gorai.010G177800	GrSTARD40	Chr10	52191031	52195759	4729	MFSPNLFESPHMFDMSHKTSESELMGKIRDDDYEIKSVNETMDAPSGDDQDPDQRPKKKRYHRHTQHQIQEMEAFFKECPHPDDKQRKELGRELGLEPLQVKFWFQNKRTQMKAQHERHENAILKAENEKLRAENNRYKEALSNATCPSCGGPAALGEMSFDEQHLRIENARLREEIDRISGIAAKYVGKPLSSLPHLSSHLHSRSVDLGASNFGNQSGFVGEMDRSGDLLRSVSGPTEADKPMIVELAVAAMEELIRMAQSGEPLWVPGDNSTDVLNEDEYLRSFPRGIGPKPLGLRSEASRESAVVIMNHVNLVEILMDVNQWSSVFCGIVSRAMTLEVLSTGVAGNYNGALQVMTAEFQVPSPLVPTRENYFVRYCKQHIDGTWAVVDVSLDNLRP…	726	ATGTTTAGCCCCAACTTATTTGAGAGTCCCCATATGTTCGACATGTCTCATAAGACCTCGGAAAGTGAACTAATGGGGAAGATCAGGGATGATGATTATGAGATCAAATCAGTCAATGAAACTATGGATGCTCCCTCTGGAGATGATCAAGATCCTGACCAACGCCCTAAAAAGAAGCGTTATCATCGTCATACCCAGCATCAAATCCAGGAGATGGAAGCATTCTTTAAGGAATGCCCTCACCCTGATGATAAGCAAAGGAAGGAGCTTGGCCGTGAGCTAGGGTTAGAACCTCTACAAGTCAAGTTTTGGTTCCAAAACAAGCGCACCCAAATGAAGGCCCAACATGAACGCCATGAAAATGCTATACTGAAGGCTGAGAATGAAAAACTCCGAGCT…	2178	5.77	79.6233	nucl
Gorai.010G205600	GrSTARD41	Chr10	57134487	57140788	6302	MEGWLYTIRSNRIGSQFSRKCYFILHNNVLKSYKATPISEEEEPVRSAIIDSCIRVTDDGRASINKKVFFIFTIYSTSVDNEQLKLGATSSEDAARWIRCLKDSALKESPCLAKNFSAPPKKIWSSLRLTNSKRTHSKDSVHWPFHSSVHAEAMTSDVVAPSPWKIFGCQNGLRLFKESKDKNTRGWHWNDIPAIMAVGVVDGTSEAIFRVVMSLGPSRSEWDFCLYHGSVVEHVDGHTDIIHKKLYSDWLPWGMKRRDLLLQRYWRREDDGTYVILYHSASHKKCPPHNGYVRARLKSGGYVITPVNNGKQSLVKHMLAIDWKFWKFYLRTPAARSLTIRMLERVAALRELFKAKQGNYPPECLSMEWTSDAHLPQLEKEDIKIDTQSPEETIKIEED…	728	ATGGAAGGTTGGCTATATACAATACGTTCTAATCGTATTGGCTCACAGTTCTCTCGCAAATGTTACTTCATTCTTCATAACAATGTTCTCAAAAGCTATAAAGCCACCCCCATTTCTGAAGAAGAGGAGCCTGTTAGAAGTGCCATAATTGATTCATGCATTCGGGTCACAGACGATGGAAGGGCAAGCATTAACAAGAAGGTCTTCTTCATTTTCACCATTTACAGCACTTCAGTTGATAATGAGCAGCTTAAGTTAGGTGCAACTAGCTCAGAGGATGCAGCAAGGTGGATTCGTTGCTTGAAGGATTCAGCATTAAAGGAATCTCCATGTCTTGCAAAGAATTTTTCAGCTCCTCCTAAGAAGATATGGTCATCTTTGAGATTGACTAATTCGAAG…	2184	8.74	82.5272	nucl
Gorai.011G004200	GrSTARD42	Chr11	346848	353719	6872	MALSMHKESLNNKQMDSSKYVRYTPEQVEALERVYNECPKPSSLRRQQLIRECPILSNIEPKQIKVWFQNRRCREKQRKEASRLQTVNRKLTAMNKLLMEENDRLQKQVSHLVYENGYMKQQLQTASVTTTDNNSCESVVVSGQHQQQQNPTPRHPQRDANNPAGLLTIAEETLAEFLSKATGTAVDWVQMIGMKPGPDSIGIVAVSRNCSGVAARACGLVSLEPTKVAEILKDRPSWYRDCRCIDVLSIIPTANGGTIELIYMQTYAPTTLAAARDFWTLRYTTSLEDGSLVICERSLTSSTGGPTGPPTTSFVRAEMLPSGFLIRPCDGGGSIIHIVDHVDLDVWSVPEVLRPLYESSKILAQKMTIAALRHIRQIAQETNGEIQYGGGRQPAVLRT…	854	ATGGCACTTTCCATGCACAAAGAGTCATTGAATAACAAGCAAATGGATAGTAGTAAGTATGTGAGGTATACACCAGAGCAAGTGGAAGCTTTGGAAAGAGTATACAATGAATGTCCAAAGCCTAGCTCTTTAAGAAGGCAGCAGCTCATTAGGGAGTGCCCTATTCTTTCCAACATTGAACCTAAACAGATCAAAGTTTGGTTTCAGAACCGAAGATGTCGAGAAAAGCAGAGGAAGGAAGCTTCCCGTCTCCAGACGGTGAACCGAAAGCTGACTGCCATGAATAAGCTGTTGATGGAAGAGAACGATCGATTGCAAAAACAGGTCTCGCATCTTGTATACGAGAATGGATACATGAAGCAGCAGCTGCAGACCGCTTCAGTAACGACCACGGACAAT…	2562	5.92	93.6989	cyto
Gorai.011G016200	GrSTARD43	Chr11	1142301	1146819	4519	MFNSDLYENLNMFDMFQRPSDSDQTERNGDDDNNDTKSGTEVDAPSADDDNQGPASSGPSRRRAKRKRYHRHTQRQIQEMEALFKECPHPDDKQRKQLSRELGLDPLQVKFWFQNKRTQLKAQTERHENGLLKAENEKLRAENHRYKEALNNTSCPTCGGPAALGEMSFEEQHLRLENARLREEIERISGVTAKYVGKPIGPSFSRFADRAPISFGTQPEFLGEYGGPGGGGGLGEVLRPVSVTNEADKPLIVELAVTAMEELIRMAQSGEPLWVTDENSIDVLNENEYLRIFPRGIGSKPFANLGFRSEASREAALIIMNPVNLVEILMDVNQWSRVFCGIVSRAMTLDVLSTGIAGNYNGALQVMTAEFQLPSPLVPTRENYFARYCKRHHDGIWAV…	735	ATGTTCAACTCGGACTTATATGAAAATCTCAACATGTTCGATATGTTCCAAAGGCCGTCTGATAGTGACCAGACGGAAAGGAACGGGGACGATGATAATAACGATACAAAATCAGGTACTGAAGTAGATGCACCATCTGCTGATGATGATAATCAAGGTCCTGCTTCTAGTGGACCTAGCCGTCGTCGTGCAAAAAGGAAGCGTTACCACCGTCATACTCAGCGACAAATCCAAGAAATGGAAGCATTGTTCAAAGAGTGTCCTCATCCAGATGATAAGCAAAGGAAACAACTCAGTCGTGAGTTAGGGTTAGACCCACTGCAAGTCAAGTTTTGGTTCCAAAACAAGCGTACCCAACTCAAGGCCCAAACTGAACGCCATGAAAATGGTTTGTTAAAG…	2205	5.75	80.7622	nucl
Gorai.011G090500	GrSTARD44	Chr11	9655483	9657821	2339	MNTSSVACSQSWSISEESLRRYVHFASESCVQELLMSASNDCGDGWKILLTLDNGVEISKRRSGSLHIFRSRCLLRSVSPQQFITVANAIDSAKQWDPDLVEARYIKDVEDNLSIIRLKFGENSKALFRKREFIVYERRESMEDGTVVVAVASLPKEIAAGLLPKPNNAIRGLLVQSGWVVEKLDDLNSCLVTYVLQLDPAGWLPKCFVNRLNTKLVMIIENLRKLVQTTPP*	233	ATGAACACTAGTTCCGTAGCTTGCAGCCAGTCATGGAGCATCAGCGAGGAGTCTCTAAGAAGATACGTGCACTTTGCAAGTGAGAGCTGTGTGCAGGAGTTGTTAATGTCGGCTTCCAATGATTGTGGGGATGGATGGAAGATCCTCCTCACCCTTGACAATGGAGTAGAGATATCCAAACGCAGGTCTGGCTCTCTTCACATTTTCCGTAGTCGCTGCCTGCTCAGATCTGTCTCACCCCAGCAATTCATCACCGTTGCCAATGCTATAGATTCTGCCAAGCAATGGGACCCTGACCTGGTAGAAGCCAGATATATAAAAGACGTTGAAGATAACTTGAGCATTATTCGTCTCAAGTTTGGAGAAAACTCCAAGGCTTTGTTCAGAAAAAGAGAATTC…	699	8.19	26.1001	chlo
Gorai.013G100200	GrSTARD45	Chr13	18360357	18366218	5862	MLAGVMIPARNMPTMISGNGNVSGFGTSLLVQPSNMMEGQLHPLESESEIGRMRDDELDSTTKSGSENHEAASGDDQNPRPNKKKRYHRHTQHQIQEMEAFFKECPHPDDKQRKELGRELGLEPLQVKFWFQNKRTQMKTQHERHENTQLRTENEKLRADNMRYREALSTASCPNCGGPTAVGQMSFDEHHLRLENARLREEIDRISAIAAKYVGKPVVSYPLLSSPMTPRPFEFGAQPGTGDMYGAGDLLRSISSPSEADKPIIIELAVAAMEELVRMAQMGEPLWMTSLDGTTYVLNEEEYIRTFPRGIGPKPTGFKCEASRETAVVIMNHINLVEILMDVNQWSTVFSGIVSKASTLDVLSTGIAGNYNGALQVMATEFQVPSPLVPTRESYYVRY…	756	ATGCTGGCCGGAGTTATGATTCCGGCGAGAAACATGCCGACGATGATAAGTGGAAACGGAAATGTTAGTGGTTTTGGGACATCCTTACTTGTTCAGCCAAGCAATATGATGGAAGGTCAACTCCACCCTCTGGAGTCCGAAAGTGAAATTGGTCGAATGAGAGATGATGAGTTGGACAGTACAACCAAATCTGGTAGCGAAAACCATGAAGCTGCCTCTGGTGATGATCAAAATCCTCGCCCTAATAAAAAGAAGCGTTACCATCGCCATACACAGCACCAGATCCAAGAAATGGAGGCCTTTTTCAAGGAGTGTCCTCACCCAGACGACAAGCAAAGGAAGGAACTTGGGCGTGAGTTAGGGTTAGAGCCATTGCAGGTGAAATTTTGGTTCCAAAAC…	2268	5.61	82.3391	vacu
Gorai.013G266900	GrSTARD46	Chr13	57939311	57948159	8849	MAMAMTHHHNRESSVDKHLDTGKYVRYTAEQVEALERVYAECPKPSSLRRQQLIRECPILSNIEPKQIKVWFQNRRCREKQRKEASRLQTVNRKLTAMNKLLMEENDRLQKQVSQLVCENGYMRQQLHTVNASATDASCDSAVTTPQHSLRNANNPAGLLSIAEETLAEFLSKATGTAVNWVQMPGMKPGPDSVGIFAISQSCSGVAARACGLVSLEPTKIAEILKDRPSWFRDCRKLEVFTMFPAGNGGTIELVYTQMFAPTTLAPARDFWTLRYTTTLENGSLVVCERSLSGSGAGPSVASAAQFVRAEVLPSGYLIRPCEGGGSIIHIVDQLNLEAWSVPEVLRPLYESSKVIAQKMTIPALRYVRQISQETSGEVVYSLGRQPAVLRTFSQRLSR…	837	ATGGCTATGGCGATGACACATCATCACAACAGGGAAAGCAGCGTAGACAAGCATTTAGATACAGGCAAGTATGTTAGGTACACAGCTGAACAAGTTGAAGCTTTGGAACGTGTTTATGCTGAATGTCCAAAACCAAGTTCTTTGCGTAGGCAACAGTTAATAAGGGAATGTCCTATTCTTTCTAACATTGAGCCTAAACAGATCAAAGTTTGGTTCCAAAATCGCAGGTGTAGAGAGAAACAAAGGAAAGAAGCTTCAAGGCTTCAAACAGTAAATAGAAAATTAACAGCAATGAATAAGCTGTTAATGGAAGAGAATGATAGGTTGCAAAAACAGGTTTCTCAGTTGGTTTGTGAGAATGGGTACATGAGACAGCAATTGCATACTGTAAATGCATCT…	2511	5.82	91.6526	chlo

## Sheet: Tcacao
Gene_ID	Gene_name	Chromosome	Start	End	Isoeletric point (PI)	Molecular Weight (MW)/kDa
Thecc.01G251400	TcSTARD1	Chromosome_1	28423310	28427611	5.42	61.491
Thecc.01G366600	TcSTARD2	Chromosome_1	37235112	37241690	6	93.4612
Thecc.02G313000	TcSTARD3	Chromosome_2	40071509	40077957	5.77	82.056
Thecc.03G172500	TcSTARD4	Chromosome_3	27314789	27321723	5.99	88.7743
Thecc.03G208300	TcSTARD5	Chromosome_3	29299027	29302669	9.29	49.5481
Thecc.03G217400	TcSTARD6	Chromosome_3	29759145	29762621	8.39	48.4557
Thecc.03G309000	TcSTARD7	Chromosome_3	34562538	34567893	5.36	88.7279
Thecc.03G315300	TcSTARD8	Chromosome_3	34901832	34912781	6.22	82.5284
Thecc.04G064800	TcSTARD9	Chromosome_4	8591107	8595695	6.54	74.9956
Thecc.04G246300	TcSTARD10	Chromosome_4	31313738	31318436	9.12	50.8767
Thecc.06G001600	TcSTARD11	Chromosome_6	235256	244266	5.92	94.0082
Thecc.06G052000	TcSTARD12	Chromosome_6	6252047	6256699	9.65	46.4215
Thecc.06G066000	TcSTARD13	Chromosome_6	11023084	11024993	7.64	26.3962
Thecc.06G092500	TcSTARD14	Chromosome_6	18436799	18442372	6.08	86.0014
Thecc.06G098100	TcSTARD15	Chromosome_6	19284714	19292836	6.13	92.2238
Thecc.06G215800	TcSTARD16	Chromosome_6	26466975	26472294	5.8	78.9196
Thecc.07G046300	TcSTARD17	Chromosome_7	2419213	2422665	8.66	69.2959
Thecc.09G037200	TcSTARD18	Chromosome_9	1827244	1841440	7.31	86.3438
Thecc.09G046200	TcSTARD19	Chromosome_9	2319740	2326844	5.8	92.3088
Thecc.09G341600	TcSTARD20	Chromosome_9	41139188	41147080	5.75	92.0709
Thecc.09G342500	TcSTARD21	Chromosome_9	41195346	41202875	7.56	83.1355
Thecc.10G075600	TcSTARD22	Chromosome_10	4380452	4391483	8.68	83.8012
Thecc.10G147300	TcSTARD23	Chromosome_10	21141560	21146740	6.3	80.2543

## Sheet: Vvinifera
Gene_ID	Gene_name	Chromosome	Start	End	Isoeletric point (PI)	Molecular Weight (MW)/kDa
VIT_202s0012g02030	VvSTARD1	chr2	8739817	8745455	5.65	88.3762
VIT_202s0025g02820	VvSTARD2	chr2	2435823	2438638	7.91	48.603
VIT_202s0033g00080	VvSTARD3	chr2	13478823	13525251	6.32	82.4755
VIT_202s0033g00120	VvSTARD4	chr2	13595184	13672791	6.32	84.1475
VIT_204s0008g03250	VvSTARD5	chr4	2700862	2709557	5.8	92.6039
VIT_204s0079g00480	VvSTARD6	chr4	10997910	11025564	5.95	78.7861
VIT_205s0020g04870	VvSTARD7	chr5	6714786	6741139	9.18	50.0007
VIT_206s0004g02720	VvSTARD8	chr6	3374081	3381406	7.56	82.9582
VIT_206s0004g02800	VvSTARD9	chr6	3508162	3516488	5.87	92.249
VIT_209s0002g03740	VvSTARD10	chr9	3415009	3424292	6.06	92.3298
VIT_209s0002g04340	VvSTARD11	chr9	3968554	3972003	7.5	67.1691
VIT_209s0054g01590	VvSTARD12	chr9	22597370	22602145	9.56	42.9113
VIT_210s0003g04670	VvSTARD13	chr10	8333683	8341185	5.93	92.8359
VIT_210s0116g00680	VvSTARD14	chr10	300629	304046	5.91	79.6654
VIT_212s0035g02080	VvSTARD15	chr12	22404152	22405751	6.75	26.7686
VIT_212s0059g02310	VvSTARD16	chr12	7102011	7106874	5.6	82.6987
VIT_213s0019g04320	VvSTARD17	chr13	5643638	5654574	5.66	80.584
VIT_215s0048g02000	VvSTARD18	chr15	16133409	16138270	5.84	87.9029
VIT_215s0107g00410	VvSTARD19	chr15	8665638	8690412	5.75	50.1436
VIT_216s0100g00670	VvSTARD20	chr16	16144827	16148486	5.91	86.6472
VIT_217s0053g00780	VvSTARD21	chr17	16227507	16230509	6.37	81.9782

## Sheet: Sheet1
>evm.model.Ga01G0258
ATGGATGAGACGTTCTTCGATCTAATGGAGTTATTGAAGAAGCAATCGATAACAGAAACAGTTGTCGACATTTTGATATATGCCGTGCCTATATGGTTAGCCGTAACGATCGGGCTTGCAGTCGGTTGGTCTTGGCGTCCTAGGTGGACCGGCTTGGTTCTTCTTGCCTTTCGACCAAAGTTCCGGTTCATTTGGACCGCTCCTCCAGGATTCGGAGCTCGCCGACTTTGGTTAGCCTTCACCGCGCTCTCGGCTTTCTCCGTTTTTCGGACGATTTTCTGTAACTTTATTAAAAGGAGATTTAAGGAATCGGCTTCGGATTCTTCGGTTCCATTACAATCTCCGCCGCCTACGGCGTGGATTTCACCGGAAAGTGTTGCTGATGCTGTTAGCCCCGGC…
>evm.model.Ga01G2128
ATGGCGGAAGCGACTGTTTCGGTGATCTTGGAGCAGATGACTGCAATCACCATTGATAAAGCAATCGAAGCCTGGAGTATGGTGCAAGGTGCTGAGAAAGAGGTGAAAAGGCTTGAAACCAACTTTAAAGCACACCGGTTGGAGCTTGAAGATGCAGAGGAGAAAGAATACGTGGAAAAACGGTTGCAAACAGATCCTTCTGGCTCTGCTTCTGTTCGTAACTGGAAGATACAATGTAGGGGAAAGGATGCTGTACCTGAGAATGCGTCTGTAAATACCTTTGTTTATGAGAATCTACTAGAATCACTGCCTTCATCTCTTCTTAAAATGTCGAGTGGTTCAAATAATGAACATCACAATAATTCTCTTGACTGGACTCTTTATTCATCCACGAAGATG…
>evm.model.Ga01G2372
ATGGCTATGGCGGTGGCCCAACACAGGGTGAGCACCAGTGGTAGTAGCAGCATCAACAAACATCTTGATGCCTCAGGCAAGTATGTTAGGTACACAGCTGAGCAAGTTGAAGCCTTGGAACGAGTCTATGCTGAGTGCCCCAAGCCAAGTTCCTTGCGTAGGCAACAGTTGATAAGGGAATGCCCCATTCTTTCCAACATTGAACCTAAACAGATCAAAGTTTGGTTTCAAAATCGCAGGTGTAGAGAGAAGCAAAGGAAAGAGTCTTCAAGGTTGCAGACTGTAAATAGAAAATTATCAGCTATGAACAAGCTATTGATGGAGGAGAATGACCGGTTGCAAAAACAGGTTTCTCAGCTGGTTTGTGAGAATGGTTATATGAGGCAACAATTGCACACT…
>evm.model.Ga01G2416
ATGGCAGGTTGTTCGCAGAGTGGCGGAGAGTTAAAAATGGAAGGATGGCTGTATATAATACGTTCAAATCGGATTGGATTACAGTATTCAAGGAAACGTTACTTTGTTCTTGAAGCGCATCTTCTTAATTGCTTCAAATCCATGCCTATTTCCAGTCTTCAGGAATCAGGAAGAAGTGCAATCATTGATTCCAGCATTCGAGTTACAGATAATGGGAGGGAGAGCATTCACAGAAAAGTATTCTTCATATTCACCCTTTATAATAGTTCTAATCACAATGATCAACTTAAGCTAGGAGCTAGTAGTCCTGAAGAAGCAGCAAGATGGATTCATTCCTTTCAGGAAGCAGCCTTAAAGGGTGGTCCACGCCCTGGAAGTGATGTTGCTTGTTCAAAGAGT…
>evm.model.Ga01G2760
ATGTATGGAGACTGTGAAGCTATTTCATCAATGGGAGGGAATATGGTGGTGTCTTCAGAAACTTTATTTACATCAACATTTCAAAACCCTAATTTCACTTACTTGCCTTTGGAGCCTTTACCTCCTATGATCCCTAAAGAAGAAAATGGGTCATTGTTGAGAGGAAAAGAGGAGATGAAAAGTGGTTCCGAAAGTGAATTACAAGAAACCACTGAGCAGCCATTGAAGAAGAAACGTTACCACCGACACACTGCTCATCAGATCCAAGAACTGGAAGCTGTTTTTAAGGAATGTCCTCATCCAGATGACAAACAAAGGATGAAACTGAGTCAAGAACTTGGCCTGAAACCACGACAAGTCAAGTTCTGGTTTCAAAACCGGCGTACTCAGATGAAGGCT…
>evm.model.Ga01G2761
ATGTATGGAGATTGTGAAGCTATTTCATCAATGGGAGGGAATCTGGTGGTGTCTTCAGAAACTTTATTTACATCAACATTTCAAAACCCTAATTTCACTTACTTGCCTTTGGAGCCTTTACCTCCTATGATCCCTAAAGAAGAAAATGGGTCATTGTTGAGAGGAAAAGAGGAGATGAAAAGTGGTTCCGAAAGTGAATTACAAGAAACCACTGAGCAGCCATTGAAGAAGAAACGTTACCACCGACACACTGCTCATCAGATCCAAGAACTGGAAGCTGTTTTTAAGGAATGTCCTCATCCAGATGACAAACAAAGGATGAAACTGAGTCAAGAACTTGGCCTGAAACCACGACAAGTCAAGTTCTGGTTTCAAAACCGGCGTACTCAGATGAAGGCT…
>evm.model.Ga01G2779
ATGTCAAAGGTGGTGTACGAAGGATGGATGGTGAGATATGGACGAAGGAAGATCGGCCGCTCCTTCATACACATGCGGTATTTCGTGCTCGAAAATCGGCTTCTGGCTTACTACAAGAGAAAGCCACAAGATACTCAGGTTCCAATAAAGACTATGTTGATAGATGGAAACTGTAGAGTGGAGGATAGAGGCTTGAAGACTCACCATGGACACATGGTTTATGTTTTATCTGTTTACAACAAGAAAGAGAAGTACCACAGAATCACGATGGCAGCATTCAACATCCAGGAAGCCCTAATGTGGAAGGAAAAAATAGAGTCTGTAATTGATAAGCATCAAGAGTCACAAGTTGCAAATGGCAACAAATATGTTTCTTTTGAATATAAATCTGGGATGGAT…
>evm.model.Ga03G1221
ATGGGCGTCAACCTATGGGGATATGAGGGTGGTAAGATGGGCGATGTTTCTTCAATGGAGATGTGGTGGCTGATTAATATAAGAGCTACTCTAATTGCTCTTCTTTTTATATCCATTTTTTATTTTTCCAAGAAGATTTATGTTAAATTCCTTACAATATCGACATCTCCTTCTTCTTCTTCTTCTTTATTATCATCTACTCTTCATCTTCCTTCTGCTTCTTCACCCATTTCCAATCAAGATTCTCAATCAAGAACCCTAGAGGTTGTGTCTGATTCAGATTTGAAGTTTTTAATTGATAATTTGGATGAGAAGCGCAATGAGGACGAAAATTGGGAGAATGTAATCGACAAGAAAAACAACTTTCTATCCTACAAAGCCAAGTGCTGCAAATCGAAG…
>evm.model.Ga03G1491
ATGCCAGCCGGAGTAATGATCCCGGCAAGAAACATGCCGTCGATGATCACCGGAAACGGGAGCGTTAGTGGATATGGAACATCCTCAGGACTTACACTTGGTCAGATAATGTTCCAGCAGCCTAACAACATGATGGAAGGTCAACTCCACCCTCTTGAGATGACCCAAAACGCTTCTGAAAGTGAAATTGCTCGAATGAGAGACGAAGAATTCGACAGTACAAACAAATCTGGTAGCGAAAATCATGAATTAGGTGGCTCTGGAGACGATCAAGATCCTCGTCCCAACAAAAAGAAGCGTTATCATCGCCATACCCAGCATCAGATCCAAGAAATGGAGGCATTTTTCAAAGAGTGTCCACACCCAGATGACAAGCAAAGGAAGGAGCTTGGGCGTGAG…
>evm.model.Ga05G0497
ATGATGGCGGTGACCTCATCCTGCAAAGAAGGGACCAAGATAGCTATGGATAATGGCAAGTATGTGAGGTATACGCCCGAGCAAGTCGAAGCTTTAGAACGTCTCTACCATGAGTGTCCTAAGCCTAGCTCCATGCGTCGTCAACAACTCATTCGTGAGTGCCCCATCCTCTCCAACATCGAGCCCAAACAGATTAAAGTTTGGTTCCAAAATCGCAGATGTAGAGAAAAACAACGAAAAGAAGCATCACGCCTCCAAGCTGTGAATAGGAAGTTGACAGCTATGAATAAGCTGTTGATGGAGGAGAATGATAGGTTACAAAAGCAAGTTTCACAGCTTGTTTATGAAAACAGCTATTTCCGCCAACAGACTCAAAATACGACTTTAGCTACCACGGAT…
>evm.model.Ga05G0536
ATGGCGGGATCAGGCGATGGAGGAAACGAGAGAGAGGTGTTGGAAGACAGCATCAATCACAGTAGCAGTTTTTCTAGACATAGGTATAGACGAAGCATGAGCTCCGGCGAAGAAGACAAGGGACTTTTAGCATTTTCCGGGTGGGTGTATCATGTAGGAACCAATTCGATTGGCCATGAGTATTCCCATCAACGCTTCTTATATGTAAAAGGGAAATATGTTGAGATGTATAGAAGAGATCCTCAAGAGAACCCCGGCATTCGACCTATTAGGAAGGGTATCATAGGACCTACACTAATGGTGGAGGAGACAGGGAGTCGAAAAGTCGGTAATGAGGAACTCTACACTATACAGTTTTACAATCGATTAGATGAGACAAAGAAAGGAGAAATTGCTTGT…
>evm.model.Ga05G3199
ATGGGTCTCTCTCAAAATGAAGCAAAAATGGAAGGTTGGTTATATACAATACGTTCCAATCCTCTTGGTTTACAATTCTCACGCAAACGTTACTTCGTTCTTCATAACCATGTTCTCAGGAGCTTTAAAGCAAACCCCATTTCTGAAAAACAGGAACCTGTTAGAAGTGCAGTAATAGATTCATGTATTCGGGTTATAGACAACGGAAAGGAGAGCATTAACAAAAAGGTGTTCTTCATTTTCACCGTTTACAGCATTTTGGATGGTAACAATCAGATTAAGCTTGGAGCAAGTAGTTCAGAGGAAGCTGCAGCATGGATTCGTTGCTTAAAGGATGTGGCATTAGAGGAGCCTCCTCCATGTCAAGCAAAGAATTTTGTAGGTTCTCCCACAATGACA…
>evm.model.Ga05G1094
ATGGCTATGGCGTTGGCCCAACATAGAGAAAGCAGCAGTGACAGTAGCATCAACAAACATCTTGATGGTGGCAAGTATGTTAGATACACGGCTGAGCAAGTTGAAGCTTTGGAACGGGTCTATGCTGAGTGCCCCAAGCCCAGCTCCTTGCGTAGGCAACAGTTGATAAGGGAATGCCCCATTCTTTCAAACATCGAACCTAAACAGATCAAAGTTTGGTTTCAAAATCGCAGGTGTAGAGAGAAGCAAAAAAAAGAGTCTTCAAGGCTGCAGACTGTGAATAGAAAATTAACAGCAATGAACAAGCTGTTGATGGAGGAGAACGATCGGTTGCAAAAACAGGTGTCTCAGCTGGTCTGCGAGAATGGGTATATGAAGCAACAACTGCATACTGTAAAT…
>evm.model.Ga05G1099
ATGGCCGGTTCACAGATCGGAGAATTAAAAATGGAAGGATGGTTACATATAATTCGTTCGAATCGGATTGGATTACAGTACTCAAGGAAACGTTACTTTGTTCTTGAAGATCATCTGCTTAAGAGCTTCAAATCCATGCCCGTTTCCAATCTCCAGGAACCTGATCGAAGTGTTATTATTGATTCCTGCATTCGAGTTACAGACAATGGGAGAGAGAGCATTCACAGCAACGTATTCTTCATATTCACTCTTTATAATAGTTCTAATCACAATGATCAACTTAAGCTAGGAGCTAGTAGTCCTGAGGAAGCAGCAAGATGGATTCAATCCTTCCAGGAAGCAGCTTTAAAGGGTGGTACATACCCTGGAAATGATGTTGCTTGTTCAAAGAGCAGATGG…
>evm.model.Ga05G1224
ATGGGGATGATGGCAAGTGTTTCTTCAATGGAATTTTGGTGCATCCTTAACCTCAGAGCCACTCTTATTACTCTTCTTCTTCTTCTCTTTTTTCATCTTTCCAAGAAACTTTACTCTAAATTCTTTCCTCGTTCTTCCGTTCTTCATCTTCCTTCTCCTTCTTCATCCACTTCCCTTCCTGAATCTCAATCAAGAATCCCAGAGATTGTATCTGATTCAGACTTGAAGTTTTTGATTGATAATCTGGATGAGAAGCTCGATGAGGACGAGAAATGGGAGACTGTAATTGATAAGAAAACCAACTCTTTATCCTACAAGGCAAAATGCTGCAGACCTAAGAATAAACCACTAAAATACCTGAGCACGACTGTATTTGAGGGTTGCTCTCCGGAGCTTCTG…
>evm.model.Ga05G1376
ATGAGTGAAACCTGCTTCTACTCATCCAAATCCCATATTGCCATGGGCGTCGTCGACATGACTAACCCACCCACCAAAGATTTCTTTGCTTCTCCCGCTCTCTCCCTTAGCCTTGCCGGGATATTCCGGGATGCCGGTGCTACGGCGGCAGCTGCAACTGCGAGTGCGAGTATGGAGGTGGAGGAAGGAGATGAAGGAAGCGGAGGAGGAGGAGGATCAGGTAGTAAGAAAGATGACACTGTAGAAATCAGTAGCGAAAACTCGGGCCCTGCAAGATCAAGATCCGAGGATGACTTGCTAGATCACGACGATGACGAGGATGACGCCGATAAGTCCAAAAAGAAGAAGAGAAAGAAGTATCATCGTCACACCGCCGACCAAATCAGAGAAATGGAAGCG…
>evm.model.Ga05G1392
ATGGCAATGTCCTGCAAGGATGGTAAACCTGGGAGCCTGGATAATGGGAAATATGTAAGGTACACGCCTGAGCAGGTTGAGGCCCTTGAAAGGCTTTATCATGAATGCCCCAAGCCTAGTTCTATTCGTCGTCAGCAACTGATTAGGGAGTGCCCTATTCTCTCCAACATTGAACCTAAACAGATCAAAGTTTGGTTCCAAAATAGAAGATGTAGAGAGAAACAGAGAAAAGAGGCATCACGCCTTCAAGCTGTAAATAGGAAGCTGACAGCAATGAACAAGCTTTTGATGGAGGAGAATGATAGGTTGCAAAAGCAGGTGTCACAGCTGGTTTATGAAAACGGATGCTTTCGCCAACATACTCAGAATGCTACACTTGCAACCAAAGATCCTAGCTGT…
>evm.model.Ga05G1712
ATGAAAAGCAGCCCTGCAGCTTGCGGCCAGCAATCTTGGTCCATCAGCGACGACTCACTAAGAAGATACGTCCAATATGCAAGCGAAAGCTGCATACAGGAGTTGTTAATGTCGGCTTCGGTCTCGGTTTCACCAGCTTCAGAGACGGACAAGTTGGGGAATCGCAGTGATGGATGGAAGGTTCTGACCCTTGAAAACGGAGTGGAGATATCGAAGCGCAGGTCTGGATCGCTTCATATGTTCCGTAGCCGCTGGGTCCTCAGATCTGTCTCGCCCCAGCAGTTCATAACCGTCGCCAACGCCATAGATGCTGCCAAGCAATGGGACAGTGAGCTTGTAGAAGGCAGATATATTAAAGATCTTGAAGATAACTTGAGCATCATTCGTCTTAGGTTTGGA…
>evm.model.Ga06G1580
ATGAATAGGAAGTTGACAGCTATGAATAAACTGTTGATGGAGGAGAATGATAGGTTACAAAAGCAAGTTTCACAGCTTGTTTATGAAAACAGCTATTTCTGCCAACAGACTCAAAATACGACTTTAGCTACCACGGATACAAGTTGTGAATCAGTAGTAACGAGCGGTCAACACCATTTGACTCCTCAACATCCGCCAAGGGATGCCAGCTCTGCAGGACTTTTGTCCATTGCAGAGGAAACTTTAACAGAGTTTCTTTCAAAGGCCACTGGAACTGCTATCGAGTGGGTCCAAATGCCTGGGATGAAGCCTGGTCTAGATTCTATTGGAATCCTTGCTATTTCTCATGGTCGCAATGGTGTGGCAGCACGTGCATGTGGACTTGTGGGACTAGATCCT…
>evm.model.Ga06G1792
ATGACAATATTAGGAAGAAATATTTCTCTTGATTTGAGAATTTATGATCACTTTGTTAACATGTTTAGCCCCAACTTATTTGAGAGTCCCCACATGTTCGACATGTCTCATAAGACCTCGGAAAGTGAACTAATGGGGAAGGTCAGGGATGATGATTATGAGATCAAATCAGTCACTGAAACTATGGATGCTCCCTCTGGAGATGATCAAGATCCTGACCAACGCCCTAAAATGAAGCGTTATCATCGTCATACCCAGCGTCAAATCCAGGAGATGGAAGCATTCTTTAAGGAGTGCCCTCACCCTGATGATAAGCAAAGGAAGGAGCTTGGCCGTGAGCTAGGGTTAGAACCTCTTCAAGTCAAGTTTTGGTTCCAAAACAAGCGCACCCAAATGAAG…
>evm.model.Ga06G2234
ATGGGTGTTTCTCAAAATGAAGCTAAAATGGAAGGCTGGTTATATACAATACGTTCTAATCGTATTGGCTTACAGTTCTCTCGCAAATGTTACTTCATTCTTCATAACAATGTTCTCAAAAGCTATAAAGCCACCCCCATTTCTGAAGAAGAGGAGCCTGTTAGAAGTGCTATAATTGATTCATGCATTCGGGTCAAAGATGACGGAAGGGCAAGCATAAACAAGAAGGTCTTCTTCATTTTCACCATTTACAGCACTTCAGTTGATAATGAGCAGCTTAAGTTAGGCGCGACTAGCTCAGAGGACGCAGCAAGGTGGATTCGTTGCTTGAAGGATTCAGCGTTAAAGGAATCTCCATGTCTTGCAAAGAATATTTCAGCTTCTCCTAAGAAGATATGG…
>evm.model.Ga06G0930
ATGCCTTATATGAATAGATTCCCCTTTGAATGTAGAGAAAAACAACGAAAAGAAGCATCACGCCTCCAAGCTGTGAATAGGAAGTTGACGGCTATGAATAAACTGTTGATGGAGGAGAATGATAGGTTACAAAAGCAAGTTTCACAGCTTGTTTATGAAAACAACTATTTCCGCCAACAGACTCAAAATACGACTTTAGCTACCACGGATACAAGTTGTGAATCAGTAGTGACGAGCAGTCAACACCATTTAACTCCTCAACATCCGCCAAGGGATGCCAGCCCTACAGGACTTTTGTACATTGCAGAGGAAACTTTAACAGAGTTTCTTTCAAAGGCCACTGGAACTGCTGTCGAGTGGGTCCAAATGCCTGGGATGAAGCCTGGTCCGGATTCTATT…
>evm.model.Ga06G1040
ATGATGGCGGCGACCTCAGCCTGCAAAGAAGGGACCAAGATAGCTATGGATAATGGCAAGTATGTGAGGTACACGCCGGAGCAAGTGGAAGCTTTAGAACGGCTTTACCATGAGTGCCCCAAGCCAAGCTCCATGCGTCGCCAACAGCTCATTCGTGAGTGCCCCATCCTCTCCAACATCGAGCCTAAACAGATCAAAGTTTGGTTCCAAAATCGCAGATGTAGAGAAAAACAAAGGAAAGAGGCATCACGCCTCCAAGCTGTGAATAGGAAGTTGACTGCTATGAATAAACTGTTAATGGAGGAGAATGATAGGTTACAAAAGCAAGTTTCTCACCTTGTTTATGAAAACAGCTATTTCCGCCAACAGACTCAAAATACGACCCTTGCCACCACAGAT…
>evm.model.Ga07G2367
ATGGCGGAAGTGACTGCTTCGGTGATCTTGGAGCAGATGACTGCAATCACAATTGATAAAGCAATCGAAGCCTGGAGTCTGGTGCAAGGTGCTGAGAAAGAGGTGAAAAGGCTTGAAACCAACTTTAAAGCACACCGGTTGGAGCTTGAAGATGCAGAGGAGAAAGAATACGTGGACAAACAGGTTAAAATTTGGTTAGACAAGTTCAGATATGTTTATTATGACATGGAAGATGTATTACATGAGTGGGAAACTGCAGTTCAGCAGTTGCAAACAGATCCTTCTGGCTCTGCTTCTGTTCGTAACTGGAAGATACAATTTAGGGGAAGGGATGCTGTACCTGAGAATGCGTCTGTAAATACCTTTGTTTGTGAGGTACTTTTTGCTATGATATTTTTC…
>evm.model.Ga07G2380
ATGAACGTTAAACCGTTTCCTGGACCTTCGTGTATTCGCTTATATGCAGATGATGATGATGATAGAGACTTTGTAGATGAAGGTTTTGCAGAGAAGAAAGGCAAAGACAAAGGTAAAGGCATTACTGAATGCAAATACAAGGGAACTTCTTCAGCTGAGTTGAAAACGTTTGGGGGACAACAAATGCTTTCTGCAGATCAAACAATTCTCCGTCGAGACCTTTCGGTTGCGTTCAAAACATATAAACGACAACTCAGTAATTACCAAAGATTGCAATTGGCAAACAATTATTGTAAGGCAGCTTACCTGGAGGTCATGAGTTTGGCAAAGGAATCGGGAACTTGGGTACGAGCGAAGCCCAGATTAGGTAATCTGGATGATCTCGTAAACGAGTTCCGA…
>evm.model.Ga07G0275
ATGATGGCGGTGACCTCATCCTGCAAAGAAGGGAACAAGATAGCAATGGATAATGGGAAATATGTGAGGTACACACCCGAGCAAGTCGAAGCTTTAGAACGTCTTTACTATGAATGTCCTAAGCCTAGCTCTATGCGTCGTCAACAGCTCATTCGTGAGTACCCTATCCTCTCCAACATCGAGCCTAAGCAGATCAAAGTTTGGTTCCAAAATCGCAGATGTAGAGAAAAACAAAGGAAAGAGGCATCTCGTCTCCAAGCTGTAAACAGGAAGTTGACAGCCATGAATAAACTGTTAATGGAGGAGAACGATAGGTTACAAAAACAAGTTTCCCAACTTGCGGGGTTAGCCACCACAGATACAAGCTGTGACTCAGTGGTGACAAGTGGTCATCAACAC…
>evm.model.Ga07G0304
ATGGAAACTACAAAGGCGTTGAAGGAGGAGGGAGGCGAGGGAGGACAGGAGAAAGAAGTGTTGTTGGATGGCAGCAACGGAAGCAGTAGCAGCGGCGACGCCAACACTAACGGGGCTCCTAAACATAGGCATACCCCTACAGCTAGCTATGGTGGGGATGAGAAGGGGATTTATGAAATTTTCGGATGGGTGTATCATATTGGAGTCAATTCGATCGGCCACGAGTATTGTCATCTTCGCTTCCTCTTTATAAAGGGCAAATACGTAATGATGTACAAAAGAGATCCTCACGAGAACCCCGGTATTAAACCTATTAGAAAGGGTGTCATAGGACCTACATTGATGGTGGAGGAGTTAGGACGGCGAAAAGTCAATGACGGGGATCTATATGTTATACAG…
>evm.model.Ga07G1603
ATGAGTTTTGGGGGATTTCTCGATAACAGCTCAGGTGGAGGCCTTGGGGGTGCAACAATCGTCGCCGACATCCCCTTTAGCAACAACATGGCGGCCGCCGGTGCTATGGCTCAGAACATATACAACTCTCCAGGCCTCTCTCTTGCTCTTCAGCAACCGAGTATAGATAATCAGGGAGATGGAGTTAGAATGGGTGAGAACTTTGATGCAAGTATTGGGAGAAGAAGCAGGGAAGAGGAACATGAGAGCAGATCTGGAAGTGATAACATTGATGGAGTTTCAGGCGACGATCACGATGCTGCCGACAACCGTCCTAGGAAGAAGAGATACCACCGCCACACTCCTCAACAAATCCAAGAGCTTGAAGCTCTCTTTAAGGAGTGCCCTCATCCCGACGAG…
>evm.model.Ga08G1205
ATGGATGGTCATGGTGAGATGGGGCTGATTGGGGAAAACTTTGATCCGGGTTTTGTTGGGAGGATGAAGGAAGACGGATACGAGATTAGGTCTGAAAGTGATAATTTTGATGTTGCTTCCGGTGATGATCAGGATGCTGCTGCCGATGGACCGTCTAAGAAGAAGAAGTACCACAGGCACACTCCACGTCAAATACAAGAGCTTGAATCTTTCTTCAAGGAGTGTCCTCATCCTGATGAAAAACAAAGAATGGAACTTAGCAGGAGGCTAGGCTTAGAGGGCAAGCAAATAAAGTTTTGGTTTCAAAACAGGAGAACCCAGATGAAGACCCAATTGGAACGCCATGAAAATGTAATTCTTAGGCAAGAGAATGACAAACTCCGAGCCGAAAATGATTTG…
>evm.model.Ga08G0935
ATGGCAGTGAACCAGGCGGCGGCGTTGAAGACGACTTTAGCTACCACGGATACAAGTTGTGAATCAGTAGTGACGAGCGGTCAACACCATTTGACTCCTCAACATCCGCCAAGGGATGCCAGCCCTACAGGACTTTTGTACATTGCAGAGGAAACTTTAACAGAGTTTCTTTCAAAGGCCACTGGAACTGCTGTCGAGTGGGTCCAAATGCCTGGGATGACGCCTGGTCCAGATTCTATTGGAATCGTTGCTATTTCTCATGGTTGCAGTGGTGTGGCAGCACGTGCATGCGAACTTGTGGGACTAGATCCTACAAGAGTCGCTGAAATCCTTAAAGATCGGCCTTCATGGTATCGTGATTGTCGAGCTGTGGATGTTACAAACATGTTGTCCACTGGA…
>evm.model.Ga08G1791
ATGTCGAAAGTGGTGTACGAAGGATGGATGGTGAGGTATGGTCGAAGGAAGATCGGACGATCCTTCATACACATGCGATATTTCGTGCTCGAAAATCGGCTTCTAGCTTACTACAAGAGAAAGCCACAAGATAGTCAGGTTCCTATCAAGACCTTGTTGATAGATGGAAACTGTAGAGTGGAAGATCGAGGTTTGAAGACCCAACATGGACATATGGTTTATGTTTTGTCAGTTTACAACAAGAAAGAGAAGTACAACAGAATCACGATGGCAGCATTCAACATCCAGGAAGCCCTAATCTGGAAGGAAAAAATAGAGTCTGCGATTGATCAGCATCAAGATTCACAAATGGCCAATGGCAACAAATACATTTCTTTTGAATATAAATCTGGAATGGAT…
>evm.model.Ga08G2324
ATGGCTATGGCGGTGGCCCAACACAGGGAGAGCAGTAGTGGCAGTAACATCAACAAGCATCTTGATAATGGCAAGTATGTTAGGTACACAGCTGAGCAAGTTGAAGCTTTAGAACGAGTGTATGCTGAGTGCCCCAAGCCAAGTTCTTTGCGTCGGCAACAGTTGATAAGGGAGTGCCCCATTCTTTCCAACATTGAACCTAAACAGATCAAAGTTTGGTTTCAGAATCGCCGATGTAGAGATAAGCAAAAAACAGAGGCTTCAAGGCTGCAGACGGTGAATAGGAAATTAAATGCCATGAACAAGCTGTTGATGGAGGAGAATGATCGGTTGCAAAAACAGGTGTCTCAGCTGGTGAACGAGAATGGGTATATGAAGCAACAACTGCATACTGTAAAT…
>evm.model.Ga08G2333
ATGGCTGGTTCGCAGAGCGGAGATTTAAAAATGGAAGGATGGTTACATATAATTCGTTCGAATCGGATTGGATTACAGTACTCAAGCAAACGTTACTTTGTTCTTGAAGATCATCTTCTTAAGAGCTTCAAATCCATGCCCATTTCCAATCTCCAGGAACCTGGTAGAAGTGCAATCATTGATTCTTCCATTCGAGTGACAGACAATGGGAGGGAAAGCATTCACAGAAAAGTGTTCTTCATATTCACCCTTTACAATAGTTCTAATCACAATGATCAACTTAAGCTAGGAGCTAGCAGTCCTGAAGAAGCTGCAAGATGGATTCAATCCTTGCAGGAAGCAGCCTTAAAGGGTGGTCCATACTCTGGAAATGATGCTGCTTATTCAAAGAGCAGATGG…
>evm.model.Ga09G0745
ATGGATGAATCTTTCTTCGATCTAATGGAATTCTTGAAGAAACCTACGATAACTGAAACATTCGTCGACATTTTGTTATGTGCGGTGCCCATATGGTTAGCCGTGATGATCGGGCTCTTCATCGGTTGGGCTTGGCGTCCTAGGTGGACCAGCTTGGTTTTTCTAGGTCTCCGATCTAAGTTCCGGTTCGTCTGGACTGCTCCTCCTGGGTTCGGAGCTCGCCGACTCTGGCTCGCCTTTACTGCTCTTTCCGCTTTCTCTGTTTGCCGTACGGTTTTCTCCAACTTTATTAAAGGGAGAGCCAGGAAATCGACTGCTGAAACTTCCAATTCGGCCGTTCCTTTACAATCTCCGTCGCCTACTGTGAGGATTTCGCCTGAAGGAGCGGCTGGTACAGTT…
>evm.model.Ga09G2099
ATGGGTTTGGTGTCGGTTTTTTGGGAGATTTTAAAGAAACCCACAATTGGAGATGTGGTGAGGGAGTTGCTGATTTTTATAGCTCCTTTATGGGTTGCTGTAATTGTTGGGGTTTTAGTTGGTTGGGCATGGAAGCCGAAGTGGGCAAATATAGGCAGGGAGATGTTCATGGATTGTTCTGGTTCTAAGAATTCGGCTCCTGCAGAATCTTCTGAGTCTTCTTCCAGTGGTTTTGGTTCCCTTCCGAGCTTGAATTTGATCAAGTTTCAGTTGTCGAGTGCTATCTCTTGGATTTCAGATGATGGGCCTCAAAAAGATTCTTTCTTTTTGTCACCTACTCTTCATTCCAATTGCAGTTCATCACAGAACGAGAAGGAAAAACTGGGTTTTCTGACAGAT…
>evm.model.Ga09G0544
ATGTCCTTTTCAAGCAATTGGTCAAACATGCAGTTATCAAGGATTAGGGTTTTTCATATTTATCAGTCTTTCCATGGCGTTTTCAGGGATTTTTCCAGTCTGGGTTTAGGTAAAAGGATTTGGTTTTTCTTTTTTCTTTATCCCCTAAAAGGTGTGACTTTTTTTTTCCCTTTAATAAACCCTGAGAATAGTGTGTTGAGTGAGTCTTGCATGGGCGTTGACAATAGAACAGCTTTTCTTCATTCTAAAAGAATGGCTAGTCATGGTGAGCTGAGGCTGATTGGAGAAAACTATGATCCTGGTTTTATTGGGATGATGAAGGAAGATGATGGTTATGGGAGTAGTGATGATTTTGAAGGTGCGTTAGGTAATGATCAAGATACTGCTGATAATGGAAGA…
>evm.model.Ga10G1907
ATGAACACTAGTTCCGTAGCTTGCAGCCAGTCATGGAGCATCAGCGAGGAGTCTCTAAGGAGATACGTGCACTTTGCAAGTGAGAGCTGTGTGCAGGAGTTGTTAATGTCGGCTTCCAGTGATTGTGGGGATGGATGGAAGATCCTCCTCACCCTTGACAATGGAGTAGAGATATCCAAACGCAGGTCTGGCTCTCTTCACATTTTCCGTAGTCGCTGCCTGCTCAGATCTGTCTCACCCCAGCAATTCATCACCGTTGCCAATGCTATAGATGCTGCCAAGCAATGGGACCCTGACCTGGTAGATGCCAGATATATAAAAGACGTTGAAGATAACTTAAGCATTATTCGTCTCAAGTTTGGAGAAAACTCCAAGGCTTTGTTCAGAAAAAGAGAATTC…
>evm.model.Ga10G2943
ATGTTCAACTCCGACTTATATGAAAATCCCAACATGTTCGATATGTTCCAAAGGCCGTCTGATAGTGACCAGACGGAAAGGGACGATGATAATAACGATACAAAATCAGGTACTGAAGTAGATGCACCATCTGCTGATGATGATAATCAAGGTCCTGCTTCTAGTGGACCTAGCCGTCGTCGTGCAAAAAGGAAGCGTTACCACCGTCATACTCAGCGACAAATCCAAGAAATGGAAGCCTTGTTCAAAGAGTGTCCTCATCCAGATGATAAGCAAAGGAAACAACTCAGTCGTGAGTTAGGGTTAGACCCACTGCAAGTCAAGTTTTGGTTCCAAAACAAGCGTACCCAACTCAAGGCCCAAACTGAACGCCATGAAAATGGTTTGTTAAAGGCTGAG…
>evm.model.Ga10G3057
ATGGCACTTTCCATGCACAAAGAGTCATTGAATAACAAGCAAATGGATAGTAGTAAGTATGTAAGGTATACACCAGAGCAAGTGGAAGCTTTGGAAAGAGTATACAATGAATGTCCAAAGCCTAGCTCTTTAAGAAGGCAGCAGCTCATTAGGGAGTGCCCTATTCTTTCCAACATTGAGCCTAAACAGATCAAAGTTTGGTTTCAGAACCGAAGATGTCGAGAAAAGCAGAGGAAGGAAGCTTCCCGTCTCCAGACGGTGAACCGAAAGCTGACTGCCATGAATAAGCTGTTGATGGAAGAGAATGATCGATTGCAAAAACAGGTCTCGCATCTCGTGTACGAGAATGGATACATGAAGCAGCAGCTGCAGACCGCTTCAGTAACGACCACGGACAAT…
>evm.model.Ga11G3165
ATGAGTTTTGGGGGATTTTTGGATAACAACACTGGCGGAGGCTTTGGGGGTGCAAGAATGGTTGCAGACATCCCTTATAGCAATAACATGGCCACCGGTGCTACTGCTATTGCCCAGCCTCGGCTTATGTCTCCTTCTCTTCCTAAGAACATATTTAACTCTCCAGGGCTCTCCCTTGCTCTTCAACCGAATATAGATAATCAAGGAGATCATGGGAGCAGGATAATGCGTGAGAGTTTGGAGGGAAGTGTGGGGAGAAGAAGTAGAGAAGAAGAACACGAGAGCAGATCTGGGAGTGATAACATGGATGGAGCTTCGGGAGATGATCAAGACGCCGCCGACAAGCCTCCCAGGAAGAAGAGATACCACCGACACACTCCTCAGCAAATCCAAGAGCTT…
>evm.model.Ga11G3952
ATGGTTTTGGTGTCGGTTTTTTTGGAGATTTTAAGGAAACCCACAATTGGGGATGTTTTGAAGGAGCTAATGATTTTCATAGCTCCTTTATGGATTGCTGTAATTGTTGGTGTTTTAGTCGGATGGGCTTGGAAGCCAAAGTGGGCAAATATAGGCAGAGAAATGATGATTGATTGCGCTGTCTCTAAAGATTCAACACCTGCATCTTCAGATTCTTCATCTACAAGTTTTAATCTCATTTCAAGCTTGAATTCGATCAAATTTCTATTGCCTAGTTGCATCTCTTGGATTACAGATGATGAAGCTCAAAGCGATCCTTTTTCTTTGCTACCCACCGTTGATTCCAATTGCAGTTCATCACAGATTCCAAAGGGGAAAACTAGTTTTGTGACAAATGAG…
>evm.model.Ga12G0052
ATGGATTGCGGAAGCGGCGGCGGCGGCTTAGGAGCGAGTGGTTCCGGCGGAGACCATGATTCCTCCGACCTTTCACGACGGAAAAAGCCTTACCATCGTCACACAGCTCACCAGATTCAGAGGCTTGAATCGATGTTCAAGGAATGTCCACACCCAGACGAGAAACAAAGGTTACAGCTAAGTAGGGAATTGGGATTAGCACCAAGACAGATCAAGTTTTGGTTTCAAAATAGGAGGACACAAATGAAGGCACAACATGAAAGAGCCGATAACTCTGCACTTCGTGCTGAGAACGATAAGATCCGATGTGAAAACATAGCCATAAGAGAAGCACTTAAGAATGTGATTTGTCCTTCTTGTGGTGGTCCTCCTGCTAATGAAGATTCTTATTTTGATGAC…
>evm.model.Ga12G0333
ATGTTGTATTTGGTTCCATTTTGGATAGCGTTTTTAGTAGGTATATTAGTTGGCTGGGCTTGGAAGCCGAAGTGGGCAGAACTGTTAATACAGAAACTGAGTTCTGTTGTATCCAAATCGTTGGAATTATCATTACCGTCATCGTCTTCTATGTCGCCTATGTTCTGTCTGAAAAACTCCGGTTCTTCTTCATGTTTGAACTCCTTGAATATGCAGCCAGAAGCTTGGGTTACTGATAATGGAGAACAAGGGAAAACGCTCTCTGTTTCTCCTTCTGAATATGACAATTCCAGCACATCCAGATCAGTTGTTAATGAAGGGTGTTCAAGTGCTATTACGGAGGAGGATTTGAAACATTTATGTCAGCTTGTTGAAATGAGGGACGGTGGTCCTACATGG…
>evm.model.Ga12G0762
ATGTCGAAGGTGGTGTACGAAGGATGGATGGTGAGATATGGAAGAAGGAAGATCGGCCGATCTTTCATACACATGCGATATTTCGTACTCGAAAATCGACTTTTGGCTTATTACAAGCGAAAGCCACAAGATAGTCAGGTTCCAATCAAGACCCTTTTGATAGACGGAAACTATAGAGTGGAGGATCGAGGCTTGAAGACACACCATGGACATATGCTTTATGTTTTGTCTGTTTACAACAAGAAGGAGAAGTACCACAGAATCACGATGGCAGCATTCAACATCCAGGAAGTCCTAATATGGAAGGAAAAAATAGAGTCTGTAATTGATCAGCATCAGGAGCCCCAAATTGCTAACGGTAACAAATATGTTTCTTTTGAATATAAATCTGGGATGGAT…
>evm.model.Ga12G1275
ATGCCGGCCGGTGTAATGGTTCCGGCGAGAAACATGCCGTCAATGATCAGTGGAAACGGGAATATTGGTGCCTTCGGAACTATCTCAGGACTTTCCCTTGGTCAGCAGCCTAATAACAACATGATGGAAGGTCAGCTCCACCCTTTTGAGATGACCCAAAACACTTCTGAAAGTGAAATTGCTCGAATGAGAGATGAAGAATTCGACAGTGCACTCAAATCTGGTAGCGAAAATCATGAAGGTGTGTCTGGGGAAGATGATCAAGATCCTCGTCCTAACAAAAAGAAGCGTTACCATCGACATACCCAGCATCAGATTCAACAAATGGAGGCGTTTTTCAAAGAGTGCCCACACCCAGATGACAAGCAAAGGAAGGAACTTGGGCGTGTATTAGGGTTA…
>evm.model.Ga13G1181
ATGCTGGCCGGAGTTATGATTCCGGCGAGAAACATGCCGACGATGATAAGCGGAAACGGAAATGTTAGTGGTTTTGGGACATCCTTACTTGTTCAGCCAAGCAATATGATGGAAGGTCAACTCCACCCTCTGGAGTCCGAAAGTGAAATTGGTCGAATGAGAGATGATGAGTTGGACAGTACAACCAAATCTGGTAGCGAAAACCATGAAGCTGCCTCTGGTGATGATCAAAATCCTCGCCCTAATAAAAAGAAGCGTTACCATCGCCATACACAGCACCAGATCCAAGAAATGGAGGCCTTTTTCAAGGAGTGTCCGCACCCAGACGACAAGCAAAGGAAGGAACTTGGGCGTGAGTTAGGGTTAGAGCCATTGCAGGTGAAATTTTGGTTCCAAAAC…
>evm.model.Ga13G1510
ATGGCAGTGAACCAGACGGCGGCGTTGAAGACGACTTTAGCTACCACGGATACAAGTTGTGAATCAGTAGTGACGAGCGGTCAACACCATTTGACTCCTCAACATCCGCCAAGGGATGCCAGCCCTGCAGGACTTTTGTACATTGCAGAGGAAACTTTAACAGAGTTTCTTTCAAAAGCCACTGGAACTGCTATCGAGTGGGTCCAAATGCCTGGGATGAAGCCTGGTCCGGATTCTATTGGAATCGTTGCTATTTCTCATGGTTGCAGTGGTGTGGCAGCACGTGCATGCGGACTTGTGGGACTAGATCCTACAAGAGTAACTGTGGATGTTACAAACGTGTTGTCCACTGGAAATGGTGGAACCATTGAACTGCTTTATATGCAGGAATTGTGCATA…
>evm.model.Ga13G2796
ATGGCTATGGCGATGACACATCATCACAACAGGGAAAGCAGCATAGACAAGCATTTAGATACAGGCAAGTATGTTAGGTACACAGCTGAACAAGTTGAAGCTTTGGAACGTGTTTATGCTGAATGTCCAAAACCAAGTTCTTTGCGTAGGCAACAGTTAATAAGGGAATGTCCTATTCTTTCTAACATTGAGCCTAAACAGATCAAAGTTTGGTTCCAAAATCGCAGGTGTAGAGAGAAACAAAGGAAAGAAGCTTCAAGGCTTCAAACAGTAAACAGAAAATTAACAGCAATGAATAAGCTGTTAATGGAAGAGAATGATAGGTTGCAAAAACAGGTTTCTCAGTTGGTTTGTGAGAATGGGTACATGAGACAGCAATTGCATACTGTAAATGCATCG…
>evm.model.Ga14G2124
ATGGCCAATATTGGTGGAAACTGTGAGAACGTGAGTGATAATATCCAACAAAATAATATTTTGGAAGTGTTCAACAATGGTTATTTTGAGAATATTCAAAATATAGTTGTAGCAAGGGATGAAGTTCCTATGGTGGGATTACAAGAAGCTCCTAGGTATGAAATTGAGGTTAATTATAACCAGTTTGGGGCAAATCCTCCTCCTGAAATGAATCCAGTGGAGGATTATTTTGTACAAAATAATGAAAATTCTGGCTCCCCCTTATTGTATAATCCTTCATCCCCACAAAATTCACCGGGTTCGGAATCATCGACGAATGCTAAACCCGATCATATGAACCGAGCAAGTGATCTTCTTATGGCGGTCTCGATAGGAGCTGGTCTGAACAAGAACAAAATC…
>evm.model.Ga14G2125
ATGGCCAATATTGGTGGAAACTGTGAGAACGTGAGTGATAATATCCAACAAAATAATATTTTGGAAGTGTTCAACAATGGTTATTTTGAGAATATTCAAAATATAGTTGTAGCAAGGGATGAAGTTCCTATGGTGGGATTACAAGAAGCTCCTAGGTATGAAATTGAGGTTAATTATAACCAGTTTGGGGCAAATCCTCCTCCTGAAATGAATCCAGTGGAGGATTATTTTGTACAAAATAATGAAAATTCTGGCTCCCCCTTATTGTATAATCCTTCATCCCCACAAAATTCACCGGGTTCGGAATCATCGACGAATGCTAAACCCGATCATATGAACCGAGCAAGTGATCTTCTTATGGCGGTCTCGATAGGAGCTGGTCTGAACAAGAACAAAATC…
>evm.model.Ga14G2126
ATGGCCAATATTGGTGGAAACTGTGAGAACGTGAGTGATAATATCCAACAAAATAATATTTTGGAAGTGTTCAACAATGGTTATTTTGAGAATATTCAAAATATAGTTGTAGCAAGGGATGAAGTTCCTATGGTGGGATTACAAGAAGCTCCTAGGTATGAAATTGAGGTTAATTATAACCAGTTTGGGGCAAATCCTCCTCCTGAAATGAATCCAGTGGAGGATTATTTTGTACAAAATAATGAAAATTCTGGCTCCCCCTTATTGTATAATCCTTCATCCCCACAAAATTCACCGGGTTCGGAATCATCGACGAATGCTAAACCCGATCATATGAACCGAGCAAGTGATCTTCTTATGGCGGTCTCGATAGGAGCTGGTCTGAACAAGAACAAAATC…
>evm.model.Ga14G2128
ATGTCAGCAGAGTTTCATCAGCGTACACCATTAATACCAGCAAGACAATGCTATTTCGCAAGGTACTGTAAAAAGCACAGAAATGGAACATGGGGAGTGGTTGATGTTTCCTTGGAGAATTTATTCCCATATCCACAAGTACAGTTTCGAAGAAGGCCATCAGGTTGTGTAATCCAAGAAGTAGGCAATAGAGGGTCAAAGGTAACATGGATTGAACATGTTGAAGTTGATAACAGATCACTTCACCCTCTCTTTGTTAGCTCAGGTTTTGCATTTAGTGCCAAACGATGGATTGCAACCATCAACAGGCATTGCCAATGGCTCACAACTTCAACGGCTAGAACCGCTCCTACAACTGATGGGGTTTTAATACCACAAGAAGGGAGGGAGAGTCTGCTG…
>evm.model.Ga14G2881
ATGAATTTTGGGGGGTTTATAGATGATAGTTCTGGTACTAATGAAGGTCTTGGTGGTGCAAGAATAATTGCAGACATACCTTATAACACCACCACCATGCCTACTGGTGTTTTCTCTCAACCCCGCCTTGTTTCTTCTTCAATTCCTAAGAACATGTTCAACTCACCAGGCCTTTCTCTTGCTCTTCAACCCAATATAGATAATCAAGGAGATGAGACTAGATTAGGTGAGAATTTTGAAGGAAATATTGGGAGAAGAAGCAGAGAAGAAGAACATGAAAGTAGATCTGGTAGTGATAATATGGATGGTGGTTCCGGTGATGATCATGACCCCACCACCGCGGCCGGTGATAAACCACCGAGGAAAAAGAGATACCACCGTCATACACCTCAACAAATC…
