# Supplementary material for: Cotton STARD Gene Family: Characterization, Evolution, and Expression Profiles During Salt Stress
Source: Genes (Basel). 2025 Jul 11;16(7):813. doi: 10.3390/genes16070813 (PMC12295190; doi:10.3390/genes16070813)
Supplement: Supplementary file 1 [file genes-16-00813-s001.zip › Table S2.xlsx]

## Sheet: Sheet1
Type	Duplicate1	Duplicate2	Duplication type	Total				Type	Name
Ga_Ga	GaSTARD3	GaSTARD12	WGD	39				WGD	Whole-genome duplication
	GaSTARD4	GaSTARD13	WGD					TD	Tandem duplication
	GaSTARD7	GaSTARD31	WGD					PD	Proximal duplication
	GaSTARD3	GaSTARD32	WGD					TRD	Transposed duplication
	GaSTARD4	GaSTARD33	WGD					DSD	Dispersed duplication
	GaSTARD7	GaSTARD44	WGD
	GaSTARD9	GaSTARD45	WGD
	GaSTARD9	GaSTARD46	WGD
	GaSTARD10	GaSTARD16	WGD
	GaSTARD10	GaSTARD20	WGD
	GaSTARD16	GaSTARD20	WGD
	GaSTARD10	GaSTARD24	WGD
	GaSTARD11	GaSTARD25	WGD
	GaSTARD16	GaSTARD24	WGD
	GaSTARD12	GaSTARD32	WGD
	GaSTARD13	GaSTARD33	WGD
	GaSTARD12	GaSTARD48	WGD
	GaSTARD20	GaSTARD24	WGD
	GaSTARD22	GaSTARD38	WGD
	GaSTARD26	GaSTARD40	WGD
	GaSTARD31	GaSTARD44	WGD
	GaSTARD32	GaSTARD48	WGD
	GaSTARD36	GaSTARD41	WGD
	GaSTARD45	GaSTARD46	WGD
	GaSTARD5	GaSTARD6	TD
	GaSTARD2	GaSTARD33	TRD
	GaSTARD27	GaSTARD33	TRD
	GaSTARD29	GaSTARD19	TRD
	GaSTARD47	GaSTARD19	TRD
	GaSTARD1	GaSTARD35	DSD
	GaSTARD1	GaSTARD43	DSD
	GaSTARD8	GaSTARD1	DSD
	GaSTARD8	GaSTARD14	DSD
	GaSTARD8	GaSTARD35	DSD
	GaSTARD14	GaSTARD43	DSD
	GaSTARD17	GaSTARD37	DSD
	GaSTARD18	GaSTARD23	DSD
	GaSTARD30	GaSTARD34	DSD
	GaSTARD35	GaSTARD43	DSD
Gb_Gb	GbSTARD1	GbSTARD35	WGD	128
	GbSTARD1	GbSTARD49	WGD
	GbSTARD2	GbSTARD50	WGD
	GbSTARD2	GbSTARD70	WGD
	GbSTARD7	GbSTARD14	WGD
	GbSTARD8	GbSTARD13	WGD
	GbSTARD4	GbSTARD31	WGD
	GbSTARD8	GbSTARD32	WGD
	GbSTARD4	GbSTARD44	WGD
	GbSTARD10	GbSTARD43	WGD
	GbSTARD8	GbSTARD48	WGD
	GbSTARD10	GbSTARD47	WGD
	GbSTARD10	GbSTARD54	WGD
	GbSTARD9	GbSTARD53	WGD
	GbSTARD4	GbSTARD59	WGD
	GbSTARD5	GbSTARD57	WGD
	GbSTARD7	GbSTARD56	WGD
	GbSTARD8	GbSTARD55	WGD
	GbSTARD7	GbSTARD63	WGD
	GbSTARD8	GbSTARD62	WGD
	GbSTARD4	GbSTARD77	WGD
	GbSTARD7	GbSTARD79	WGD
	GbSTARD8	GbSTARD78	WGD
	GbSTARD4	GbSTARD89	WGD
	GbSTARD10	GbSTARD88	WGD
	GbSTARD10	GbSTARD92	WGD
	GbSTARD8	GbSTARD93	WGD
	GbSTARD11	GbSTARD21	WGD
	GbSTARD11	GbSTARD25	WGD
	GbSTARD12	GbSTARD26	WGD
	GbSTARD13	GbSTARD32	WGD
	GbSTARD14	GbSTARD33	WGD
	GbSTARD13	GbSTARD55	WGD
	GbSTARD14	GbSTARD56	WGD
	GbSTARD11	GbSTARD60	WGD
	GbSTARD12	GbSTARD61	WGD
	GbSTARD13	GbSTARD62	WGD
	GbSTARD14	GbSTARD63	WGD
	GbSTARD15	GbSTARD64	WGD
	GbSTARD16	GbSTARD65	WGD
	GbSTARD17	GbSTARD66	WGD
	GbSTARD18	GbSTARD67	WGD
	GbSTARD19	GbSTARD68	WGD
	GbSTARD11	GbSTARD69	WGD
	GbSTARD11	GbSTARD72	WGD
	GbSTARD12	GbSTARD73	WGD
	GbSTARD13	GbSTARD78	WGD
	GbSTARD14	GbSTARD79	WGD
	GbSTARD21	GbSTARD25	WGD
	GbSTARD21	GbSTARD60	WGD
	GbSTARD21	GbSTARD69	WGD
	GbSTARD23	GbSTARD70	WGD
	GbSTARD24	GbSTARD71	WGD
	GbSTARD27	GbSTARD40	WGD
	GbSTARD25	GbSTARD60	WGD
	GbSTARD26	GbSTARD61	WGD
	GbSTARD25	GbSTARD69	WGD
	GbSTARD25	GbSTARD72	WGD
	GbSTARD26	GbSTARD73	WGD
	GbSTARD27	GbSTARD74	WGD
	GbSTARD28	GbSTARD75	WGD
	GbSTARD27	GbSTARD86	WGD
	GbSTARD30	GbSTARD34	WGD
	GbSTARD31	GbSTARD44	WGD
	GbSTARD32	GbSTARD55	WGD
	GbSTARD33	GbSTARD56	WGD
	GbSTARD31	GbSTARD59	WGD
	GbSTARD32	GbSTARD62	WGD
	GbSTARD33	GbSTARD63	WGD
	GbSTARD31	GbSTARD77	WGD
	GbSTARD32	GbSTARD78	WGD
	GbSTARD33	GbSTARD79	WGD
	GbSTARD30	GbSTARD76	WGD
	GbSTARD30	GbSTARD80	WGD
	GbSTARD31	GbSTARD89	WGD
	GbSTARD35	GbSTARD49	WGD
	GbSTARD34	GbSTARD76	WGD
	GbSTARD35	GbSTARD81	WGD
	GbSTARD34	GbSTARD80	WGD
	GbSTARD37	GbSTARD70	WGD
	GbSTARD36	GbSTARD82	WGD
	GbSTARD37	GbSTARD83	WGD
	GbSTARD38	GbSTARD84	WGD
	GbSTARD40	GbSTARD42	WGD
	GbSTARD40	GbSTARD74	WGD
	GbSTARD39	GbSTARD85	WGD
	GbSTARD40	GbSTARD86	WGD
	GbSTARD40	GbSTARD87	WGD
	GbSTARD43	GbSTARD47	WGD
	GbSTARD43	GbSTARD54	WGD
	GbSTARD44	GbSTARD59	WGD
	GbSTARD42	GbSTARD86	WGD
	GbSTARD42	GbSTARD87	WGD
	GbSTARD43	GbSTARD88	WGD
	GbSTARD44	GbSTARD89	WGD
	GbSTARD45	GbSTARD90	WGD
	GbSTARD46	GbSTARD91	WGD
	GbSTARD43	GbSTARD92	WGD
	GbSTARD43	GbSTARD92	WGD
	GbSTARD47	GbSTARD54	WGD
	GbSTARD48	GbSTARD55	WGD
	GbSTARD48	GbSTARD62	WGD
	GbSTARD48	GbSTARD93	WGD
	GbSTARD49	GbSTARD81	WGD
	GbSTARD54	GbSTARD88	WGD
	GbSTARD54	GbSTARD92	WGD
	GbSTARD55	GbSTARD62	WGD
	GbSTARD56	GbSTARD63	WGD
	GbSTARD55	GbSTARD78	WGD
	GbSTARD56	GbSTARD79	WGD
	GbSTARD59	GbSTARD77	WGD
	GbSTARD59	GbSTARD89	WGD
	GbSTARD55	GbSTARD93	WGD
	GbSTARD60	GbSTARD69	WGD
	GbSTARD60	GbSTARD72	WGD
	GbSTARD61	GbSTARD73	WGD
	GbSTARD63	GbSTARD79	WGD
	GbSTARD62	GbSTARD93	WGD
	GbSTARD69	GbSTARD72	WGD
	GbSTARD70	GbSTARD83	WGD
	GbSTARD74	GbSTARD86	WGD
	GbSTARD74	GbSTARD87	WGD
	GbSTARD76	GbSTARD80	WGD
	GbSTARD77	GbSTARD89	WGD
	GbSTARD86	GbSTARD87	WGD
	GbSTARD88	GbSTARD92	WGD
	GbSTARD3	GbSTARD20	TRD
	GbSTARD29	GbSTARD20	TRD
Gh_Gh	GhSTARD2	GhSTARD25	WGD	132
	GhSTARD1	GhSTARD49	WGD
	GhSTARD2	GhSTARD50	WGD
	GhSTARD9	GhSTARD16	WGD
	GhSTARD10	GhSTARD15	WGD
	GhSTARD6	GhSTARD32	WGD
	GhSTARD10	GhSTARD33	WGD
	GhSTARD6	GhSTARD44	WGD
	GhSTARD12	GhSTARD43	WGD
	GhSTARD10	GhSTARD48	WGD
	GhSTARD12	GhSTARD47	WGD
	GhSTARD12	GhSTARD52	WGD
	GhSTARD11	GhSTARD51	WGD
	GhSTARD6	GhSTARD57	WGD
	GhSTARD7	GhSTARD55	WGD
	GhSTARD9	GhSTARD54	WGD
	GhSTARD10	GhSTARD53	WGD
	GhSTARD9	GhSTARD61	WGD
	GhSTARD10	GhSTARD60	WGD
	GhSTARD6	GhSTARD75	WGD
	GhSTARD9	GhSTARD77	WGD
	GhSTARD10	GhSTARD76	WGD
	GhSTARD6	GhSTARD89	WGD
	GhSTARD12	GhSTARD88	WGD
	GhSTARD12	GhSTARD92	WGD
	GhSTARD10	GhSTARD93	WGD
	GhSTARD13	GhSTARD23	WGD
	GhSTARD13	GhSTARD27	WGD
	GhSTARD14	GhSTARD28	WGD
	GhSTARD16	GhSTARD34	WGD
	GhSTARD15	GhSTARD53	WGD
	GhSTARD16	GhSTARD54	WGD
	GhSTARD13	GhSTARD58	WGD
	GhSTARD14	GhSTARD59	WGD
	GhSTARD15	GhSTARD60	WGD
	GhSTARD16	GhSTARD61	WGD
	GhSTARD17	GhSTARD62	WGD
	GhSTARD19	GhSTARD63	WGD
	GhSTARD18	GhSTARD64	WGD
	GhSTARD20	GhSTARD65	WGD
	GhSTARD21	GhSTARD66	WGD
	GhSTARD13	GhSTARD67	WGD
	GhSTARD13	GhSTARD70	WGD
	GhSTARD14	GhSTARD71	WGD
	GhSTARD15	GhSTARD76	WGD
	GhSTARD16	GhSTARD77	WGD
	GhSTARD23	GhSTARD27	WGD
	GhSTARD25	GhSTARD38	WGD
	GhSTARD23	GhSTARD58	WGD
	GhSTARD23	GhSTARD67	WGD
	GhSTARD25	GhSTARD68	WGD
	GhSTARD26	GhSTARD69	WGD
	GhSTARD23	GhSTARD70	WGD
	GhSTARD25	GhSTARD82	WGD
	GhSTARD29	GhSTARD41	WGD
	GhSTARD27	GhSTARD58	WGD
	GhSTARD28	GhSTARD59	WGD
	GhSTARD27	GhSTARD67	WGD
	GhSTARD27	GhSTARD70	WGD
	GhSTARD28	GhSTARD71	WGD
	GhSTARD29	GhSTARD72	WGD
	GhSTARD30	GhSTARD73	WGD
	GhSTARD29	GhSTARD86	WGD
	GhSTARD31	GhSTARD35	WGD
	GhSTARD33	GhSTARD53	WGD
	GhSTARD34	GhSTARD54	WGD
	GhSTARD32	GhSTARD57	WGD
	GhSTARD33	GhSTARD60	WGD
	GhSTARD34	GhSTARD61	WGD
	GhSTARD32	GhSTARD75	WGD
	GhSTARD33	GhSTARD76	WGD
	GhSTARD34	GhSTARD77	WGD
	GhSTARD31	GhSTARD74	WGD
	GhSTARD31	GhSTARD78	WGD
	GhSTARD32	GhSTARD89	WGD
	GhSTARD35	GhSTARD74	WGD
	GhSTARD35	GhSTARD78	WGD
	GhSTARD38	GhSTARD68	WGD
	GhSTARD37	GhSTARD81	WGD
	GhSTARD38	GhSTARD82	WGD
	GhSTARD39	GhSTARD83	WGD
	GhSTARD41	GhSTARD42	WGD
	GhSTARD41	GhSTARD72	WGD
	GhSTARD40	GhSTARD80	WGD
	GhSTARD40	GhSTARD85	WGD
	GhSTARD41	GhSTARD86	WGD
	GhSTARD41	GhSTARD87	WGD
	GhSTARD43	GhSTARD47	WGD
	GhSTARD43	GhSTARD52	WGD
	GhSTARD44	GhSTARD57	WGD
	GhSTARD44	GhSTARD75	WGD
	GhSTARD45	GhSTARD80	WGD
	GhSTARD42	GhSTARD86	WGD
	GhSTARD42	GhSTARD87	WGD
	GhSTARD43	GhSTARD88	WGD
	GhSTARD44	GhSTARD89	WGD
	GhSTARD45	GhSTARD90	WGD
	GhSTARD46	GhSTARD91	WGD
	GhSTARD43	GhSTARD92	WGD
	GhSTARD43	GhSTARD92	WGD
	GhSTARD47	GhSTARD52	WGD
	GhSTARD48	GhSTARD53	WGD
	GhSTARD48	GhSTARD60	WGD
	GhSTARD48	GhSTARD93	WGD
	GhSTARD47	GhSTARD92	WGD
	GhSTARD50	GhSTARD68	WGD
	GhSTARD52	GhSTARD88	WGD
	GhSTARD52	GhSTARD92	WGD
	GhSTARD53	GhSTARD60	WGD
	GhSTARD54	GhSTARD61	WGD
	GhSTARD53	GhSTARD76	WGD
	GhSTARD54	GhSTARD77	WGD
	GhSTARD57	GhSTARD75	WGD
	GhSTARD57	GhSTARD89	WGD
	GhSTARD53	GhSTARD93	WGD
	GhSTARD58	GhSTARD67	WGD
	GhSTARD58	GhSTARD70	WGD
	GhSTARD59	GhSTARD71	WGD
	GhSTARD60	GhSTARD76	WGD
	GhSTARD61	GhSTARD77	WGD
	GhSTARD60	GhSTARD93	WGD
	GhSTARD68	GhSTARD82	WGD
	GhSTARD72	GhSTARD86	WGD
	GhSTARD72	GhSTARD87	WGD
	GhSTARD74	GhSTARD78	WGD
	GhSTARD75	GhSTARD89	WGD
	GhSTARD80	GhSTARD85	WGD
	GhSTARD86	GhSTARD87	WGD
	GhSTARD88	GhSTARD92	WGD
	GhSTARD4	GhSTARD22	TRD
	GhSTARD5	GhSTARD67	TRD
	GhSTARD84	GhSTARD54	TRD
Gr_Gr	GrSTARD3	GrSTARD23	WGD	34
	GrSTARD3	GrSTARD24	WGD
	GrSTARD1	GrSTARD29	WGD
	GrSTARD2	GrSTARD30	WGD
	GrSTARD1	GrSTARD39	WGD
	GrSTARD5	GrSTARD20	WGD
	GrSTARD6	GrSTARD40	WGD
	GrSTARD8	GrSTARD15	WGD
	GrSTARD9	GrSTARD16	WGD
	GrSTARD12	GrSTARD14	WGD
	GrSTARD12	GrSTARD26	WGD
	GrSTARD8	GrSTARD31	WGD
	GrSTARD9	GrSTARD32	WGD
	GrSTARD8	GrSTARD46	WGD
	GrSTARD13	GrSTARD19	WGD
	GrSTARD14	GrSTARD26	WGD
	GrSTARD15	GrSTARD31	WGD
	GrSTARD16	GrSTARD32	WGD
	GrSTARD15	GrSTARD46	WGD
	GrSTARD18	GrSTARD25	WGD
	GrSTARD18	GrSTARD45	WGD
	GrSTARD21	GrSTARD22	WGD
	GrSTARD23	GrSTARD24	WGD
	GrSTARD25	GrSTARD45	WGD
	GrSTARD25	GrSTARD45	WGD
	GrSTARD29	GrSTARD35	WGD
	GrSTARD29	GrSTARD39	WGD
	GrSTARD31	GrSTARD46	WGD
	GrSTARD40	GrSTARD43	WGD
	GrSTARD10	GrSTARD11	TD
	GrSTARD38	GrSTARD9	TRD
	GrSTARD17	GrSTARD33	DSD
	GrSTARD36	GrSTARD44	DSD
	GrSTARD37	GrSTARD41	DSD
Ga_Gh	GaSTARD1	GhSTARD1	WGD	54
	GaSTARD1	GhSTARD49	WGD
	GaSTARD9	GhSTARD12	WGD
	GaSTARD10	GhSTARD13	WGD
	GaSTARD11	GhSTARD14	WGD
	GaSTARD12	GhSTARD15	WGD
	GaSTARD13	GhSTARD16	WGD
	GaSTARD14	GhSTARD17	WGD
	GaSTARD15	GhSTARD19	WGD
	GaSTARD16	GhSTARD18	WGD
	GaSTARD17	GhSTARD20	WGD
	GaSTARD18	GhSTARD21	WGD
	GaSTARD10	GhSTARD23	WGD
	GaSTARD10	GhSTARD58	WGD
	GaSTARD11	GhSTARD59	WGD
	GaSTARD12	GhSTARD60	WGD
	GaSTARD13	GhSTARD61	WGD
	GaSTARD14	GhSTARD62	WGD
	GaSTARD15	GhSTARD63	WGD
	GaSTARD16	GhSTARD64	WGD
	GaSTARD17	GhSTARD65	WGD
	GaSTARD18	GhSTARD66	WGD
	GaSTARD10	GhSTARD67	WGD
	GaSTARD20	GhSTARD67	WGD
	GaSTARD24	GhSTARD27	WGD
	GaSTARD25	GhSTARD28	WGD
	GaSTARD28	GhSTARD30	WGD
	GaSTARD26	GhSTARD29	WGD
	GaSTARD24	GhSTARD70	WGD
	GaSTARD25	GhSTARD71	WGD
	GaSTARD28	GhSTARD73	WGD
	GaSTARD32	GhSTARD33	WGD
	GaSTARD33	GhSTARD34	WGD
	GaSTARD31	GhSTARD75	WGD
	GaSTARD32	GhSTARD76	WGD
	GaSTARD33	GhSTARD77	WGD
	GaSTARD34	GhSTARD78	WGD
	GaSTARD37	GhSTARD39	WGD
	GaSTARD38	GhSTARD38	WGD
	GaSTARD39	GhSTARD37	WGD
	GaSTARD38	GhSTARD82	WGD
	GaSTARD39	GhSTARD81	WGD
	GaSTARD40	GhSTARD41	WGD
	GaSTARD41	GhSTARD40	WGD
	GaSTARD40	GhSTARD86	WGD
	GaSTARD41	GhSTARD85	WGD
	GaSTARD43	GhSTARD45	WGD
	GaSTARD44	GhSTARD44	WGD
	GaSTARD45	GhSTARD43	WGD
	GaSTARD43	GhSTARD90	WGD
	GaSTARD44	GhSTARD89	WGD
	GaSTARD45	GhSTARD88	WGD
	GaSTARD48	GhSTARD48	WGD
	GaSTARD48	GhSTARD93	WGD
Gb_Gh	GbSTARD1	GhSTARD1	WGD	146
	GbSTARD2	GhSTARD2	WGD
	GbSTARD1	GhSTARD49	WGD
	GbSTARD2	GhSTARD50	WGD
	GbSTARD7	GhSTARD9	WGD
	GbSTARD8	GhSTARD10	WGD
	GbSTARD9	GhSTARD11	WGD
	GbSTARD10	GhSTARD12	WGD
	GbSTARD7	GhSTARD54	WGD
	GbSTARD8	GhSTARD53	WGD
	GbSTARD11	GhSTARD13	WGD
	GbSTARD12	GhSTARD14	WGD
	GbSTARD13	GhSTARD15	WGD
	GbSTARD14	GhSTARD16	WGD
	GbSTARD15	GhSTARD17	WGD
	GbSTARD16	GhSTARD19	WGD
	GbSTARD17	GhSTARD18	WGD
	GbSTARD18	GhSTARD20	WGD
	GbSTARD19	GhSTARD21	WGD
	GbSTARD11	GhSTARD23	WGD
	GbSTARD11	GhSTARD58	WGD
	GbSTARD12	GhSTARD59	WGD
	GbSTARD13	GhSTARD60	WGD
	GbSTARD14	GhSTARD61	WGD
	GbSTARD15	GhSTARD62	WGD
	GbSTARD16	GhSTARD63	WGD
	GbSTARD17	GhSTARD64	WGD
	GbSTARD18	GhSTARD65	WGD
	GbSTARD19	GhSTARD66	WGD
	GbSTARD11	GhSTARD67	WGD
	GbSTARD21	GhSTARD13	WGD
	GbSTARD21	GhSTARD23	WGD
	GbSTARD23	GhSTARD25	WGD
	GbSTARD24	GhSTARD26	WGD
	GbSTARD21	GhSTARD58	WGD
	GbSTARD21	GhSTARD67	WGD
	GbSTARD24	GhSTARD69	WGD
	GbSTARD25	GhSTARD27	WGD
	GbSTARD26	GhSTARD28	WGD
	GbSTARD27	GhSTARD29	WGD
	GbSTARD28	GhSTARD30	WGD
	GbSTARD25	GhSTARD70	WGD
	GbSTARD26	GhSTARD71	WGD
	GbSTARD27	GhSTARD72	WGD
	GbSTARD28	GhSTARD73	WGD
	GbSTARD32	GhSTARD33	WGD
	GbSTARD33	GhSTARD34	WGD
	GbSTARD31	GhSTARD75	WGD
	GbSTARD32	GhSTARD76	WGD
	GbSTARD33	GhSTARD77	WGD
	GbSTARD34	GhSTARD35	WGD
	GbSTARD35	GhSTARD36	WGD
	GbSTARD37	GhSTARD38	WGD
	GbSTARD38	GhSTARD39	WGD
	GbSTARD37	GhSTARD82	WGD
	GbSTARD39	GhSTARD40	WGD
	GbSTARD40	GhSTARD41	WGD
	GbSTARD39	GhSTARD85	WGD
	GbSTARD40	GhSTARD86	WGD
	GbSTARD42	GhSTARD42	WGD
	GbSTARD43	GhSTARD43	WGD
	GbSTARD44	GhSTARD44	WGD
	GbSTARD45	GhSTARD45	WGD
	GbSTARD46	GhSTARD46	WGD
	GbSTARD42	GhSTARD87	WGD
	GbSTARD43	GhSTARD88	WGD
	GbSTARD44	GhSTARD89	WGD
	GbSTARD45	GhSTARD90	WGD
	GbSTARD46	GhSTARD91	WGD
	GbSTARD48	GhSTARD48	WGD
	GbSTARD48	GhSTARD93	WGD
	GbSTARD49	GhSTARD1	WGD
	GbSTARD50	GhSTARD2	WGD
	GbSTARD49	GhSTARD49	WGD
	GbSTARD53	GhSTARD51	WGD
	GbSTARD54	GhSTARD52	WGD
	GbSTARD55	GhSTARD10	WGD
	GbSTARD56	GhSTARD9	WGD
	GbSTARD57	GhSTARD7	WGD
	GbSTARD59	GhSTARD6	WGD
	GbSTARD55	GhSTARD53	WGD
	GbSTARD56	GhSTARD54	WGD
	GbSTARD57	GhSTARD55	WGD
	GbSTARD59	GhSTARD57	WGD
	GbSTARD60	GhSTARD13	WGD
	GbSTARD61	GhSTARD14	WGD
	GbSTARD62	GhSTARD15	WGD
	GbSTARD63	GhSTARD16	WGD
	GbSTARD64	GhSTARD17	WGD
	GbSTARD65	GhSTARD19	WGD
	GbSTARD66	GhSTARD18	WGD
	GbSTARD67	GhSTARD20	WGD
	GbSTARD68	GhSTARD21	WGD
	GbSTARD60	GhSTARD23	WGD
	GbSTARD60	GhSTARD58	WGD
	GbSTARD61	GhSTARD59	WGD
	GbSTARD62	GhSTARD60	WGD
	GbSTARD63	GhSTARD61	WGD
	GbSTARD64	GhSTARD62	WGD
	GbSTARD65	GhSTARD63	WGD
	GbSTARD66	GhSTARD64	WGD
	GbSTARD67	GhSTARD65	WGD
	GbSTARD68	GhSTARD66	WGD
	GbSTARD60	GhSTARD67	WGD
	GbSTARD69	GhSTARD13	WGD
	GbSTARD69	GhSTARD23	WGD
	GbSTARD71	GhSTARD26	WGD
	GbSTARD69	GhSTARD58	WGD
	GbSTARD69	GhSTARD67	WGD
	GbSTARD70	GhSTARD68	WGD
	GbSTARD71	GhSTARD69	WGD
	GbSTARD72	GhSTARD27	WGD
	GbSTARD73	GhSTARD28	WGD
	GbSTARD74	GhSTARD29	WGD
	GbSTARD75	GhSTARD30	WGD
	GbSTARD72	GhSTARD70	WGD
	GbSTARD73	GhSTARD71	WGD
	GbSTARD74	GhSTARD72	WGD
	GbSTARD75	GhSTARD73	WGD
	GbSTARD78	GhSTARD33	WGD
	GbSTARD79	GhSTARD34	WGD
	GbSTARD76	GhSTARD74	WGD
	GbSTARD77	GhSTARD75	WGD
	GbSTARD78	GhSTARD76	WGD
	GbSTARD79	GhSTARD77	WGD
	GbSTARD80	GhSTARD78	WGD
	GbSTARD83	GhSTARD38	WGD
	GbSTARD83	GhSTARD82	WGD
	GbSTARD84	GhSTARD83	WGD
	GbSTARD85	GhSTARD40	WGD
	GbSTARD86	GhSTARD41	WGD
	GbSTARD85	GhSTARD85	WGD
	GbSTARD86	GhSTARD86	WGD
	GbSTARD87	GhSTARD42	WGD
	GbSTARD88	GhSTARD43	WGD
	GbSTARD89	GhSTARD44	WGD
	GbSTARD90	GhSTARD45	WGD
	GbSTARD91	GhSTARD46	WGD
	GbSTARD87	GhSTARD87	WGD
	GbSTARD88	GhSTARD88	WGD
	GbSTARD89	GhSTARD89	WGD
	GbSTARD90	GhSTARD90	WGD
	GbSTARD91	GhSTARD91	WGD
	GbSTARD93	GhSTARD48	WGD
	GbSTARD92	GhSTARD92	WGD
	GbSTARD93	GhSTARD93	WGD
Gh_Gr	GhSTARD2	GrSTARD6	WGD	71
	GhSTARD1	GrSTARD5	WGD
	GhSTARD9	GrSTARD9	WGD
	GhSTARD10	GrSTARD8	WGD
	GhSTARD13	GrSTARD29	WGD
	GhSTARD14	GrSTARD30	WGD
	GhSTARD15	GrSTARD31	WGD
	GhSTARD16	GrSTARD32	WGD
	GhSTARD17	GrSTARD33	WGD
	GhSTARD19	GrSTARD34	WGD
	GhSTARD18	GrSTARD35	WGD
	GhSTARD20	GrSTARD36	WGD
	GhSTARD21	GrSTARD37	WGD
	GhSTARD13	GrSTARD39	WGD
	GhSTARD23	GrSTARD29	WGD
	GhSTARD23	GrSTARD39	WGD
	GhSTARD26	GrSTARD41	WGD
	GhSTARD27	GrSTARD1	WGD
	GhSTARD28	GrSTARD2	WGD
	GhSTARD30	GrSTARD4	WGD
	GhSTARD33	GrSTARD15	WGD
	GhSTARD34	GrSTARD16	WGD
	GhSTARD38	GrSTARD43	WGD
	GhSTARD40	GrSTARD22	WGD
	GhSTARD41	GrSTARD23	WGD
	GhSTARD42	GrSTARD24	WGD
	GhSTARD43	GrSTARD25	WGD
	GhSTARD44	GrSTARD26	WGD
	GhSTARD45	GrSTARD27	WGD
	GhSTARD46	GrSTARD28	WGD
	GhSTARD48	GrSTARD46	WGD
	GhSTARD50	GrSTARD6	WGD
	GhSTARD49	GrSTARD5	WGD
	GhSTARD51	GrSTARD17	WGD
	GhSTARD53	GrSTARD8	WGD
	GhSTARD54	GrSTARD9	WGD
	GhSTARD55	GrSTARD10	WGD
	GhSTARD57	GrSTARD12	WGD
	GhSTARD58	GrSTARD29	WGD
	GhSTARD59	GrSTARD30	WGD
	GhSTARD60	GrSTARD31	WGD
	GhSTARD61	GrSTARD32	WGD
	GhSTARD62	GrSTARD33	WGD
	GhSTARD63	GrSTARD34	WGD
	GhSTARD64	GrSTARD35	WGD
	GhSTARD65	GrSTARD36	WGD
	GhSTARD66	GrSTARD37	WGD
	GhSTARD58	GrSTARD39	WGD
	GhSTARD67	GrSTARD29	WGD
	GhSTARD67	GrSTARD39	WGD
	GhSTARD68	GrSTARD40	WGD
	GhSTARD69	GrSTARD41	WGD
	GhSTARD70	GrSTARD1	WGD
	GhSTARD71	GrSTARD2	WGD
	GhSTARD73	GrSTARD4	WGD
	GhSTARD75	GrSTARD14	WGD
	GhSTARD76	GrSTARD15	WGD
	GhSTARD77	GrSTARD16	WGD
	GhSTARD80	GrSTARD21	WGD
	GhSTARD78	GrSTARD19	WGD
	GhSTARD82	GrSTARD43	WGD
	GhSTARD83	GrSTARD44	WGD
	GhSTARD85	GrSTARD22	WGD
	GhSTARD86	GrSTARD23	WGD
	GhSTARD87	GrSTARD24	WGD
	GhSTARD88	GrSTARD25	WGD
	GhSTARD89	GrSTARD26	WGD
	GhSTARD90	GrSTARD27	WGD
	GhSTARD91	GrSTARD28	WGD
	GhSTARD92	GrSTARD45	WGD
	GhSTARD93	GrSTARD46	WGD
Gb_Gr	GbSTARD2	GrSTARD6	WGD	71
	GbSTARD1	GrSTARD5	WGD
	GbSTARD7	GrSTARD9	WGD
	GbSTARD8	GrSTARD8	WGD
	GbSTARD11	GrSTARD29	WGD
	GbSTARD12	GrSTARD30	WGD
	GbSTARD13	GrSTARD31	WGD
	GbSTARD14	GrSTARD32	WGD
	GbSTARD15	GrSTARD33	WGD
	GbSTARD16	GrSTARD34	WGD
	GbSTARD17	GrSTARD35	WGD
	GbSTARD18	GrSTARD36	WGD
	GbSTARD19	GrSTARD37	WGD
	GbSTARD11	GrSTARD39	WGD
	GbSTARD21	GrSTARD29	WGD
	GbSTARD21	GrSTARD39	WGD
	GbSTARD24	GrSTARD41	WGD
	GbSTARD25	GrSTARD1	WGD
	GbSTARD26	GrSTARD2	WGD
	GbSTARD28	GrSTARD4	WGD
	GbSTARD31	GrSTARD14	WGD
	GbSTARD32	GrSTARD15	WGD
	GbSTARD33	GrSTARD16	WGD
	GbSTARD37	GrSTARD43	WGD
	GbSTARD39	GrSTARD22	WGD
	GbSTARD40	GrSTARD23	WGD
	GbSTARD42	GrSTARD24	WGD
	GbSTARD43	GrSTARD25	WGD
	GbSTARD44	GrSTARD26	WGD
	GbSTARD45	GrSTARD27	WGD
	GbSTARD46	GrSTARD28	WGD
	GbSTARD48	GrSTARD46	WGD
	GbSTARD50	GrSTARD6	WGD
	GbSTARD49	GrSTARD5	WGD
	GbSTARD53	GrSTARD17	WGD
	GbSTARD55	GrSTARD8	WGD
	GbSTARD56	GrSTARD9	WGD
	GbSTARD57	GrSTARD10	WGD
	GbSTARD59	GrSTARD12	WGD
	GbSTARD60	GrSTARD29	WGD
	GbSTARD61	GrSTARD30	WGD
	GbSTARD62	GrSTARD31	WGD
	GbSTARD63	GrSTARD32	WGD
	GbSTARD64	GrSTARD33	WGD
	GbSTARD65	GrSTARD34	WGD
	GbSTARD66	GrSTARD35	WGD
	GbSTARD67	GrSTARD36	WGD
	GbSTARD68	GrSTARD37	WGD
	GbSTARD60	GrSTARD39	WGD
	GbSTARD69	GrSTARD29	WGD
	GbSTARD69	GrSTARD39	WGD
	GbSTARD70	GrSTARD40	WGD
	GbSTARD71	GrSTARD41	WGD
	GbSTARD72	GrSTARD1	WGD
	GbSTARD73	GrSTARD2	WGD
	GbSTARD75	GrSTARD4	WGD
	GbSTARD77	GrSTARD14	WGD
	GbSTARD78	GrSTARD15	WGD
	GbSTARD79	GrSTARD16	WGD
	GbSTARD80	GrSTARD19	WGD
	GbSTARD83	GrSTARD43	WGD
	GbSTARD84	GrSTARD44	WGD
	GbSTARD85	GrSTARD22	WGD
	GbSTARD86	GrSTARD23	WGD
	GbSTARD87	GrSTARD24	WGD
	GbSTARD88	GrSTARD25	WGD
	GbSTARD89	GrSTARD26	WGD
	GbSTARD90	GrSTARD27	WGD
	GbSTARD91	GrSTARD28	WGD
	GbSTARD92	GrSTARD45	WGD
	GbSTARD93	GrSTARD46	WGD
Ga_Gb	GaSTARD1	GbSTARD1	WGD	57
	GaSTARD1	GbSTARD49	WGD
	GaSTARD9	GbSTARD10	WGD
	GaSTARD10	GbSTARD11	WGD
	GaSTARD11	GbSTARD12	WGD
	GaSTARD12	GbSTARD13	WGD
	GaSTARD13	GbSTARD14	WGD
	GaSTARD14	GbSTARD15	WGD
	GaSTARD15	GbSTARD16	WGD
	GaSTARD16	GbSTARD17	WGD
	GaSTARD17	GbSTARD18	WGD
	GaSTARD18	GbSTARD19	WGD
	GaSTARD10	GbSTARD21	WGD
	GaSTARD10	GbSTARD60	WGD
	GaSTARD11	GbSTARD61	WGD
	GaSTARD12	GbSTARD62	WGD
	GaSTARD13	GbSTARD63	WGD
	GaSTARD14	GbSTARD64	WGD
	GaSTARD15	GbSTARD65	WGD
	GaSTARD16	GbSTARD66	WGD
	GaSTARD17	GbSTARD67	WGD
	GaSTARD18	GbSTARD68	WGD
	GaSTARD10	GbSTARD69	WGD
	GaSTARD24	GbSTARD25	WGD
	GaSTARD25	GbSTARD26	WGD
	GaSTARD28	GbSTARD28	WGD
	GaSTARD26	GbSTARD27	WGD
	GaSTARD24	GbSTARD72	WGD
	GaSTARD25	GbSTARD73	WGD
	GaSTARD28	GbSTARD75	WGD
	GaSTARD26	GbSTARD74	WGD
	GaSTARD31	GbSTARD31	WGD
	GaSTARD32	GbSTARD32	WGD
	GaSTARD33	GbSTARD33	WGD
	GaSTARD31	GbSTARD77	WGD
	GaSTARD32	GbSTARD78	WGD
	GaSTARD33	GbSTARD79	WGD
	GaSTARD34	GbSTARD80	WGD
	GaSTARD35	GbSTARD81	WGD
	GaSTARD37	GbSTARD38	WGD
	GaSTARD38	GbSTARD37	WGD
	GaSTARD39	GbSTARD36	WGD
	GaSTARD39	GbSTARD82	WGD
	GaSTARD40	GbSTARD40	WGD
	GaSTARD41	GbSTARD39	WGD
	GaSTARD40	GbSTARD86	WGD
	GaSTARD41	GbSTARD85	WGD
	GaSTARD44	GbSTARD31	WGD
	GaSTARD43	GbSTARD45	WGD
	GaSTARD44	GbSTARD44	WGD
	GaSTARD45	GbSTARD43	WGD
	GaSTARD44	GbSTARD77	WGD
	GaSTARD43	GbSTARD90	WGD
	GaSTARD44	GbSTARD89	WGD
	GaSTARD45	GbSTARD88	WGD
	GaSTARD48	GbSTARD48	WGD
	GaSTARD48	GbSTARD93	WGD
Ga_Gr	GaSTARD1	GrSTARD5	WGD	27
	GaSTARD10	GrSTARD29	WGD
	GaSTARD11	GrSTARD30	WGD
	GaSTARD12	GrSTARD31	WGD
	GaSTARD13	GrSTARD32	WGD
	GaSTARD14	GrSTARD33	WGD
	GaSTARD15	GrSTARD34	WGD
	GaSTARD16	GrSTARD35	WGD
	GaSTARD17	GrSTARD36	WGD
	GaSTARD18	GrSTARD37	WGD
	GaSTARD10	GrSTARD39	WGD
	GaSTARD24	GrSTARD1	WGD
	GaSTARD25	GrSTARD2	WGD
	GaSTARD28	GrSTARD4	WGD
	GaSTARD31	GrSTARD14	WGD
	GaSTARD32	GrSTARD15	WGD
	GaSTARD33	GrSTARD16	WGD
	GaSTARD34	GrSTARD19	WGD
	GaSTARD38	GrSTARD43	WGD
	GaSTARD39	GrSTARD42	WGD
	GaSTARD40	GrSTARD23	WGD
	GaSTARD41	GrSTARD22	WGD
	GaSTARD44	GrSTARD14	WGD
	GaSTARD43	GrSTARD27	WGD
	GaSTARD44	GrSTARD26	WGD
	GaSTARD45	GrSTARD25	WGD
	GaSTARD48	GrSTARD46	WGD
