# Supplementary material for: Cotton STARD Gene Family: Characterization, Evolution, and Expression Profiles During Salt Stress
Source: Genes (Basel). 2025 Jul 11;16(7):813. doi: 10.3390/genes16070813 (PMC12295190; doi:10.3390/genes16070813)
Supplement: Supplementary file 1 [file genes-16-00813-s001.zip › Table S3.xlsx]

## Sheet: Ga_Ga
Seq_1	Seq_2	Ka	Ks	Ka_Ks	EffectiveLen	AverageS-sites	AverageN-sites	cN	cS	pN	pS	Note
evm.model.Ga01G2372	evm.model.Ga05G1094	0.0443012	0.53726	0.0824576	2529	599.583	1929.42	83	230	0.0430182	0.3836
evm.model.Ga01G2416	evm.model.Ga05G1099	0.0557639	0.280711	0.198652	2202	502.5	1699.5	91.3333	117.667	0.0537413	0.234163
evm.model.Ga01G2779	evm.model.Ga08G1791	0.0419968	0.264353	0.158866	2172	490.75	1681.25	68.6667	109.333	0.0408426	0.222788
evm.model.Ga03G1491	evm.model.Ga12G1275	0.0604925	0.543231	0.111357	2271	536	1735	100.833	207.167	0.0581172	0.386505
evm.model.Ga05G0497	evm.model.Ga06G1040	0.033254	0.318637	0.104363	2457	581.667	1875.33	61	151	0.0325276	0.259599
evm.model.Ga05G0497	evm.model.Ga07G0275	0.0383036	0.414063	0.0925068	2430	577.75	1852.25	69.1667	183.833	0.037342	0.318188
evm.model.Ga05G0536	evm.model.Ga07G0304	0.150281	0.360748	0.41658	2229	522.333	1706.67	232.417	149.583	0.136182	0.286375
evm.model.Ga05G1376	evm.model.Ga10G2359	0.958172	NaN	NaN	174	40.75	133.25	72.0833	31.9167	0.540963	0.783231	High Sequence Divergence Value (pS>=0.75)
evm.model.Ga05G1094	evm.model.Ga13G2796	0.0637862	0.593896	0.107403	2508	591.917	1916.08	117.167	242.833	0.061149	0.410249
evm.model.Ga06G1040	evm.model.Ga07G0275	0.0529486	0.458611	0.115454	2424	572.25	1851.75	94.6667	196.333	0.0511228	0.34309
evm.model.Ga07G1603	evm.model.Ga11G3165	0.056885	0.545489	0.104282	2358	552.333	1805.67	98.9167	214.083	0.0547812	0.387598
evm.model.Ga09G2099	evm.model.Ga11G3952	0.132567	0.488129	0.271582	1299	295.667	1003.33	121.917	106.083	0.121512	0.358794

## Sheet: Gb_Gb
Seq_1	Seq_2	Ka	Ks	Ka_Ks	EffectiveLen	AverageS-sites	AverageN-sites	cN	cS	pN	pS	Note
Gobar.A01G025300.1	Gobar.D01G024800.1	0.021746	0.0677853	0.320807	1335	308.583	1026.42	22	20	0.0214338	0.0648123
Gobar.A03G040900.1	Gobar.A05G108400.1	0.0539785	0.288779	0.18692	2202	502.75	1699.25	88.5	120.5	0.0520818	0.239682
Gobar.A03G041400.1	Gobar.A05G107800.1	0.0461239	0.516564	0.0892898	2529	599.083	1929.92	86.3333	223.667	0.0447342	0.373348
Gobar.A03G120900.2	Gobar.A12G166000.1	0.0603552	0.539194	0.111936	2265	534.833	1730.17	100.333	205.667	0.0579906	0.384543
Gobar.A03G002600.1	Gobar.D03G202200.2	0.00725719	0.0484132	0.149901	1971	447.917	1523.08	11	21	0.00722219	0.0468837
Gobar.A03G041400.1	Gobar.D03G158300.1	0.00466645	0.0625	0.0746632	2535	600.333	1934.67	9	36	0.00465196	0.0599667
Gobar.A03G040900.1	Gobar.D05G105300.1	0.0551079	0.29285	0.188178	2202	501.833	1700.17	90.3333	121.667	0.053132	0.242444
Gobar.A03G041400.1	Gobar.D05G104800.1	0.0486119	0.508098	0.0956743	2529	599.25	1929.75	90.8333	221.167	0.04707	0.369072
Gobar.A03G040900.1	Gobar.D08G237200.1	0.0568384	0.338421	0.167952	2202	503	1699	93	137	0.0547381	0.272366
Gobar.A03G041400.1	Gobar.D08G236500.1	0.0698304	0.527791	0.132307	2529	596.833	1932.17	128.833	226.167	0.0666782	0.378944
Gobar.A03G000900.1	Gobar.D12G229900.2	0.0398065	0.242727	0.163997	2172	491.083	1680.92	65.1667	101.833	0.0387685	0.207365
Gobar.A03G120900.2	Gobar.D12G177800.1	0.0560195	0.545283	0.102735	2265	535.917	1729.08	93.3333	207.667	0.0539785	0.387498
Gobar.A05G048000.1	Gobar.A06G099300.1	0.0321872	0.319005	0.100899	2511	590.75	1920.25	60.5	153.5	0.0315063	0.259839
Gobar.A05G048000.1	Gobar.A07G027500.1	0.0405847	0.40601	0.0999598	2517	593.25	1923.75	76	186	0.0395062	0.313527
Gobar.A05G051400.2	Gobar.A07G030300.1	0.153785	0.371661	0.413776	2181	511.25	1669.75	232.167	149.833	0.139043	0.293073
Gobar.A05G107800.1	Gobar.A08G210500.1	0.0654883	0.497471	0.131642	2529	599.5	1929.5	121	218	0.0627105	0.363636
Gobar.A05G108400.1	Gobar.A08G211100.1	0.0605068	0.373059	0.162191	2202	504.667	1697.33	98.6667	148.333	0.0581304	0.293923
Gobar.A05G107800.1	Gobar.D03G158300.1	0.0437749	0.50268	0.0870831	2529	600.583	1928.42	82	220	0.0425219	0.366311
Gobar.A05G108400.1	Gobar.D03G158800.1	0.0552809	0.288022	0.191933	2202	503.833	1698.17	90.5	120.5	0.0532928	0.239166
Gobar.A05G311200.1	Gobar.D05G313200.1	0.0124086	0.0576514	0.215235	2211	504.583	1706.42	21	28	0.0123065	0.0554913
Gobar.A05G048000.1	Gobar.D06G106600.2	0.0299713	0.321041	0.0933565	2454	582	1872	55	152	0.0293803	0.261168
Gobar.A05G048000.1	Gobar.D07G025800.1	0.0419354	0.399693	0.104919	2517	592.25	1924.75	78.5	183.5	0.0407845	0.309835
Gobar.A05G051400.2	Gobar.D07G029000.1	0.152166	0.359417	0.423369	2181	511.583	1669.42	229.917	146.083	0.137723	0.285551
Gobar.A05G107800.1	Gobar.D08G236500.1	0.0643435	0.481923	0.133514	2529	599.083	1929.92	119	213	0.0616607	0.355543
Gobar.A05G108400.1	Gobar.D08G237200.1	0.0594795	0.341242	0.174303	2202	502.75	1699.25	97.1667	137.833	0.0571821	0.274159
Gobar.A06G099300.1	Gobar.A07G027500.1	0.0523901	0.465232	0.112611	2511	587.5	1923.5	97.3333	203.667	0.0506022	0.346667
Gobar.A06G099300.1	Gobar.D05G047300.2	0.0345612	0.330374	0.104613	2499	589.417	1909.58	64.5	157.5	0.033777	0.267213
Gobar.A06G184000.1	Gobar.D06G207100.1	0.0100992	0.0645335	0.156495	2196	501.333	1694.67	17	31	0.0100315	0.0618351
Gobar.A06G158600.1	Gobar.D10G015700.1	0.127662	0.728593	0.175217	1689	383.5	1305.5	153.25	178.75	0.117388	0.466102
Gobar.A07G027500.1	Gobar.D05G047300.2	0.041922	0.413063	0.101491	2505	591.917	1913.08	78	188	0.0407719	0.317612
Gobar.A07G030300.1	Gobar.D05G051200.1	0.149736	0.350821	0.426815	2229	522.25	1706.75	231.667	146.333	0.135736	0.280198
Gobar.A07G027500.1	Gobar.D06G106600.2	0.0512187	0.444563	0.115211	2454	578.917	1875.08	92.8333	194.167	0.0495089	0.335397
Gobar.A07G156400.1	Gobar.D07G161400.2	0.0128435	0.0367383	0.349594	2364	557.833	1806.17	23	20	0.0127342	0.035853
Gobar.A07G156400.2	Gobar.D07G161400.1	0.0128435	0.0367383	0.349594	2364	557.833	1806.17	23	20	0.0127342	0.035853
Gobar.A07G222600.1	Gobar.D07G232600.1	0.0139377	0.0266038	0.523899	1503	344.333	1158.67	16	9	0.013809	0.0261375
Gobar.A08G161300.1	Gobar.A12G213800.2	0.0458205	0.323524	0.141629	2172	492.167	1679.83	74.6667	129.333	0.0444489	0.262784
Gobar.A08G161300.1	Gobar.D03G204100.1	0.0398806	0.289567	0.137725	2172	489.833	1682.17	65.3333	117.667	0.0388388	0.240218
Gobar.A08G210500.1	Gobar.D05G104800.1	0.0666262	0.494045	0.134859	2529	599.667	1929.33	123	217	0.0637526	0.361868
Gobar.A08G211100.1	Gobar.D05G105300.1	0.0604635	0.370916	0.163011	2202	503.5	1698.5	98.6667	147.333	0.0580905	0.292618
Gobar.A08G161300.1	Gobar.D12G229900.2	0.0448535	0.316278	0.141817	2172	491.5	1680.5	73.1667	126.833	0.0435386	0.258054
Gobar.A10G003900.1	Gobar.D10G004500.3	0.00737884	0.0620687	0.118882	2511	604.333	1906.67	14	36	0.00734266	0.0595698
Gobar.A10G015700.1	Gobar.D10G015700.1	0.00835871	0.0319356	0.261736	2196	511.75	1684.25	14	16	0.00831231	0.0312653
Gobar.A11G092400.1	Gobar.D12G119300.2	0.0581946	1.1612	0.050116	2094	489.667	1604.33	89.8333	289.167	0.0559942	0.590538
Gobar.A12G166000.1	Gobar.D02G153400.1	0.0568155	0.537278	0.105747	2268	534.833	1733.17	94.8333	205.167	0.0547168	0.383609
Gobar.A12G213800.2	Gobar.D08G186800.1	0.0470847	0.298972	0.157488	2172	492.083	1679.92	76.6667	121.333	0.0456372	0.246571
Gobar.A13G252600.1	Gobar.D13G269000.1	0.00890335	0.0621014	0.143368	2508	587.25	1920.75	17	35	0.00885071	0.0595998
Gobar.D02G153400.1	Gobar.D12G177800.1	0.0518864	0.543355	0.0954927	2268	535.917	1732.08	86.8333	207.167	0.0501323	0.386565
Gobar.D03G158300.1	Gobar.D05G104800.1	0.0462569	0.504109	0.0917597	2529	600.75	1928.25	86.5	220.5	0.0448593	0.367041
Gobar.D03G158800.1	Gobar.D05G105300.1	0.0564124	0.289149	0.195098	2202	502.917	1699.08	92.3333	120.667	0.054343	0.239934
Gobar.D05G047300.2	Gobar.D07G025800.1	0.0432819	0.406684	0.106426	2505	590.917	1914.08	80.5	185.5	0.0420567	0.313919
Gobar.D05G051200.1	Gobar.D07G029000.1	0.148874	0.339171	0.438935	2229	522.583	1706.42	230.417	142.583	0.13503	0.272843
Gobar.D05G104800.1	Gobar.D08G236500.1	0.0654794	0.478569	0.136823	2529	599.25	1929.75	121	212	0.0627024	0.353776
Gobar.D05G105300.1	Gobar.D08G237200.1	0.059437	0.339108	0.175275	2202	501.583	1700.42	97.1667	136.833	0.0571429	0.272803
Gobar.D06G106600.2	Gobar.D07G025800.1	0.0523326	0.442486	0.11827	2454	577.917	1876.08	94.8333	193.167	0.0505486	0.334247
Gobar.D06G179800.1	Gobar.D10G015700.1	0.130767	0.756233	0.172919	2148	497.333	1650.67	198.083	236.917	0.120002	0.476374
Gobar.D08G120100.3	Gobar.D09G046200.1	0.146049	0.540715	0.270103	2196	489.25	1706.75	226.5	188.5	0.132708	0.385284
Gobar.D08G186800.1	Gobar.D12G229900.2	0.0461157	0.291925	0.157971	2172	491.417	1680.58	75.1667	118.833	0.0447265	0.241818
Gobar.D11G093800.1	Gobar.D12G119300.2	0.0568456	1.17135	0.0485301	2094	489.583	1604.42	87.8333	290.167	0.0547447	0.592681

## Sheet: Gh_Gh
Seq_1	Seq_2	Ka	Ks	Ka_Ks	EffectiveLen	AverageS-sites	AverageN-sites	cN	cS	pN	pS	Note
Gohir.A01G024200.1	Gohir.D01G022200.1	0.0207386	0.0678428	0.305687	1335	308.333	1026.67	21	20	0.0204545	0.0648649
Gohir.A03G032700.1	Gohir.A05G104000.1	0.0546445	0.285171	0.19162	2202	503.75	1698.25	89.5	119.5	0.0527013	0.237221
Gohir.A03G033200.1	Gohir.A05G103500.1	0.0461198	0.516771	0.0892461	2529	598.917	1930.08	86.3333	223.667	0.0447304	0.373452
Gohir.A03G032700.1	Gohir.A08G198900.1	0.0597926	0.359908	0.166133	2202	505.5	1696.5	97.5	144.5	0.0574713	0.285856
Gohir.A03G033200.1	Gohir.A08G198400.1	0.0704274	0.547378	0.128663	2529	597.583	1931.42	129.833	232.167	0.0672218	0.388509
Gohir.A03G000016.1	Gohir.A12G204100.3	0.040773	0.246366	0.165497	2172	492.083	1679.92	66.6667	103.333	0.0396845	0.209992
Gohir.A03G109200.1	Gohir.A12G156700.1	0.0606928	0.536301	0.113169	2265	535.5	1729.5	100.833	205.167	0.058302	0.383131
Gohir.A03G000037.1	Gohir.D03G175700.1	0.00907469	0.0460298	0.197148	2289	515.167	1773.83	16	23	0.00902001	0.0446457
Gohir.A03G033200.1	Gohir.D03G135100.1	0.00466605	0.0643313	0.0725315	2535	600.167	1934.83	9	37	0.00465156	0.0616495
Gohir.A03G032700.1	Gohir.D05G103800.2	0.0538512	0.292672	0.183999	2202	502.083	1699.92	88.3333	121.667	0.0519633	0.242324
Gohir.A03G033200.1	Gohir.D05G103300.3	0.0475175	0.507593	0.0936134	2529	599.667	1929.33	88.8333	221.167	0.0460435	0.368816
Gohir.A03G032700.1	Gohir.D08G216300.1	0.055918	0.332989	0.167928	2202	503.917	1698.08	91.5	135.5	0.0538843	0.268894
Gohir.A03G033200.1	Gohir.D08G215800.3	0.0692626	0.524412	0.132077	2529	596.833	1932.17	127.833	225.167	0.0661606	0.377269
Gohir.A03G109200.1	Gohir.D12G159500.1	0.0578885	0.541555	0.106893	2265	535.833	1729.17	96.3333	206.667	0.0557108	0.385692
Gohir.A05G046100.1	Gohir.A06G092400.1	0.033287	0.318557	0.104493	2511	591.417	1919.58	62.5	153.5	0.0325591	0.259546
Gohir.A05G049600.3	Gohir.A07G025000.2	0.148369	0.354751	0.418235	2076	490	1586	213.5	138.5	0.134615	0.282653
Gohir.A05G103500.1	Gohir.A08G198400.1	0.0671808	0.504175	0.133249	2529	599.333	1929.67	124	220	0.0642598	0.367075
Gohir.A05G104000.1	Gohir.A08G198900.1	0.0598653	0.373139	0.160437	2202	504.583	1697.42	97.6667	148.333	0.0575384	0.293972
Gohir.A05G103500.1	Gohir.D03G135100.1	0.044317	0.506343	0.0875237	2529	600.25	1928.75	83	221	0.0430331	0.36818
Gohir.A05G104000.1	Gohir.D03G135700.1	0.0559208	0.284999	0.196214	2202	504	1698	91.5	119.5	0.0538869	0.237103
Gohir.A05G160300.1	Gohir.D05G163000.3	0.00678392	0.0391869	0.173117	642	148.417	493.583	3.33333	5.66667	0.00675333	0.0381808
Gohir.A05G296700.1	Gohir.D05G296600.1	0.0136105	0.0493244	0.275939	2208	502.75	1705.25	23	24	0.0134878	0.0477374
Gohir.A05G046100.1	Gohir.D06G092000.1	0.0322058	0.318277	0.101188	2511	591.833	1919.17	60.5	153.5	0.0315241	0.259364
Gohir.A05G049600.3	Gohir.D07G028500.1	0.149652	0.3512	0.426117	2223	520.917	1702.08	230.917	146.083	0.135667	0.280435
Gohir.A05G103500.1	Gohir.D08G215800.3	0.0648907	0.488872	0.132736	2529	598.583	1930.42	120	215	0.0621627	0.359181
Gohir.A05G104000.1	Gohir.D08G216300.1	0.060126	0.334788	0.179594	2202	503	1699	98.1667	135.833	0.0577791	0.270046
Gohir.A06G092400.1	Gohir.A07G022300.1	0.0512852	0.468035	0.109575	2511	587.833	1923.17	95.3333	204.667	0.049571	0.348171
Gohir.A06G092400.1	Gohir.D05G047800.1	0.03329	0.328855	0.10123	2511	591.583	1919.42	62.5	157.5	0.032562	0.266235
Gohir.A06G167800.1	Gohir.D06G175200.1	0.00771368	0.0622764	0.123862	2196	502	1694	13	30	0.00767414	0.059761
Gohir.A06G092400.1	Gohir.D07G025700.1	0.0540767	0.45848	0.117948	2511	587.917	1923.08	100.333	201.667	0.0521732	0.343019
Gohir.A07G143800.1	Gohir.A11G085800.1	0.0550842	0.545974	0.100892	2358	552	1806	95.9167	214.083	0.05311	0.387832
Gohir.A07G025000.2	Gohir.D05G051400.1	0.149436	0.337676	0.442543	2076	489.167	1586.83	215	133	0.13549	0.271891
Gohir.A07G022300.1	Gohir.D06G092000.1	0.0501837	0.448787	0.111821	2511	588.25	1922.75	93.3333	198.667	0.0485416	0.337725
Gohir.A07G204600.2	Gohir.D07G210600.2	0.013677	0.0361181	0.378674	1623	368.667	1254.33	17	13	0.013553	0.0352622
Gohir.A07G143800.1	Gohir.D11G090000.1	0.0580663	0.556126	0.104412	2364	554.917	1809.08	101.083	217.917	0.0558754	0.392702
Gohir.A08G151100.2	Gohir.A12G204100.3	0.0601621	0.341463	0.176189	1956	433.833	1522.17	88	119	0.0578123	0.274299
Gohir.A08G198400.1	Gohir.D03G135100.1	0.0697199	0.503041	0.138597	2529	598.917	1930.08	128.5	219.5	0.0665774	0.366495
Gohir.A08G198900.1	Gohir.D03G135700.1	0.0610798	0.356493	0.171335	2202	505.75	1696.25	99.5	143.5	0.0586588	0.283737
Gohir.A08G198400.1	Gohir.D05G103300.3	0.0672081	0.500024	0.13441	2529	600.083	1928.92	124	219	0.0642848	0.364949
Gohir.A08G198900.1	Gohir.D05G103800.2	0.0585215	0.378272	0.154708	2202	502.667	1699.33	95.6667	149.333	0.0562966	0.297082
Gohir.A08G151100.2	Gohir.D12G206500.3	0.0592706	0.344963	0.171818	1950	432.167	1517.83	86.5	119.5	0.0569891	0.276514
Gohir.A10G003800.1	Gohir.D10G003800.4	0.00724456	0.0560374	0.129281	2553	611.167	1941.83	14	33	0.00720968	0.0539951
Gohir.A10G014600.1	Gohir.D10G014600.1	0.00775779	0.0319463	0.242839	2196	511.583	1684.42	13	16	0.00771781	0.0312755
Gohir.A10G157500.1	Gohir.D10G083200.7	0.00955427	0.0125789	0.759547	687	160.333	526.667	5	2	0.00949367	0.012474
Gohir.A11G085800.1	Gohir.A12G104200.3	0.0632638	1.11392	0.0567937	2298	534.333	1763.67	107	310	0.0606691	0.580162
Gohir.A12G156700.1	Gohir.D02G134200.1	0.0577785	0.530357	0.108943	2268	535.667	1732.33	96.3333	203.667	0.055609	0.380212
Gohir.A12G204100.3	Gohir.D03G177600.1	0.0385587	0.259649	0.148503	2172	491.333	1680.67	63.1667	107.833	0.0375843	0.219471
Gohir.A12G204100.3	Gohir.D08G172300.1	0.0451949	0.292699	0.154407	2172	492.417	1679.58	73.6667	119.333	0.0438601	0.242342
Gohir.A12G156700.1	Gohir.D12G159500.1	0.0144988	0.030288	0.478698	2280	539	1741	25	16	0.0143596	0.0296846
Gohir.A13G093800.2	Gohir.D13G095200.1	0.0215531	0.0447384	0.481758	2226	527.667	1698.33	36.0833	22.9167	0.0212463	0.0434302
Gohir.A13G230700.1	Gohir.D13G236200.1	0.0110147	0.0583935	0.188628	2508	587.417	1920.58	21	33	0.0109342	0.0561782
Gohir.D02G134200.1	Gohir.D12G159500.1	0.054368	0.535571	0.101514	2268	536	1732	90.8333	205.167	0.0524442	0.382774
Gohir.D03G135100.1	Gohir.D05G103300.3	0.0457116	0.507075	0.0901477	2529	601	1928	85.5	221.5	0.0443465	0.368552
Gohir.D03G135700.1	Gohir.D05G103800.2	0.0551248	0.292494	0.188465	2202	502.333	1699.67	90.3333	121.667	0.0531477	0.242203
Gohir.D05G047800.1	Gohir.D06G092000.1	0.0322086	0.328565	0.0980284	2511	592	1919	60.5	157.5	0.0315268	0.266047
Gohir.D05G051400.1	Gohir.D07G028500.1	0.151365	0.335199	0.451569	2223	520.083	1702.92	233.417	140.583	0.137069	0.270309
Gohir.D05G103300.3	Gohir.D08G215800.3	0.0649171	0.484819	0.1339	2529	599.333	1929.67	120	214	0.0621869	0.357063
Gohir.D05G103800.2	Gohir.D08G216300.1	0.0587827	0.339535	0.173127	2202	501.083	1700.92	96.1667	136.833	0.0565381	0.273075
Gohir.D06G092000.1	Gohir.D07G025700.1	0.0529716	0.439481	0.120532	2511	588.333	1922.67	98.3333	195.667	0.0511442	0.332578
Gohir.D07G149600.1	Gohir.D11G090000.1	0.0631937	0.537994	0.117462	2364	555.833	1808.17	109.583	213.417	0.0606047	0.383958
Gohir.D08G172300.1	Gohir.D12G206500.3	0.0443648	0.295425	0.150173	2166	490.75	1675.25	72.1667	119.833	0.0430781	0.244184
Gohir.D11G090000.1	Gohir.D12G108200.2	0.0575089	1.16309	0.0494448	2094	489.333	1604.67	88.8333	289.167	0.0553594	0.59094

## Sheet: Gr_Gr
Seq_1	Seq_2	Ka	Ks	Ka_Ks	EffectiveLen	AverageS-sites	AverageN-sites	cN	cS	pN	pS	Note
Gorai.001G026800.1	Gorai.009G049100.2	0.043058	0.413287	0.104184	2517	593.25	1923.75	80.5	188.5	0.0418454	0.317741
Gorai.001G029800.1	Gorai.009G053100.1	0.147739	0.341228	0.432964	2229	521.917	1707.08	228.917	143.083	0.134098	0.27415
Gorai.001G026800.1	Gorai.010G105900.2	0.0540119	0.446934	0.12085	2454	576.667	1877.33	97.8333	194.167	0.0521129	0.336705
Gorai.003G142200.1	Gorai.009G107500.1	0.0462425	0.498304	0.0927997	2529	600.167	1928.83	86.5	218.5	0.0448458	0.364066
Gorai.003G142800.1	Gorai.009G108000.2	0.0561266	0.301746	0.186006	2202	503.833	1698.17	91.8333	125.167	0.0540779	0.248429
Gorai.003G142200.1	Gorai.013G266900.1	0.0603654	0.520142	0.116056	2508	591.333	1916.67	111.167	221.833	0.058	0.375141
Gorai.004G179600.1	Gorai.008G221700.1	0.0448512	0.288928	0.155233	2172	491.417	1680.58	73.1667	117.833	0.0435365	0.239783
Gorai.004G229400.1	Gorai.009G107500.1	0.0626489	0.485198	0.12912	2529	599	1930	116	214	0.0601036	0.357262
Gorai.004G230200.1	Gorai.009G108000.2	0.0616873	0.349711	0.176395	2202	502.083	1699.92	100.667	140.333	0.0592186	0.279502
Gorai.005G150100.1	Gorai.008G172800.2	0.0553274	0.543915	0.101721	2268	536.833	1731.17	92.3333	207.667	0.0533359	0.386836
Gorai.006G204800.2	Gorai.007G018700.1	0.137377	0.520635	0.263864	1299	295.917	1003.08	125.917	111.083	0.12553	0.375387
Gorai.007G096000.1	Gorai.008G117200.2	0.0658488	1.08573	0.0606492	2385	555.5	1829.5	115.333	318.667	0.0630409	0.573657
Gorai.010G177800.1	Gorai.011G016200.1	0.132529	0.765884	0.17304	2148	496.833	1651.17	200.583	238.417	0.12148	0.479873

## Sheet: Gh_Ga
Seq_1	Seq_2	Ka	Ks	Ka_Ks	EffectiveLen	AverageS-sites	AverageN-sites	cN	cS	pN	pS	Note
Gohir.A01G024200.1	evm.model.Ga01G0258	0.00682821	0.00970364	0.703675	1341	311.167	1029.83	7	3	0.00679722	0.00964114
Gohir.A03G000016.1	evm.model.Ga01G2779	0.00178572	0.00614758	0.290475	2172	490	1682	3	3	0.00178359	0.00612245
Gohir.A03G000037.1	evm.model.Ga01G2760	0.00565427	0.0058281	0.970174	2292	516.75	1775.25	10	3	0.00563301	0.00580552
Gohir.A03G032700.1	evm.model.Ga01G2416	0.00235306	0	#NAME?	2208	505.417	1702.58	4	0	0.00234937	0
Gohir.A03G088600.1	evm.model.Ga03G1221	0.00990567	0.00719214	1.37729	1194	279.417	914.583	9	2	0.00984055	0.00715777
Gohir.A03G109200.1	evm.model.Ga03G1491	0.00289296	0.00186683	1.54966	2268	536.333	1731.67	5	1	0.00288739	0.00186451
Gohir.A05G046100.1	evm.model.Ga05G0497	0.00159759	0.00853494	0.187182	2469	589.167	1879.83	3	5	0.00159589	0.00848656
Gohir.A05G103500.1	evm.model.Ga05G1094	0.00155763	0.00668528	0.232994	2529	601	1928	3	4	0.00155602	0.00665557
Gohir.A05G104000.1	evm.model.Ga05G1099	0.00176713	0.00199336	0.886511	2202	502.333	1699.67	3	1	0.00176505	0.00199071
Gohir.A05G116032.1	evm.model.Ga05G1224	0.00683441	0.00769978	0.887611	1143	261.083	881.917	6	2	0.00680336	0.00766039
Gohir.A05G128600.1	evm.model.Ga05G1392	0.00156972	0.00500976	0.313333	2514	600.833	1913.17	3	3	0.00156808	0.00499307
Gohir.A06G082500.1	evm.model.Ga06G0930	0.0940004	0.148465	0.633149	684	163.333	520.667	46	22	0.0883483	0.134694
Gohir.A06G092400.1	evm.model.Ga06G1040	0.00514787	0.0127792	0.402831	2463	578.75	1884.25	9.66667	7.33333	0.00513025	0.012671
Gohir.A06G133900.1	evm.model.Ga06G1580	0.0309253	0.0214147	1.44411	498	118.417	379.583	11.5	2.5	0.0302964	0.0211119
Gohir.A06G146300.1	evm.model.Ga06G1792	0.00300015	0.00796159	0.376828	2175	505.083	1669.92	5	4	0.00299416	0.00791949
Gohir.A07G022300.1	evm.model.Ga05G0497	0.03923	0.42236	0.0928829	2469	585.25	1883.75	72	189	0.0382216	0.322939
Gohir.A07G022300.1	evm.model.Ga07G0275	0.00105411	0.0103748	0.101603	2481	582.333	1898.67	2	6	0.00105337	0.0103034
Gohir.A07G025000.1	evm.model.Ga07G0304	0.00056101	0.00184786	0.3036	2325	541.833	1783.17	1	1	0.0005608	0.00184559
Gohir.A07G143800.1	evm.model.Ga07G1603	0.00331828	0.0035939	0.923311	2370	557.833	1812.17	6	2	0.00331095	0.0035853
Gohir.A07G204600.2	evm.model.Ga07G2380	0.0025877	0.00582527	0.444219	1506	344.667	1161.33	3	2	0.00258324	0.00580271
Gohir.A08G198400.1	evm.model.Ga05G1094	0.0666142	0.510739	0.130427	2529	599.333	1929.67	123	222	0.0637416	0.370412
Gohir.A08G198900.1	evm.model.Ga05G1099	0.0611238	0.370361	0.165038	2202	504.083	1697.92	99.6667	147.333	0.0586994	0.29228
Gohir.A08G151100.2	evm.model.Ga08G1791	0.0145636	0.025804	0.564393	1959	433.667	1525.33	22	11	0.0144231	0.0253651
Gohir.A08G198400.1	evm.model.Ga08G2324	0.00427637	0.00688177	0.621406	2460	583.917	1876.08	8	4	0.0042642	0.00685029
Gohir.A08G198900.1	evm.model.Ga08G2333	0.00298865	0.00806459	0.370589	2175	498.667	1676.33	5	4	0.0029827	0.00802139
Gohir.A10G003800.1	evm.model.Ga10G3057	0.0020562	0.011545	0.178103	2559	611	1948	4	7	0.00205339	0.0114566
Gohir.A10G014600.1	evm.model.Ga10G2943	0.000585737	0.00574624	0.101934	2232	524.083	1707.92	1	3	0.000585509	0.00572428
Gohir.A10G157500.1	evm.model.Ga10G1907	0.00374533	0	#NAME?	696	160.667	535.333	2	0	0.00373599	0
Gohir.A11G017900.1	evm.model.Ga11G3952	0.00498134	0.00688276	0.723742	1299	291.917	1007.08	5	2	0.00496483	0.00685127
Gohir.A11G085800.1	evm.model.Ga11G3165	0.00213049	0.00519183	0.410355	2460	579.833	1880.17	4	3	0.00212747	0.0051739
Gohir.A12G156700.1	evm.model.Ga12G1275	0.00345324	0	#NAME?	2280	538.5	1741.5	6	0	0.00344531	0
Gohir.A12G246500.1	evm.model.Ga12G0333	0.00104484	0.0069951	0.149368	1245	287.25	957.75	1	2	0.00104411	0.00696258
Gohir.A12G272100.1	evm.model.Ga12G0052	0.00366152	0.00201749	1.81489	2139	496.333	1642.67	6	1	0.0036526	0.00201478
Gohir.A13G230700.1	evm.model.Ga13G2796	0.0041761	0.00684546	0.610055	2508	587	1921	8	4	0.0041645	0.00681431
Gohir.D01G022200.1	evm.model.Ga01G0258	0.0187494	0.0571545	0.328048	1335	308.917	1026.08	19	17	0.018517	0.055031
Gohir.D02G134200.1	evm.model.Ga03G1491	0.00288767	0.0402267	0.071785	2271	536.167	1734.83	5	21	0.00288212	0.0391669
Gohir.D03G135100.1	evm.model.Ga01G2372	0.00362789	0.0678921	0.0534361	2535	600.833	1934.17	7	39	0.00361913	0.0649098
Gohir.D03G135700.1	evm.model.Ga01G2416	0.00471422	0.0220752	0.213553	2208	505.667	1702.33	8	11	0.00469943	0.0217535
Gohir.D03G177600.1	evm.model.Ga01G2779	0.00506834	0.0518268	0.0977939	2172	489.25	1682.75	8.5	24.5	0.00505126	0.0500766
Gohir.D03G135100.1	evm.model.Ga05G1094	0.0437671	0.512916	0.08533	2529	600.25	1928.75	82	223	0.0425146	0.371512
Gohir.D03G135700.1	evm.model.Ga05G1099	0.0552697	0.282443	0.195684	2202	503.5	1698.5	90.5	118.5	0.0532823	0.235353
Gohir.D05G047800.1	evm.model.Ga05G0497	0.00159773	0.0189013	0.0845299	2469	589.333	1879.67	3	11	0.00159603	0.0186652
Gohir.D05G051400.1	evm.model.Ga05G0536	0.00467018	0.0231828	0.201451	2244	525.667	1718.33	8	12	0.00465567	0.0228282
Gohir.D05G103300.3	evm.model.Ga05G1094	0.00520677	0.0357362	0.1457	2529	601.75	1927.25	10	21	0.00518874	0.0348982
Gohir.D05G103800.2	evm.model.Ga05G1099	0.00946245	0.0305905	0.309327	2202	500.417	1701.58	16	15	0.00940301	0.029975
Gohir.D05G116600.1	evm.model.Ga05G1224	0.0148888	0.0272935	0.545509	1143	261.167	881.833	13	7	0.014742	0.0268028
Gohir.D05G131400.1	evm.model.Ga05G1376	0.00540031	0.0209385	0.257912	2274	508.5	1765.5	9.5	10.5	0.00538091	0.020649
Gohir.D05G133100.1	evm.model.Ga05G1392	0.000522739	0.0358226	0.0145924	2514	600.333	1913.67	1	21	0.000522557	0.0349806
Gohir.D05G296600.1	evm.model.Ga05G3199	0.0136179	0.0492316	0.276609	2208	503.667	1704.33	23	24	0.013495	0.0476506
Gohir.D06G092000.1	evm.model.Ga06G1040	0.0067542	0.0450684	0.149866	2463	579.167	1883.83	12.6667	25.3333	0.00672388	0.043741
Gohir.D06G152400.1	evm.model.Ga06G1792	0.0117614	0.04392	0.267792	2175	504	1671	19.5	21.5	0.0116697	0.0426587
Gohir.D07G025700.1	evm.model.Ga05G0497	0.0423147	0.414816	0.102008	2469	585.333	1883.67	77.5	186.5	0.0411432	0.318622
Gohir.D07G025700.1	evm.model.Ga07G0275	0.00687957	0.0315467	0.218076	2481	582.667	1898.33	13	18	0.00684811	0.0308924
Gohir.D07G028500.1	evm.model.Ga07G0304	0.0141909	0.0301975	0.469935	2319	540.583	1778.42	25	16	0.0140574	0.0295977
Gohir.D07G149600.1	evm.model.Ga07G1603	0.0156205	0.0366765	0.425899	2370	558.75	1811.25	28	20	0.0154589	0.0357942
Gohir.D07G210600.2	evm.model.Ga07G2380	0.0130514	0.0327108	0.398992	1503	343.667	1159.33	15	11	0.0129385	0.0320078
Gohir.D08G215800.3	evm.model.Ga05G1094	0.0643261	0.495312	0.12987	2529	598.583	1930.42	119	217	0.0616447	0.362523
Gohir.D08G216300.1	evm.model.Ga05G1099	0.0613837	0.332103	0.184834	2202	502.5	1699.5	100.167	134.833	0.0589389	0.268325
Gohir.D08G172300.1	evm.model.Ga08G1791	0.00776319	0.0269134	0.288451	2175	491.75	1683.25	13	13	0.00772315	0.0264362
Gohir.D08G215800.3	evm.model.Ga08G2324	0.00588343	0.0405266	0.145175	2460	583	1877	11	23	0.00586042	0.0394511
Gohir.D08G216300.1	evm.model.Ga08G2333	0.0101996	0.0266285	0.383035	2175	496.917	1678.08	17	13	0.0101306	0.0261613
Gohir.D09G041200.1	evm.model.Ga09G0544	0.01034	0.0387446	0.266877	2256	503.167	1752.83	18	19	0.0102691	0.0377608
Gohir.D09G182500.1	evm.model.Ga09G2099	0.00999598	0.0480301	0.208119	1308	300.917	1007.08	10	14	0.00992966	0.0465245
Gohir.D10G003800.1	evm.model.Ga10G3057	0.007224	0.0507236	0.142419	2559	611.667	1947.33	14	30	0.00718932	0.0490463
Gohir.D10G083200.4	evm.model.Ga10G1907	0.00940304	0.0125329	0.750267	696	160.917	535.083	5	2	0.00934434	0.0124288
Gohir.D11G017700.1	evm.model.Ga11G3952	0.00498092	0.0495756	0.100471	1299	291.833	1007.17	5	14	0.00496442	0.0479726
Gohir.D11G090000.1	evm.model.Ga11G3165	0.00587375	0.0245385	0.239369	2460	579.917	1880.08	11	14	0.0058508	0.0241414
Gohir.D12G159500.1	evm.model.Ga12G1275	0.0144974	0.0302976	0.4785	2280	538.833	1741.17	25	16	0.0143582	0.0296938
Gohir.D12G247200.1	evm.model.Ga12G0333	0.0208099	0.0429858	0.48411	1104	251.333	852.667	17.5	10.5	0.0205238	0.0417772
Gohir.D12G272900.1	evm.model.Ga12G0052	0.0104585	0.0266695	0.392152	2133	496.167	1636.83	17	13	0.0103859	0.0262009
Gohir.D13G236200.1	evm.model.Ga13G2796	0.00890568	0.0546899	0.16284	2508	587.75	1920.25	17	31	0.00885301	0.0527435

## Sheet: Gh_Gb
Seq_1	Seq_2	Ka	Ks	Ka_Ks	EffectiveLen	AverageS-sites	AverageN-sites	cN	cS	pN	pS	Note
Gohir.A01G024200.1	Gobar.A01G025300.1	0.00194442	0	#NAME?	1341	311.083	1029.92	2	0	0.0019419	0
Gohir.A01G076401.1	Gobar.A01G077700.1	0.0131789	0.037688	0.349683	1035	231.25	803.75	10.5	8.5	0.0130638	0.0367568
Gohir.A01G024200.1	Gobar.D01G024800.1	0.0217407	0.0678428	0.320456	1335	308.333	1026.67	22	20	0.0214286	0.0648649
Gohir.A01G076451.1	Gobar.D01G078700.1	0.0219411	0.0482352	0.454877	1431	321.083	1109.92	24	15	0.0216232	0.0467168
Gohir.A02G073500.2	Gobar.A02G079300.1	0.013603	0.0269952	0.503905	540	132	408	5.5	3.5	0.0134804	0.0265152
Gohir.A03G000016.1	Gobar.A03G000900.1	0	0.00409278	0	2172	490	1682	0	2	0	0.00408163
Gohir.A03G000037.1	Gobar.A03G002600.1	0.00281968	0	#NAME?	2292	515.417	1776.58	5	0	0.00281439	0
Gohir.A03G032700.1	Gobar.A03G040900.1	0.00117555	0.00198151	0.59326	2208	505.333	1702.67	2	1	0.00117463	0.00197889
Gohir.A03G088600.1	Gobar.A03G095900.1	0.00218938	0.00359067	0.609742	1194	279.167	914.833	2	1	0.00218619	0.00358209
Gohir.A03G109200.1	Gobar.A03G120900.2	0.00173461	0.00186625	0.929459	2268	536.5	1731.5	3	1	0.0017326	0.00186393
Gohir.A03G109200.1	Gobar.D02G153400.1	0.00521389	0.0422241	0.123481	2268	535.833	1732.17	9	22	0.0051958	0.0410575
Gohir.A03G000016.1	Gobar.D03G204100.1	0.00626526	0.043132	0.145258	2172	489.083	1682.92	10.5	20.5	0.00623917	0.0419151
Gohir.A03G000037.1	Gobar.D03G202200.2	0.00925224	0.0483482	0.191367	1971	448.5	1522.5	14	21	0.0091954	0.0468227
Gohir.A03G032700.1	Gobar.D03G158800.1	0.00353444	0.022042	0.16035	2208	506.417	1701.58	6	11	0.00352613	0.0217212
Gohir.A05G046100.1	Gobar.A05G048000.1	0.00208641	0	#NAME?	2517	597.167	1919.83	4	0	0.00208351	0
Gohir.A05G049600.3	Gobar.A05G051400.2	0.000589217	0.00384001	0.153442	2220	522.167	1697.83	1	2	0.000588986	0.00383019
Gohir.A05G103500.1	Gobar.A05G107800.1	0.000518941	0.00166482	0.311711	2529	601.333	1927.67	1	1	0.000518762	0.00166297
Gohir.A05G104000.1	Gobar.A05G108400.1	0.000588697	0.00199203	0.295526	2202	502.667	1699.33	1	1	0.000588466	0.00198939
Gohir.A05G116032.1	Gobar.A05G121300.1	0.00113058	0.00379988	0.297531	1149	263.833	885.167	1	1	0.00112973	0.00379027
Gohir.A05G128600.1	Gobar.A05G137400.1	0.000523104	0.0050028	0.104562	2514	601.667	1912.33	1	3	0.000522921	0.00498615
Gohir.A05G296700.2	Gobar.A05G311200.1	0	0.0058215	0	2262	517.333	1744.67	0	3	0	0.00579897
Gohir.A05G103500.1	Gobar.A08G210500.1	0.0660421	0.501112	0.131791	2529	599.167	1929.83	122	219	0.0632179	0.365508
Gohir.A05G104000.1	Gobar.A08G211100.1	0.060513	0.36965	0.163703	2202	504.833	1697.17	98.6667	147.333	0.0581361	0.291845
Gohir.A05G046100.1	Gobar.D05G047300.2	0.00314934	0.0204152	0.154264	2505	595.833	1909.17	6	12	0.00314273	0.0201399
Gohir.A05G103500.1	Gobar.D05G104800.1	0.00625166	0.0305386	0.204714	2529	601.5	1927.5	12	18	0.00622568	0.0299252
Gohir.A05G104000.1	Gobar.D05G105300.1	0.0100643	0.0263808	0.3815	2202	501.5	1700.5	17	13	0.00999706	0.0259222
Gohir.A05G116032.1	Gobar.D05G118800.1	0.00909188	0.0270213	0.336471	1149	263.75	885.25	8	7	0.009037	0.0265403
Gohir.A05G128600.1	Gobar.D05G135700.1	0.00209406	0.0375185	0.0558141	2514	601.167	1912.83	4	22	0.00209114	0.0365955
Gohir.A05G103500.1	Gobar.D08G236500.1	0.0648966	0.485483	0.133674	2529	598.75	1930.25	120	214	0.0621681	0.357411
Gohir.A05G104000.1	Gobar.D08G237200.1	0.0594856	0.337972	0.176008	2202	502.917	1699.08	97.1667	136.833	0.0571877	0.27208
Gohir.A06G082500.1	Gobar.A06G091600.1	0.00177989	0	#NAME?	738	175.5	562.5	1	0	0.00177778	0
Gohir.A06G092400.1	Gobar.A06G099300.1	0.00104013	0.00684741	0.151902	2511	586.833	1924.17	2	4	0.00103941	0.00681625
Gohir.A06G133900.1	Gobar.A06G144500.1	0.043994	0.0610328	0.720825	711	164.917	546.083	23.3333	9.66667	0.0427285	0.0586155
Gohir.A06G146300.1	Gobar.A06G158600.1	0.00450649	0.00515134	0.874819	1725	389.583	1335.42	6	2	0.00449298	0.00513369
Gohir.A06G167800.1	Gobar.A06G184000.1	0.00118041	0.00200134	0.589809	2196	500.333	1695.67	2	1	0.00117948	0.00199867
Gohir.A06G092400.1	Gobar.D06G106600.2	0.00427599	0.0445698	0.0959392	2454	577.75	1876.25	8	25	0.00426382	0.0432713
Gohir.A06G146300.1	Gobar.D06G179800.1	0.0111521	0.0376542	0.296171	2175	503.75	1671.25	18.5	18.5	0.0110696	0.0367246
Gohir.A06G167800.1	Gobar.D06G207100.1	0.00890747	0.0622764	0.143031	2196	502	1694	15	30	0.00885478	0.059761
Gohir.A07G022300.1	Gobar.A05G048000.1	0.0394846	0.409065	0.0965239	2517	593.083	1923.92	74	187	0.0384632	0.315301
Gohir.A07G022300.1	Gobar.A07G027500.1	0.00103573	0.00169492	0.611082	2523	590.667	1932.33	2	1	0.00103502	0.001693
Gohir.A07G025000.1	Gobar.A07G030300.1	0.00168453	0.00184701	0.91203	2325	542.083	1782.92	3	1	0.00168264	0.00184473
Gohir.A07G143800.1	Gobar.A07G156400.1	0.00221311	0.00179775	1.23104	2367	556.917	1810.08	4	1	0.00220984	0.0017956
Gohir.A07G204600.2	Gobar.A07G222600.1	0.000861945	0.00290276	0.29694	1506	345.167	1160.83	1	1	0.00086145	0.00289715
Gohir.A07G022300.1	Gobar.D07G025800.1	0.00675446	0.0311643	0.216737	2523	589.667	1933.33	13	18	0.00672414	0.0305257
Gohir.A07G025000.1	Gobar.D07G029000.1	0.0113044	0.0281767	0.401198	2325	542.417	1782.58	20	15	0.0112197	0.027654
Gohir.A07G143800.1	Gobar.D07G161400.1	0.0116848	0.0385583	0.303041	2370	558.75	1811.25	21	21	0.0115942	0.0375839
Gohir.A07G204600.2	Gobar.D07G232600.1	0.0144913	0.0332618	0.435673	1623	368.833	1254.17	18	12	0.0143522	0.032535
Gohir.A08G151100.2	Gobar.A08G161300.1	0.0125581	0.0186926	0.671825	1959	433.333	1525.67	19	8	0.0124536	0.0184615
Gohir.A08G198400.1	Gobar.A08G210500.1	0.00311284	0.00167551	1.85785	2529	597.5	1931.5	6	1	0.00310639	0.00167364
Gohir.A08G198900.1	Gobar.A08G211100.1	0.000587746	0.00196754	0.298721	2211	508.917	1702.08	1	1	0.000587515	0.00196496
Gohir.A08G151100.2	Gobar.A12G213800.2	0.0608603	0.349108	0.174331	1956	433.5	1522.5	89	121	0.0584565	0.279123
Gohir.A08G198400.1	Gobar.D05G104800.1	0.0677662	0.497078	0.136329	2529	599.833	1929.17	125	218	0.0647948	0.363434
Gohir.A08G198900.1	Gobar.D05G105300.1	0.0598164	0.374421	0.159757	2202	503.25	1698.75	97.6667	148.333	0.0574933	0.294751
Gohir.A08G151100.2	Gobar.D08G186800.1	0.0199292	0.0451532	0.441369	1959	433.583	1525.42	30	19	0.0196668	0.0438209
Gohir.A08G198400.1	Gobar.D08G236500.1	0.008328	0.0466404	0.178557	2529	597.083	1931.92	16	27	0.00828193	0.0452198
Gohir.A08G198900.1	Gobar.D08G237200.1	0.00885401	0.028144	0.314597	2211	506.833	1704.17	15	14	0.00880196	0.0276225
Gohir.A09G057500.1	Gobar.A09G061400.1	0	0.00324852	0	1341	308.5	1032.5	0	1	0	0.00324149
Gohir.A09G057500.1	Gobar.D09G067500.1	0.00680883	0.0537895	0.126583	1341	308.25	1032.75	7	16	0.00677802	0.0519059
Gohir.A10G003800.1	Gobar.A10G003900.1	0.00102766	0.00492208	0.208786	2559	611.5	1947.5	2	3	0.00102696	0.00490597
Gohir.A10G014600.1	Gobar.A10G015700.1	0.00175884	0.0038241	0.459937	2232	524.333	1707.67	3	2	0.00175678	0.00381437
Gohir.A10G157500.1	Gobar.A10G170200.1	0	0.00623704	0	696	161	535	0	1	0	0.00621118
Gohir.A10G003800.1	Gobar.D10G004500.2	0.00630366	0.0565983	0.111376	2517	605.333	1911.67	12	33	0.00627724	0.0545154
Gohir.A10G157500.1	Gobar.D10G089500.2	0.00751768	0.0125068	0.601087	696	161.25	534.75	4	2	0.00748013	0.0124031
Gohir.A11G017900.1	Gobar.A11G018900.1	0.00198939	0.00342858	0.580238	1299	292.333	1006.67	2	1	0.00198675	0.00342075
Gohir.A11G085800.1	Gobar.A11G092400.1	0.00213087	0.00345523	0.616709	2460	580.167	1879.83	4	2	0.00212785	0.00344729
Gohir.A11G017900.1	Gobar.D11G017600.1	0.00398176	0.0532611	0.0747593	1299	291.75	1007.25	4	15	0.00397121	0.0514139
Gohir.A11G085800.1	Gobar.D11G093800.1	0.00641001	0.0209834	0.305479	2460	579.917	1880.08	12	12	0.0063827	0.0206926
Gohir.A12G156700.1	Gobar.A12G166000.1	0.0017243	0	#NAME?	2280	538.167	1741.83	3	0	0.00172232	0
Gohir.A12G246500.1	Gobar.A12G257800.1	0.00104511	0.00348635	0.299773	1245	287.5	957.5	1	1	0.00104439	0.00347826
Gohir.A12G272100.1	Gobar.A12G281800.1	0.00243779	0.00607906	0.401014	2139	495.5	1643.5	4	3	0.00243383	0.00605449
Gohir.A12G156700.1	Gobar.D12G177800.1	0.0127459	0.0302737	0.421023	2280	539.25	1740.75	22	16	0.0126382	0.0296708
Gohir.A12G272100.1	Gobar.D12G301800.1	0.0104537	0.0288052	0.362909	2133	495.417	1637.58	17	14	0.0103812	0.028259
Gohir.A13G230700.1	Gobar.A13G252600.1	0.00104158	0.00513261	0.202933	2508	586.5	1921.5	2	3	0.00104085	0.00511509
Gohir.A13G230700.1	Gobar.D13G269000.1	0.00995865	0.0565556	0.176086	2508	587.417	1920.58	19	32	0.00989283	0.0544758
Gohir.D01G022200.1	Gobar.A01G025300.1	0.0207438	0.0677853	0.306022	1335	308.583	1026.42	21	20	0.0204595	0.0648123
Gohir.D01G022200.1	Gobar.D01G024800.1	0.000974184	0	#NAME?	1335	307.833	1027.17	1	0	0.000973552	0
Gohir.D02G134200.1	Gobar.A03G120900.2	0.00521439	0.0402395	0.129584	2268	536	1732	9	21	0.0051963	0.0391791
Gohir.D02G134200.1	Gobar.D02G153400.1	0.00057648	0.00374299	0.154016	2271	535.667	1735.33	1	2	0.000576258	0.00373367
Gohir.D03G135100.1	Gobar.A03G041400.1	0.00466645	0.0625	0.0746632	2535	600.333	1934.67	9	36	0.00465196	0.0599667
Gohir.D03G135700.1	Gobar.A03G040900.1	0.00353271	0.0241186	0.146472	2208	505.583	1702.42	6	12	0.0035244	0.023735
Gohir.D03G177600.1	Gobar.A03G000900.1	0.00686538	0.0496398	0.138304	2172	489.25	1682.75	11.5	23.5	0.00683405	0.0480327
Gohir.D03G135100.1	Gobar.A05G107800.1	0.0437749	0.50268	0.0870831	2529	600.583	1928.42	82	220	0.0425219	0.366311
Gohir.D03G135700.1	Gobar.A05G108400.1	0.0552809	0.288022	0.191933	2202	503.833	1698.17	90.5	120.5	0.0532928	0.239166
Gohir.D03G135100.1	Gobar.D03G158300.1	0	0	NaN	2535	601.5	1933.5	0	0	0	0
Gohir.D03G135700.1	Gobar.D03G158800.1	0	0	NaN	2208	506.667	1701.33	0	0	0	0
Gohir.D03G177600.1	Gobar.D03G204100.1	0.000594177	0.00205058	0.28976	2172	488.333	1683.67	1	1	0.000593942	0.00204778
Gohir.D05G047800.1	Gobar.A05G048000.1	0.00208659	0.0169307	0.123243	2517	597.333	1919.67	4	10	0.0020837	0.0167411
Gohir.D05G051400.1	Gobar.A05G051400.3	0.00349991	0.0290922	0.120304	2244	525.667	1718.33	6	15	0.00349176	0.0285352
Gohir.D05G103300.3	Gobar.A05G107800.1	0.00520768	0.0305084	0.170697	2529	602.083	1926.92	10	18	0.00518964	0.0298962
Gohir.D05G103800.2	Gobar.A05G108400.1	0.00827472	0.0305697	0.270684	2202	500.75	1701.25	14	15	0.00822924	0.0299551
Gohir.D05G116600.1	Gobar.A05G121300.1	0.0090936	0.0230861	0.393899	1149	263.917	885.083	8	6	0.0090387	0.0227344
Gohir.D05G131400.1	Gobar.A05G135600.1	0.00454439	0.0239901	0.189428	2274	508.25	1765.75	8	12	0.00453065	0.0236104
Gohir.D05G133100.1	Gobar.A05G137400.1	0.00261849	0.0357718	0.0731999	2514	601.167	1912.83	5	21	0.00261392	0.0349321
Gohir.D05G296600.1	Gobar.A05G311200.2	0.0136105	0.0514517	0.26453	2208	502.75	1705.25	23	25	0.0134878	0.0497265
Gohir.D05G047800.1	Gobar.D05G047300.2	0.0010484	0.00674162	0.155512	2505	596	1909	2	4	0.00104767	0.00671141
Gohir.D05G051400.1	Gobar.D05G051200.1	0.000582072	0.00190597	0.305394	2244	525.333	1718.67	1	1	0.000581846	0.00190355
Gohir.D05G103300.3	Gobar.D05G104800.1	0.000519188	0.00166228	0.312335	2529	602.25	1926.75	1	1	0.000519009	0.00166044
Gohir.D05G103800.2	Gobar.D05G105300.1	0.00235329	0.00602917	0.390317	2202	499.583	1702.42	4	3	0.0023496	0.006005
Gohir.D05G116600.1	Gobar.D05G118800.1	0.00113058	0	#NAME?	1149	263.833	885.167	1	0	0.00112973	0
Gohir.D05G131400.1	Gobar.D05G134000.1	0.00170036	0.00394998	0.430473	2274	507.667	1766.33	3	2	0.00169843	0.00393959
Gohir.D05G133100.1	Gobar.D05G135700.1	0.00104603	0.00333705	0.313458	2514	600.667	1913.33	2	2	0.0010453	0.00332963
Gohir.D05G296600.1	Gobar.D05G313200.1	0.00470498	0.028401	0.165663	2208	502.333	1705.67	8	14	0.00469025	0.0278699
Gohir.D06G092000.1	Gobar.A06G099300.1	0.00469301	0.0384308	0.122116	2511	587.25	1923.75	9	22	0.00467836	0.0374628
Gohir.D06G152400.1	Gobar.A06G158600.1	0.0124547	0.027478	0.45326	1725	389.167	1335.83	16.5	10.5	0.0123518	0.0269807
Gohir.D06G175200.1	Gobar.A06G184000.1	0.00890394	0.0645335	0.137974	2196	501.333	1694.67	15	31	0.0088513	0.0618351
Gohir.D06G092000.1	Gobar.D06G106600.2	0.001601	0.0017316	0.924575	2454	578.167	1875.83	3	1	0.00159929	0.00172961
Gohir.D06G152400.1	Gobar.D06G179800.1	0.00239569	0.00199203	1.20264	2175	502.667	1672.33	4	1	0.00239187	0.00198939
Gohir.D06G175200.1	Gobar.D06G207100.1	0.00117555	0	#NAME?	2208	505.333	1702.67	2	0	0.00117463	0
Gohir.D07G025700.1	Gobar.A07G027500.1	0.00885004	0.0293436	0.301601	2523	590.75	1932.25	17	17	0.00879803	0.028777
Gohir.D07G028500.1	Gobar.A07G030300.1	0.01534	0.034043	0.450606	2319	540.833	1778.17	27	18	0.0151842	0.033282
Gohir.D07G149600.1	Gobar.A07G156400.1	0.0145107	0.034858	0.416281	2367	557.833	1809.17	26	19	0.0143713	0.0340604
Gohir.D07G210600.2	Gobar.A07G222600.1	0.0130571	0.0296335	0.440618	1503	344.167	1158.83	15	10	0.0129441	0.0290557
Gohir.D07G025700.1	Gobar.D07G025800.1	0.00362961	0	#NAME?	2523	589.75	1933.25	7	0	0.00362085	0
Gohir.D07G028500.1	Gobar.D07G029000.1	0.0028177	0.0074281	0.37933	2319	541.167	1777.83	5	4	0.00281241	0.00739144
Gohir.D07G149600.1	Gobar.D07G161400.1	0.00276702	0.00178891	1.54676	2370	559.667	1810.33	5	1	0.00276192	0.00178678
Gohir.D07G210600.2	Gobar.D07G232600.1	0.00399788	0.00271494	1.47255	1623	369	1254	5	1	0.00398724	0.00271003
Gohir.D08G172300.1	Gobar.A08G161300.1	0.00596454	0.031141	0.191534	2175	491.75	1683.25	10	15	0.00594089	0.0305033
Gohir.D08G215800.3	Gobar.A08G210500.1	0.00728066	0.0431091	0.168889	2529	596.75	1932.25	14	25	0.00724544	0.0418936
Gohir.D08G216300.1	Gobar.A08G211100.1	0.0100445	0.0240421	0.417786	2211	507.167	1703.83	17	12	0.0099775	0.0236609
Gohir.D08G172300.1	Gobar.D08G186800.1	0.000594295	0	#NAME?	2175	491.667	1683.33	1	0	0.000594059	0
Gohir.D08G215800.3	Gobar.D08G236500.1	0.00103555	0.00504769	0.205154	2529	596.333	1932.67	2	3	0.00103484	0.00503074
Gohir.D08G216300.1	Gobar.D08G237200.1	0.000586424	0.00198249	0.295802	2211	505.083	1705.92	1	1	0.000586195	0.00197987
Gohir.D09G182500.1	Gobar.A09G197300.1	0.0109974	0.0481127	0.228577	1308	300.417	1007.58	11	14	0.0109172	0.0466019
Gohir.D09G041200.1	Gobar.D09G046200.1	0.000566305	0.00792348	0.0714717	2274	507.5	1766.5	1	4	0.000566091	0.00788177
Gohir.D09G182500.1	Gobar.D09G202100.1	0.000993871	0	#NAME?	1308	301.167	1006.83	1	0	0.000993213	0
Gohir.D10G003800.1	Gobar.A10G003900.1	0.00826384	0.0612411	0.134939	2559	612.167	1946.83	16	36	0.00821847	0.0588075
Gohir.D10G083200.4	Gobar.A10G170200.1	0.00751768	0.0188393	0.399043	696	161.25	534.75	4	3	0.00748013	0.0186047
Gohir.D10G003800.1	Gobar.D10G004500.2	0.0010473	0	#NAME?	2517	606	1911	2	0	0.00104657	0
Gohir.D10G014600.1	Gobar.D10G015700.1	0	0.0039139	0	2202	512.333	1689.67	0	2	0	0.00390371
Gohir.D10G083200.4	Gobar.D10G089500.2	0	0	NaN	696	161.5	534.5	0	0	0	0
Gohir.D11G017700.1	Gobar.A11G018900.1	0.00398374	0.0531666	0.0749294	1299	292.25	1006.75	4	15	0.00397318	0.0513259
Gohir.D11G090000.1	Gobar.A11G092400.1	0.00587479	0.0227456	0.258283	2460	580.25	1879.75	11	13	0.00585184	0.0224041
Gohir.D11G017700.1	Gobar.D11G017600.1	0	0.0103569	0	1299	291.667	1007.33	0	3	0	0.0102857
Gohir.D11G090000.1	Gobar.D11G093800.1	0.00159744	0.00172612	0.925453	2460	580	1880	3	1	0.00159574	0.00172414
Gohir.D12G159500.1	Gobar.A12G166000.1	0.0139094	0.0303167	0.458803	2280	538.5	1741.5	24	16	0.0137812	0.0297122
Gohir.D12G247200.1	Gobar.A12G257800.1	0.0208161	0.0387446	0.537264	1104	251.583	852.417	17.5	9.5	0.0205299	0.0377608
Gohir.D12G272900.1	Gobar.A12G281800.1	0.0104531	0.0351304	0.297552	2133	495.333	1637.67	17	17	0.0103806	0.0343203
Gohir.D12G159500.1	Gobar.D12G177800.1	0.00230183	0	#NAME?	2280	539.583	1740.42	4	0	0.0022983	0
Gohir.D12G272900.1	Gobar.D12G301800.1	0.00367704	0.00808769	0.454646	2133	497.25	1635.75	6	4	0.00366804	0.00804424
Gohir.D13G236200.1	Gobar.A13G252600.1	0.00995778	0.0639535	0.155703	2508	587.25	1920.75	19	36	0.00989197	0.0613027
Gohir.D13G236200.1	Gobar.D13G269000.1	0.00104248	0.00511802	0.203688	2508	588.167	1919.83	2	3	0.00104176	0.0051006

## Sheet: Gh_Gr
Seq_1	Seq_2	Ka	Ks	Ka_Ks	EffectiveLen	AverageS-sites	AverageN-sites	cN	cS	pN	pS	Note
Gohir.A01G024200.1	Gorai.002G024700.1	0.019751	0.07124	0.277246	1335	309	1026	20	21	0.0194932	0.0679612
Gohir.A01G076451.1	Gorai.002G084500.2	0.0238408	0.060202	0.396013	1509	337.083	1171.92	27.5	19.5	0.0234658	0.0578492
Gohir.A03G000016.1	Gorai.003G186900.1	0.00626526	0.0409694	0.152925	2172	489.083	1682.92	10.5	19.5	0.00623917	0.0398705
Gohir.A03G000037.1	Gorai.003G185000.1	0.0136438	0.0795176	0.171583	2292	516.917	1775.08	24	39	0.0135205	0.0754474
Gohir.A03G032700.1	Gorai.003G142800.1	0.00530976	0.0260896	0.20352	2208	507	1701	9	13	0.00529101	0.025641
Gohir.A03G088600.1	Gorai.005G119500.1	0.0301829	0.041055	0.735182	1188	275.333	912.667	27	11	0.0295836	0.0399516
Gohir.A03G109200.1	Gorai.005G150100.1	0.0063824	0.0342808	0.18618	2268	537.167	1730.83	11	18	0.00635532	0.0335092
Gohir.A03G032700.1	Gorai.009G108000.2	0.0538813	0.29496	0.182673	2202	503	1699	88.3333	122.667	0.0519914	0.24387
Gohir.A05G103500.1	Gorai.004G229400.1	0.0643319	0.491892	0.130785	2529	598.75	1930.25	119	216	0.06165	0.360752
Gohir.A05G104000.1	Gorai.004G230200.1	0.0626844	0.340955	0.183849	2202	503.083	1698.92	102.167	137.833	0.0601364	0.273977
Gohir.A05G046100.1	Gorai.009G049100.2	0.00313235	0.0186398	0.168046	2517	597.5	1919.5	6	11	0.00312581	0.01841
Gohir.A05G049600.3	Gorai.009G053100.2	0.00301766	0.0218089	0.138368	2172	511.75	1660.25	5	11	0.00301159	0.0214949
Gohir.A05G103500.1	Gorai.009G107500.1	0.00416144	0.0305515	0.136211	2529	601.25	1927.75	8	18	0.00414992	0.0299376
Gohir.A05G104000.1	Gorai.009G108000.2	0.00887497	0.026363	0.336645	2202	501.833	1700.17	15	13	0.00882266	0.025905
Gohir.A05G116032.1	Gorai.009G120600.1	0.00680856	0.0270213	0.25197	1149	263.75	885.25	6	7	0.00677775	0.0265403
Gohir.A05G128600.1	Gorai.009G136800.2	0.00157	0.0340291	0.0461369	2514	601.167	1912.83	3	20	0.00156835	0.0332686
Gohir.A06G092400.1	Gorai.010G105900.2	0.00534523	0.0465127	0.11492	2454	576.5	1877.5	10	26	0.00532623	0.0450997
Gohir.A06G146300.1	Gorai.010G177800.1	0.0105439	0.0376669	0.279925	2175	503.583	1671.42	17.5	18.5	0.0104702	0.0367367
Gohir.A06G167800.1	Gorai.010G205600.2	0.00842072	0.0607344	0.138648	2169	497.083	1671.92	14	29	0.00837362	0.0583403
Gohir.A07G022300.1	Gorai.001G026800.1	0.0067568	0.0293647	0.230099	2523	590.333	1932.67	13	17	0.00672646	0.0287973
Gohir.A07G025000.1	Gorai.001G029800.1	0.00959426	0.0262979	0.36483	2325	541.75	1783.25	17	14	0.00953316	0.0258422
Gohir.A07G143800.1	Gorai.001G171000.1	0.0100001	0.0405006	0.246913	2370	558	1812	18	22	0.00993377	0.0394265
Gohir.A07G204600.2	Gorai.001G238000.1	0.00955358	0.0296262	0.322471	1503	344.25	1158.75	11	10	0.00949299	0.0290487
Gohir.A08G151100.2	Gorai.004G179600.1	0.0192552	0.0500782	0.384503	1959	433.5	1525.5	29	21	0.0190102	0.0484429
Gohir.A08G198400.1	Gorai.004G229400.1	0.00780478	0.0430843	0.181151	2529	597.083	1931.92	15	25	0.00776431	0.0418702
Gohir.A08G198900.1	Gorai.004G230200.1	0.0106385	0.0343032	0.310131	2211	507	1704	18	17	0.0105634	0.0335306
Gohir.A08G151100.2	Gorai.008G221700.1	0.0597688	0.336929	0.177393	1956	432.917	1523.08	87.5	117.5	0.0574493	0.271415
Gohir.A09G057500.1	Gorai.006G070300.1	0.00680883	0.0537895	0.126583	1341	308.25	1032.75	7	16	0.00677802	0.0519059
Gohir.A10G003800.1	Gorai.011G004200.1	0.00567184	0.0559344	0.101402	2559	612.25	1946.75	11	33	0.00565044	0.0538996
Gohir.A10G157500.1	Gorai.011G090500.1	0.00562766	0.0125329	0.44903	696	160.917	535.083	3	2	0.0056066	0.0124288
Gohir.A11G017900.1	Gorai.007G018700.1	0.00698201	0.0532611	0.13109	1299	291.75	1007.25	7	15	0.00694962	0.0514139
Gohir.A11G085800.1	Gorai.007G096000.1	0.00641115	0.0227456	0.281864	2460	580.25	1879.75	12	13	0.00638383	0.0224041
Gohir.A12G156700.1	Gorai.008G172800.2	0.0139336	0.0303167	0.459602	2277	538.5	1738.5	24	16	0.013805	0.0297122
Gohir.A12G246500.1	Gorai.008G265200.1	0.01063	0.0177156	0.600035	1233	285.583	947.417	10	5	0.010555	0.017508
Gohir.A12G272100.1	Gorai.008G293300.1	0.00859564	0.0267381	0.321476	2133	494.917	1638.08	14	13	0.00854657	0.026267
Gohir.A13G230700.1	Gorai.013G266900.1	0.0104883	0.052862	0.198409	2508	587.75	1920.25	20	30	0.0104153	0.0510421
Gohir.D01G022200.1	Gorai.002G024700.1	0.00292826	0.00324852	0.901415	1335	308.5	1026.5	3	1	0.00292255	0.00324149
Gohir.D02G134200.1	Gorai.005G150100.1	0.0017321	0.0150475	0.115109	2271	537	1734	3	8	0.0017301	0.0148976
Gohir.D03G135100.1	Gorai.003G142200.1	0.00259001	0.0117354	0.220701	2535	601.167	1933.83	5	7	0.00258554	0.011644
Gohir.D03G135700.1	Gorai.003G142800.1	0.00294566	0.00792741	0.371579	2208	507.25	1700.75	5	4	0.00293988	0.00788566
Gohir.D03G177600.1	Gorai.003G186900.1	0.000594177	0.00823618	0.0721423	2172	488.333	1683.67	1	4	0.000593942	0.00819113
Gohir.D05G103300.3	Gorai.004G229400.1	0.064358	0.487819	0.13193	2529	599.5	1929.5	119	215	0.061674	0.358632
Gohir.D05G103800.2	Gorai.004G230200.1	0.0613336	0.348936	0.175773	2202	501.167	1700.83	100.167	139.833	0.0588927	0.279016
Gohir.D05G047800.1	Gorai.009G049100.2	0.00104275	0.00503639	0.207044	2517	597.667	1919.33	2	3	0.00104203	0.00501952
Gohir.D05G051400.1	Gorai.009G053100.1	0.000582072	0.00573251	0.101539	2244	525.333	1718.67	1	3	0.000581846	0.00571066
Gohir.D05G103300.3	Gorai.009G107500.1	0.00155844	0.00835198	0.186596	2529	602	1927	3	5	0.00155682	0.00830565
Gohir.D05G103800.2	Gorai.009G108000.2	0.0035334	0.0141347	0.249981	2202	499.917	1702.08	6	7	0.00352509	0.0140023
Gohir.D05G116600.1	Gorai.009G120600.1	0.00113058	0.0153164	0.073815	1149	263.833	885.167	1	4	0.00112973	0.0151611
Gohir.D05G131400.1	Gorai.009G135100.1	0.00226758	0.00593671	0.381958	2274	507.333	1766.67	4	3	0.00226415	0.00591327
Gohir.D05G133100.1	Gorai.009G136800.2	0.00052283	0.010056	0.0519918	2514	600.667	1913.33	1	6	0.000522648	0.0099889
Gohir.D05G296600.1	Gorai.009G313600.1	0.00588931	0.0304096	0.193666	2208	503.333	1704.67	10	15	0.00586625	0.0298013
Gohir.D06G092000.1	Gorai.010G105900.2	0.00373849	0.00696566	0.536703	2454	576.917	1877.08	7	4	0.00372919	0.00693341
Gohir.D06G152400.1	Gorai.010G177800.1	0.00419707	0.00599404	0.700208	2175	502.5	1672.5	7	3	0.00418535	0.00597015
Gohir.D06G175200.1	Gorai.010G205600.2	0.00359947	0.0307368	0.117106	2169	498.083	1670.92	6	15	0.00359084	0.0301154
Gohir.D07G025700.1	Gorai.001G026800.1	0.00363087	0.00509845	0.712152	2523	590.417	1932.58	7	3	0.00362209	0.00508116
Gohir.D07G028500.1	Gorai.001G029800.1	0.0079134	0.00930822	0.850152	2319	540.5	1778.5	14	5	0.0078718	0.00925069
Gohir.D07G149600.1	Gorai.001G171000.1	0.00554198	0.0181086	0.306041	2370	558.917	1811.08	10	10	0.00552156	0.0178918
Gohir.D07G210600.2	Gorai.001G238000.1	0.00432683	0.0206249	0.209787	1503	344.083	1158.92	5	7	0.00431437	0.0203439
Gohir.D08G112600.6	Gorai.004G120700.1	0.0028824	0.0100068	0.288044	2241	503	1738	5	5	0.00287687	0.00994036
Gohir.D08G172300.1	Gorai.004G179600.1	0	0.00818143	0	2175	491.583	1683.42	0	4	0	0.00813697
Gohir.D08G215800.3	Gorai.004G229400.1	0.00155387	0.0101296	0.153399	2529	596.333	1932.67	3	6	0.00155226	0.0100615
Gohir.D08G216300.1	Gorai.004G230200.1	0.00352579	0.00795895	0.442997	2211	505.25	1705.75	6	4	0.00351751	0.00791687
Gohir.D09G041200.1	Gorai.006G047300.2	0.00231103	0.0141752	0.163033	2232	498.5	1733.5	4	7	0.00230747	0.0140421
Gohir.D09G182500.1	Gorai.006G204800.2	0.00298607	0.0100224	0.297939	1308	301.333	1006.67	3	3	0.00298013	0.00995575
Gohir.D10G003800.1	Gorai.011G004200.1	0.00205823	0.0198386	0.103749	2559	612.917	1946.08	4	12	0.00205541	0.0195785
Gohir.D10G014600.1	Gorai.011G016200.1	0.00355873	0.00785347	0.45314	2202	512	1690	6	4	0.0035503	0.0078125
Gohir.D10G083200.4	Gorai.011G090500.1	0.0056303	0	#NAME?	696	161.167	534.833	3	0	0.00560922	0
Gohir.D11G017700.1	Gorai.007G018700.1	0.00298409	0.0103569	0.288126	1299	291.667	1007.33	3	3	0.00297816	0.0102857
Gohir.D11G090000.1	Gorai.007G096000.1	0.000532198	0.0104108	0.0511198	2460	580.333	1879.67	1	6	0.000532009	0.0103389
Gohir.D12G159500.1	Gorai.008G172800.2	0.00403808	0.00372094	1.08523	2277	538.833	1738.17	7	2	0.00402723	0.00371172
Gohir.D12G247200.1	Gorai.008G265200.1	0.0184277	0.0261947	0.703489	1104	252.5	851.5	15.5	6.5	0.0182032	0.0257426
Gohir.D12G272900.1	Gorai.008G293300.1	0.00552065	0.0101336	0.544788	2133	496.75	1636.25	9	5	0.00550038	0.0100654
Gohir.D13G236200.1	Gorai.013G266900.1	0.00470344	0.0102653	0.458186	2508	588.5	1919.5	9	6	0.00468872	0.0101954

## Sheet: Gb_Ga
Seq_1	Seq_2	Ka	Ks	Ka_Ks	EffectiveLen	AverageS-sites	AverageN-sites	cN	cS	pN	pS	Note
Gobar.A01G025300.1	evm.model.Ga01G0258	0.00682987	0.0096958	0.704415	1341	311.417	1029.58	7	3	0.00679887	0.0096334
Gobar.A03G000900.1	evm.model.Ga01G2779	0.00178572	0.0102741	0.173807	2172	490	1682	3	5	0.00178359	0.0102041
Gobar.A03G002600.1	evm.model.Ga01G2760	0.00395221	0.00583471	0.677361	2292	516.167	1775.83	7	3	0.00394181	0.00581208
Gobar.A03G041400.1	evm.model.Ga01G2372	0.00103413	0.00501954	0.20602	2535	599.667	1935.33	2	3	0.00103341	0.00500278
Gobar.A03G095900.1	evm.model.Ga03G1221	0.00990204	0.00359175	2.75689	1194	279.083	914.917	9	1	0.00983696	0.00358316
Gobar.A03G040900.1	evm.model.Ga05G1099	0.0539675	0.286092	0.188637	2202	502.417	1699.58	88.5	119.5	0.0520716	0.23785
Gobar.A03G041400.1	evm.model.Ga05G1094	0.0461157	0.527027	0.0875014	2529	598.75	1930.25	86.3333	226.667	0.0447265	0.378566
Gobar.A05G048000.1	evm.model.Ga05G0497	0.00159744	0.00853737	0.187112	2469	589	1880	3	5	0.00159574	0.00848896
Gobar.A05G107800.1	evm.model.Ga05G1094	0.00103824	0.00500558	0.207417	2529	601.333	1927.67	2	3	0.00103752	0.00498891
Gobar.A05G108400.1	evm.model.Ga05G1099	0.00117751	0.00399335	0.294867	2202	502.167	1699.83	2	2	0.00117659	0.00398274
Gobar.A05G121300.1	evm.model.Ga05G1224	0.00798107	0.00383755	2.07973	1143	261.25	881.75	7	1	0.00793876	0.00382775
Gobar.A05G135600.1	evm.model.Ga05G1376	0.00170173	0.00591622	0.287637	2274	509.083	1764.92	3	3	0.0016998	0.00589294
Gobar.A05G137400.1	evm.model.Ga05G1392	0.00209333	0.00333797	0.627125	2514	600.5	1913.5	4	2	0.00209041	0.00333056
Gobar.A05G168200.1	evm.model.Ga05G1712	0	0.0119168	0	735	169.167	565.833	0	2	0	0.0118227
Gobar.A06G091600.1	evm.model.Ga06G0930	0.0918265	0.148465	0.618506	684	163.333	520.667	45	22	0.0864277	0.134694
Gobar.A06G099300.1	evm.model.Ga06G1040	0.0051465	0.00928041	0.554555	2463	578.25	1884.75	9.66667	5.33333	0.00512889	0.00922323
Gobar.A06G144500.1	evm.model.Ga06G1580	0.0318722	0.0286724	1.1116	525	124.417	400.583	12.5	3.5	0.0312045	0.0281313
Gobar.A06G158600.1	evm.model.Ga06G1792	0.00526252	0.0103227	0.509799	1725	390.167	1334.83	7	4	0.0052441	0.010252
Gobar.A07G027500.1	evm.model.Ga07G0275	0.00210989	0.00863319	0.244393	2481	582.5	1898.5	4	5	0.00210693	0.00858369
Gobar.A07G030300.1	evm.model.Ga07G0304	0.0022473	0.0036963	0.607986	2325	542.417	1782.58	4	2	0.00224393	0.0036872
Gobar.A07G156400.1	evm.model.Ga07G1603	0.00332272	0.00179668	1.84937	2367	557.25	1809.75	6	1	0.00331538	0.00179453
Gobar.A07G222600.1	evm.model.Ga07G2380	0.00345374	0.00290276	1.18981	1506	345.167	1160.83	4	1	0.0034458	0.00289715
Gobar.A08G210500.1	evm.model.Ga05G1094	0.0654764	0.507652	0.128979	2529	599.167	1929.83	121	221	0.0626997	0.368846
Gobar.A08G211100.1	evm.model.Ga05G1099	0.0617725	0.366883	0.168371	2202	504.333	1697.67	100.667	146.333	0.0592971	0.290152
Gobar.A08G087500.1	evm.model.Ga08G0935	0.0911864	0.102377	0.890689	453	112.333	340.667	29.25	10.75	0.0858611	0.0956973
Gobar.A08G161300.1	evm.model.Ga08G1791	0.00178448	0.0122996	0.145085	2175	491.833	1683.17	3	6	0.00178235	0.0121993
Gobar.A08G210500.1	evm.model.Ga08G2324	0.00320471	0.00515687	0.621443	2460	583.75	1876.25	6	3	0.00319787	0.00513919
Gobar.A08G211100.1	evm.model.Ga08G2333	0.00358834	0.00603726	0.594366	2175	498.917	1676.08	6	3	0.00357977	0.00601303
Gobar.A09G061400.1	evm.model.Ga09G0745	0.00193955	0	#NAME?	1341	308.5	1032.5	2	0	0.00193705	0
Gobar.A10G003900.1	evm.model.Ga10G3057	0.00308642	0.0165478	0.186515	2559	611	1948	6	10	0.00308008	0.0163666
Gobar.A10G015700.1	evm.model.Ga10G2943	0.00117205	0.0057444	0.204033	2232	524.25	1707.75	2	3	0.00117113	0.00572246
Gobar.A10G170200.1	evm.model.Ga10G1907	0.00374533	0.00625004	0.599249	696	160.667	535.333	2	1	0.00373599	0.00622407
Gobar.A11G018900.1	evm.model.Ga11G3952	0.00498382	0.0034276	1.45403	1299	292.417	1006.58	5	1	0.0049673	0.00341978
Gobar.A11G092400.1	evm.model.Ga11G3165	0.00213087	0.00518884	0.410665	2460	580.167	1879.83	4	3	0.00212785	0.00517093
Gobar.A12G166000.1	evm.model.Ga12G1275	0.00287577	0	#NAME?	2280	538	1742	5	0	0.00287026	0
Gobar.A12G257800.1	evm.model.Ga12G0333	0.00209114	0.00348939	0.599285	1245	287.25	957.75	2	1	0.00208823	0.00348129
Gobar.A12G281800.1	evm.model.Ga12G0052	0.00366078	0.00810819	0.451491	2139	496	1643	6	4	0.00365186	0.00806452
Gobar.A13G107400.1	evm.model.Ga13G1181	0.00231884	0.00936342	0.247649	2265	537.333	1727.67	4	5	0.00231526	0.00930521
Gobar.A13G252600.1	evm.model.Ga13G2796	0.00312962	0.0120243	0.260275	2508	586.833	1921.17	6	7	0.0031231	0.0119284
Gobar.D01G024800.1	evm.model.Ga01G0258	0.0207455	0.0572026	0.362667	1335	308.667	1026.33	21	17	0.0204612	0.0550756
Gobar.D02G153400.1	evm.model.Ga03G1491	0.0023088	0.0442011	0.0522341	2271	535.833	1735.17	4	23	0.00230525	0.0429238
Gobar.D03G158300.1	evm.model.Ga01G2372	0.00362789	0.0678921	0.0534361	2535	600.833	1934.17	7	39	0.00361913	0.0649098
Gobar.D03G158800.1	evm.model.Ga01G2416	0.00471422	0.0220752	0.213553	2208	505.667	1702.33	8	11	0.00469943	0.0217535
Gobar.D03G204100.1	evm.model.Ga01G2779	0.00446984	0.0496573	0.0900138	2172	489.083	1682.92	7.5	23.5	0.00445655	0.0480491
Gobar.D05G051200.1	evm.model.Ga05G0536	0.00408561	0.0212096	0.19263	2244	526	1718	7	11	0.00407451	0.0209125
Gobar.D05G104800.1	evm.model.Ga05G1094	0.0057287	0.0340098	0.168443	2529	601.5	1927.5	11	20	0.00570687	0.0332502
Gobar.D05G105300.1	evm.model.Ga05G1099	0.0106574	0.028478	0.374232	2202	501	1701	18	14	0.010582	0.0279441
Gobar.D05G118800.1	evm.model.Ga05G1224	0.013733	0.0272935	0.50316	1143	261.167	881.833	12	7	0.013608	0.0268028
Gobar.D05G134000.1	evm.model.Ga05G1376	0.00483002	0.0209385	0.230676	2274	508.5	1765.5	8.5	10.5	0.0048145	0.020649
Gobar.D05G135700.1	evm.model.Ga05G1392	0.000522648	0.035843	0.0145816	2514	600	1914	1	21	0.000522466	0.035
Gobar.D05G168200.1	evm.model.Ga05G1712	0.00176991	0.024002	0.0737401	735	169.333	565.667	1	4	0.00176783	0.023622
Gobar.D05G313200.1	evm.model.Ga05G3199	0.0124153	0.0554098	0.224063	2211	505.5	1705.5	21	27	0.0123131	0.0534125
Gobar.D06G179800.1	evm.model.Ga06G1792	0.0105487	0.0459953	0.229343	2175	504.333	1670.67	17.5	22.5	0.0104749	0.0446134
Gobar.D07G025800.1	evm.model.Ga05G0497	0.0417323	0.415686	0.100394	2469	584.417	1884.58	76.5	186.5	0.0405925	0.319122
Gobar.D07G025800.1	evm.model.Ga07G0275	0.00528381	0.0315975	0.167222	2481	581.75	1899.25	10	18	0.00526524	0.0309411
Gobar.D07G029000.1	evm.model.Ga07G0304	0.0118764	0.0262486	0.452459	2325	542.75	1782.25	21	14	0.0117829	0.0257946
Gobar.D07G161400.1	evm.model.Ga07G1603	0.0139338	0.0385347	0.361591	2370	559.083	1810.92	25	21	0.0138052	0.0375615
Gobar.D08G236500.1	evm.model.Ga05G1094	0.0643319	0.491892	0.130785	2529	598.75	1930.25	119	216	0.06165	0.360752
Gobar.D08G237200.1	evm.model.Ga05G1099	0.0607423	0.335278	0.18117	2202	502.417	1699.58	99.1667	135.833	0.0583476	0.27036
Gobar.D08G186800.1	evm.model.Ga08G1791	0.0083637	0.0269134	0.310764	2175	491.75	1683.25	14	13	0.00831724	0.0264362
Gobar.D08G236500.1	evm.model.Ga08G2324	0.00695874	0.0423268	0.164405	2460	583.167	1876.83	13	24	0.00692656	0.0411546
Gobar.D08G237200.1	evm.model.Ga08G2333	0.00959533	0.0287215	0.334082	2175	496.833	1678.17	16	14	0.00953421	0.0281785
Gobar.D09G046200.1	evm.model.Ga09G0544	0.0109187	0.0345707	0.315837	2256	503.167	1752.83	19	17	0.0108396	0.033786
Gobar.D09G067500.1	evm.model.Ga09G0745	0.00876562	0.0503122	0.174224	1341	308.25	1032.75	9	15	0.0087146	0.0486618
Gobar.D11G017600.1	evm.model.Ga11G3952	0.00498092	0.0459237	0.108461	1299	291.833	1007.17	5	13	0.00496442	0.044546
Gobar.D11G093800.1	evm.model.Ga11G3165	0.00641001	0.0227589	0.281649	2460	579.917	1880.08	12	13	0.0063827	0.022417
Gobar.D12G177800.1	evm.model.Ga12G1275	0.0127447	0.0302832	0.42085	2280	539.083	1740.92	22	16	0.012637	0.02968
Gobar.D12G301800.1	evm.model.Ga12G0052	0.00921907	0.0266832	0.345501	2133	495.917	1637.08	15	13	0.00916264	0.0262141
Gobar.D13G269000.1	evm.model.Ga13G2796	0.00785245	0.052862	0.148546	2508	587.75	1920.25	15	30	0.00781148	0.0510421

## Sheet: Gb_Gr
Seq_1	Seq_2	Ka	Ks	Ka_Ks	EffectiveLen	AverageS-sites	AverageN-sites	cN	cS	pN	pS	Note
Gobar.A01G025300.1	Gorai.002G024700.1	0.0197559	0.0711795	0.27755	1335	309.25	1025.75	20	21	0.0194979	0.0679062
Gobar.A03G000900.1	Gorai.003G186900.1	0.00626526	0.0453008	0.138304	2172	489.083	1682.92	10.5	21.5	0.00623917	0.0439598
Gobar.A03G002600.1	Gorai.003G185000.1	0.0119208	0.0796124	0.149735	2292	516.333	1775.67	21	39	0.0118265	0.0755326
Gobar.A03G040900.1	Gorai.003G142800.1	0.00530715	0.0281818	0.188318	2208	506.167	1701.83	9	14	0.00528841	0.0276589
Gobar.A03G041400.1	Gorai.003G142200.1	0.00648793	0.052638	0.123256	2535	600	1935	12.5	30.5	0.00645995	0.0508333
Gobar.A03G095900.1	Gorai.005G119500.1	0.0301717	0.0372748	0.80944	1188	275	913	27	10	0.0295728	0.0363636
Gobar.A03G040900.1	Gorai.009G108000.2	0.0538539	0.298519	0.180404	2202	502.167	1699.83	88.3333	123.667	0.0519659	0.246266
Gobar.A03G041400.1	Gorai.009G107500.1	0.0463974	0.50512	0.0918541	2529	599	1930	86.8333	220.167	0.0449914	0.367557
Gobar.A05G107800.1	Gorai.003G142200.1	0.0459689	0.509622	0.0902018	2529	600.25	1928.75	86	222	0.0445885	0.369846
Gobar.A05G108400.1	Gorai.003G142800.1	0.0562525	0.294924	0.190735	2202	504.417	1697.58	92	123	0.0541947	0.243846
Gobar.A05G048000.1	Gorai.009G049100.2	0.00313207	0.018645	0.167984	2517	597.333	1919.67	6	11	0.00312554	0.0184152
Gobar.A05G107800.1	Gorai.009G107500.1	0.00364063	0.0288049	0.126389	2529	601.583	1927.42	7	17	0.0036318	0.0282588
Gobar.A05G108400.1	Gorai.009G108000.2	0.00827921	0.0284394	0.291117	2202	501.667	1700.33	14	14	0.00823368	0.027907
Gobar.A05G121300.1	Gorai.009G120600.1	0.00795086	0.0230861	0.344399	1149	263.917	885.083	7	6	0.00790886	0.0227344
Gobar.A05G135600.1	Gorai.009G135100.1	0.00340507	0.0219759	0.154945	2274	507.917	1766.08	6	11	0.00339735	0.0216571
Gobar.A05G137400.1	Gorai.009G136800.2	0.00209369	0.0323088	0.0648027	2514	600.833	1913.17	4	19	0.00209077	0.0316227
Gobar.A05G168200.1	Gorai.009G168000.1	0	0.0118932	0	735	169.5	565.5	0	2	0	0.0117994
Gobar.A06G099300.1	Gorai.010G105900.2	0.00534381	0.0428688	0.124655	2454	576	1878	10	24	0.00532481	0.0416667
Gobar.A06G158600.1	Gorai.010G177800.1	0.0124515	0.027502	0.452751	1725	388.833	1336.17	16.5	10.5	0.0123488	0.0270039
Gobar.A06G184000.1	Gorai.010G205600.2	0.00962757	0.0630071	0.152801	2169	496.417	1672.58	16	30	0.00956604	0.0604331
Gobar.A07G027500.1	Gorai.001G026800.1	0.00780241	0.0275972	0.282724	2523	590.5	1932.5	15	16	0.00776197	0.0270957
Gobar.A07G030300.1	Gorai.001G029800.1	0.0113039	0.0281811	0.401116	2325	542.333	1782.67	20	15	0.0112191	0.0276583
Gobar.A07G156400.1	Gorai.001G171000.1	0.0111345	0.0386529	0.288064	2367	557.417	1809.58	20	21	0.0110523	0.0376738
Gobar.A07G222600.1	Gorai.001G238000.1	0.0104327	0.026571	0.392634	1503	344.75	1158.25	12	9	0.0103605	0.0261059
Gobar.A08G161300.1	Gorai.004G179600.1	0.00596425	0.0353987	0.168488	2175	491.667	1683.33	10	17	0.00594059	0.0345763
Gobar.A08G210500.1	Gorai.004G229400.1	0.00675885	0.0413245	0.163556	2529	596.917	1932.08	13	24	0.00672849	0.0402066
Gobar.A08G211100.1	Gorai.004G230200.1	0.0112356	0.0322251	0.34866	2211	507.25	1703.75	19	16	0.0111519	0.0315426
Gobar.A08G161300.1	Gorai.008G221700.1	0.0442243	0.313116	0.141239	2172	491.583	1680.42	72.1667	125.833	0.0429457	0.255976
Gobar.A09G061400.1	Gorai.006G070300.1	0.00680883	0.0503122	0.135332	1341	308.25	1032.75	7	15	0.00677802	0.0486618
Gobar.A10G003900.1	Gorai.011G004200.1	0.0067077	0.0594623	0.112806	2559	612.25	1946.75	13	35	0.0066778	0.0571662
Gobar.A10G170200.1	Gorai.011G090500.1	0.00562766	0.0188788	0.298094	696	160.917	535.083	3	3	0.0056066	0.0186432
Gobar.A11G018900.1	Gorai.007G018700.1	0.0069855	0.0495025	0.141114	1299	292.25	1006.75	7	14	0.00695307	0.0479042
Gobar.A11G092400.1	Gorai.007G096000.1	0.00641229	0.0227323	0.282078	2460	580.583	1879.42	12	13	0.00638496	0.0223913
Gobar.A12G111700.1	Gorai.008G117200.2	0.00432921	0.0499491	0.0866725	2412	558.75	1853.25	8	27	0.00431674	0.0483221
Gobar.A12G166000.1	Gorai.008G172800.2	0.013344	0.0303455	0.439736	2277	538	1739	23	16	0.013226	0.0297398
Gobar.A12G257800.1	Gorai.008G265200.1	0.0117013	0.0141389	0.827601	1233	285.583	947.417	11	4	0.0116105	0.0140064
Gobar.A12G281800.1	Gorai.008G293300.1	0.00859388	0.0330689	0.259878	2133	494.583	1638.42	14	16	0.00854483	0.0323505
Gobar.A13G107400.1	Gorai.013G100200.1	0.00845803	0.0296237	0.285515	2181	516.417	1664.58	14	15	0.00841051	0.0290463
Gobar.A13G252600.1	Gorai.013G266900.1	0.00943203	0.0583763	0.161573	2508	587.583	1920.42	18	33	0.00937297	0.0561622
Gobar.D01G024800.1	Gorai.002G024700.1	0.00390689	0.00324852	1.20267	1335	308.5	1026.5	4	1	0.00389674	0.00324149
Gobar.D01G078700.1	Gorai.002G084500.2	0.00903002	0.0182578	0.494584	1725	388.083	1336.92	12	7	0.00897588	0.0180374
Gobar.D02G120000.1	Gorai.005G119500.1	0.0144173	0.0170875	0.843732	1008	231.833	776.167	11.0833	3.91667	0.0142796	0.0168943
Gobar.D02G153400.1	Gorai.005G150100.1	0.00115407	0.0188689	0.0611624	2271	536.667	1734.33	2	10	0.00115318	0.0186335
Gobar.D03G158300.1	Gorai.003G142200.1	0.00259001	0.0117354	0.220701	2535	601.167	1933.83	5	7	0.00258554	0.011644
Gobar.D03G158800.1	Gorai.003G142800.1	0.00294566	0.00792741	0.371579	2208	507.25	1700.75	5	4	0.00293988	0.00788566
Gobar.D03G204100.1	Gorai.003G186900.1	0	0.00617076	0	2172	488.167	1683.83	0	3	0	0.00614544
Gobar.D05G104800.1	Gorai.003G142200.1	0.0484579	0.504509	0.0960497	2529	600.417	1928.58	90.5	220.5	0.0469256	0.367245
Gobar.D05G105300.1	Gorai.003G142800.1	0.0573853	0.296073	0.193821	2202	503.5	1698.5	93.8333	123.167	0.0552448	0.244621
Gobar.D05G051200.1	Gorai.009G053100.1	0	0.00381438	0	2244	525.667	1718.33	0	2	0	0.00380469
Gobar.D05G104800.1	Gorai.009G107500.1	0.00207837	0.00667691	0.311278	2529	601.75	1927.25	4	4	0.0020755	0.00664728
Gobar.D05G105300.1	Gorai.009G108000.2	0.00471653	0.0120849	0.390285	2202	500.5	1701.5	8	6	0.00470173	0.011988
Gobar.D05G118800.1	Gorai.009G120600.1	0.00226287	0.0153164	0.147742	1149	263.833	885.167	2	4	0.00225946	0.0151611
Gobar.D05G134000.1	Gorai.009G135100.1	0.00170004	0.00593671	0.286361	2274	507.333	1766.67	3	3	0.00169811	0.00591327
Gobar.D05G135700.1	Gorai.009G136800.2	0.000522739	0.0100616	0.0519537	2514	600.333	1913.67	1	6	0.000522557	0.00999445
Gobar.D05G168200.1	Gorai.009G168000.1	0.00177096	0	#NAME?	735	169.667	565.333	1	0	0.00176887	0
Gobar.D05G313200.1	Gorai.009G313600.1	0.00234857	0.0139864	0.167918	2211	505.167	1705.83	4	7	0.00234489	0.0138568
Gobar.D06G179800.1	Gorai.010G177800.1	0.00299611	0.00799741	0.374635	2175	502.833	1672.17	5	4	0.00299013	0.00795492
Gobar.D06G207100.1	Gorai.010G205600.2	0.00480314	0.0307368	0.156267	2169	498.083	1670.92	8	15	0.00478779	0.0301154
Gobar.D07G025800.1	Gorai.001G026800.1	0.00207165	0.0051064	0.405696	2523	589.5	1933.5	4	3	0.00206879	0.00508906
Gobar.D07G029000.1	Gorai.001G029800.1	0.00506664	0.00554873	0.913116	2325	542.667	1782.33	9	3	0.00504956	0.00552826
Gobar.D07G161400.1	Gorai.001G171000.1	0.0038758	0.0199317	0.194454	2370	559.25	1810.75	7	11	0.0038658	0.0196692
Gobar.D08G186800.1	Gorai.004G179600.1	0.000594265	0.00818143	0.0726358	2175	491.583	1683.42	1	4	0.00059403	0.00813697
Gobar.D08G236500.1	Gorai.004G229400.1	0.001554	0.0118279	0.131384	2529	596.5	1932.5	3	7	0.00155239	0.0117351
Gobar.D08G237200.1	Gorai.004G230200.1	0.00293686	0.00996361	0.294759	2211	505.167	1705.83	5	5	0.00293112	0.00989772
Gobar.D08G186800.1	Gorai.008G221700.1	0.0454855	0.288868	0.157461	2172	491.5	1680.5	74.1667	117.833	0.0441337	0.239742
Gobar.D09G046200.1	Gorai.006G047300.2	0.0028899	0.0141752	0.203869	2232	498.5	1733.5	5	7	0.00288434	0.0140421
Gobar.D09G067500.1	Gorai.006G070300.1	0	0	NaN	1341	308	1033	0	0	0	0
Gobar.D10G015700.1	Gorai.011G016200.1	0.00355873	0.00785347	0.45314	2202	512	1690	6	4	0.0035503	0.0078125
Gobar.D11G017600.1	Gorai.007G018700.1	0.00298409	0.00688868	0.433187	1299	291.667	1007.33	3	2	0.00297816	0.00685714
Gobar.D11G093800.1	Gorai.007G096000.1	0.00213106	0.00866561	0.245922	2460	580.333	1879.67	4	5	0.00212804	0.00861574
Gobar.D12G177800.1	Gorai.008G172800.2	0.00230515	0.00371921	0.619795	2277	539.083	1737.92	4	2	0.00230161	0.00371
Gobar.D12G301800.1	Gorai.008G293300.1	0.00428967	0.0101387	0.423098	2133	496.5	1636.5	7	5	0.00427742	0.0100705
Gobar.D13G269000.1	Gorai.013G266900.1	0.00365568	0.00854467	0.427832	2508	588.5	1919.5	7	5	0.00364678	0.00849618

## Sheet: Ga_Gr
Seq_1	Seq_2	Ka	Ks	Ka_Ks	EffectiveLen	AverageS-sites	AverageN-sites	cN	cS	pN	pS	Note
evm.model.Ga01G0258	Gorai.002G024700.1	0.0177625	0.0605201	0.293498	1335	309.583	1025.42	18	18	0.0175538	0.0581427
evm.model.Ga01G2372	Gorai.003G142200.1	0.00544749	0.0579706	0.0939699	2535	600.5	1934.5	10.5	33.5	0.00542776	0.0557868
evm.model.Ga01G2416	Gorai.003G142800.1	0.00649195	0.0261289	0.248458	2208	506.25	1701.75	11	13	0.00646393	0.025679
evm.model.Ga01G2760	Gorai.003G185000.1	0.0119298	0.0815466	0.146294	2292	517.667	1774.33	21	40	0.0118354	0.0772698
evm.model.Ga01G2779	Gorai.003G186900.1	0.00446984	0.0474759	0.0941498	2172	489.083	1682.92	7.5	22.5	0.00445655	0.0460044
evm.model.Ga03G1491	Gorai.005G150100.1	0.00344729	0.0361401	0.0953868	2283	538.5	1744.5	6	19	0.00343938	0.0352832
evm.model.Ga05G1094	Gorai.004G229400.1	0.0637676	0.498355	0.127956	2529	598.75	1930.25	118	218	0.061132	0.364092
evm.model.Ga05G1099	Gorai.004G230200.1	0.0639457	0.338255	0.189046	2202	502.583	1699.42	104.167	136.833	0.0612955	0.27226
evm.model.Ga05G0497	Gorai.009G049100.2	0.00266477	0.0206435	0.129085	2469	589.333	1879.67	5	12	0.00266005	0.020362
evm.model.Ga05G0536	Gorai.009G053100.1	0.00408561	0.0212096	0.19263	2244	526	1718	7	11	0.00407451	0.0209125
evm.model.Ga05G1094	Gorai.009G107500.1	0.00364	0.0340243	0.106982	2529	601.25	1927.75	7	20	0.00363118	0.033264
evm.model.Ga05G1099	Gorai.009G108000.2	0.00946758	0.0284587	0.332678	2202	501.333	1700.67	16	14	0.00940808	0.0279255
evm.model.Ga05G1224	Gorai.009G120600.1	0.013733	0.0272935	0.50316	1143	261.167	881.833	12	7	0.013608	0.0268028
evm.model.Ga05G1376	Gorai.009G135100.1	0.00425936	0.0189316	0.224987	2274	508.167	1765.83	7.5	9.5	0.00424729	0.0186947
evm.model.Ga05G1392	Gorai.009G136800.2	0	0.0323546	0	2514	600	1914	0	19	0	0.0316667
evm.model.Ga05G1712	Gorai.009G168000.1	0	0.0240261	0	735	169.167	565.833	0	4	0	0.0236453
evm.model.Ga05G3199	Gorai.009G313600.1	0.0136166	0.0574247	0.23712	2211	506.5	1704.5	23	28	0.0134937	0.0552813
evm.model.Ga06G1040	Gorai.010G105900.2	0.00587845	0.046603	0.126139	2454	575.417	1878.58	11	26	0.00585548	0.0451846
evm.model.Ga06G1792	Gorai.010G177800.1	0.0099409	0.043905	0.226418	2175	504.167	1670.83	16.5	21.5	0.00987531	0.0426446
evm.model.Ga07G0275	Gorai.001G026800.1	0.00528567	0.0297719	0.177539	2481	582.417	1898.58	10	17	0.00526709	0.0291887
evm.model.Ga07G0304	Gorai.001G029800.1	0.0101644	0.0243733	0.417029	2325	542.083	1782.92	18	13	0.0100958	0.0239816
evm.model.Ga07G1603	Gorai.001G171000.1	0.0122429	0.0404758	0.302475	2370	558.333	1811.67	22	22	0.0121435	0.039403
evm.model.Ga07G2380	Gorai.001G238000.1	0.0104281	0.0296262	0.351991	1503	344.25	1158.75	12	10	0.010356	0.0290487
evm.model.Ga08G1791	Gorai.003G186900.1	0.0410308	0.293079	0.139999	2172	489.833	1682.17	67.1667	118.833	0.0399287	0.2426
evm.model.Ga08G1205	Gorai.004G120700.1	0.00693747	0.0471547	0.147121	2241	503.25	1737.75	12	23	0.00690548	0.0457029
evm.model.Ga08G1791	Gorai.004G179600.1	0.00776281	0.0311463	0.249237	2175	491.667	1683.33	13	15	0.00772277	0.0305085
evm.model.Ga08G2324	Gorai.004G229400.1	0.00642116	0.0387069	0.165892	2460	583.167	1876.83	12	22	0.00639375	0.0377251
evm.model.Ga08G2333	Gorai.004G230200.1	0.0114093	0.0350098	0.32589	2175	497	1678	19	17	0.011323	0.0342052
evm.model.Ga09G0544	Gorai.006G047300.2	0.0105398	0.0458954	0.229649	2214	494.167	1719.83	18	22	0.0104661	0.0445194
evm.model.Ga09G2099	Gorai.006G204800.2	0.00899187	0.0444701	0.2022	1308	301.083	1006.92	9	13	0.00893818	0.0431774
evm.model.Ga10G1907	Gorai.011G090500.1	0.00750827	0.0125592	0.597832	696	160.583	535.417	4	2	0.00747082	0.0124546
evm.model.Ga10G2943	Gorai.011G016200.1	0.0071564	0.0299341	0.239072	2196	511.167	1684.83	12	15	0.00712237	0.0293446
evm.model.Ga10G3057	Gorai.011G004200.1	0.00567037	0.0507164	0.111806	2559	611.75	1947.25	11	30	0.00564899	0.0490396
evm.model.Ga11G3165	Gorai.007G096000.1	0.00641115	0.0245242	0.261422	2460	580.25	1879.75	12	14	0.00638383	0.0241275
evm.model.Ga11G3952	Gorai.007G018700.1	0.00798544	0.0459237	0.173885	1299	291.833	1007.17	8	13	0.00794307	0.044546
evm.model.Ga12G0052	Gorai.008G293300.1	0.0073639	0.0246218	0.299081	2133	495.417	1637.58	12	12	0.00732787	0.024222
evm.model.Ga12G0333	Gorai.008G265200.1	0.0116982	0.0177313	0.659749	1233	285.333	947.667	11	5	0.0116075	0.0175234
evm.model.Ga12G1275	Gorai.008G172800.2	0.0139323	0.0303263	0.459413	2277	538.333	1738.67	24	16	0.0138037	0.0297214
evm.model.Ga13G1181	Gorai.013G100200.1	0.00663654	0.0296384	0.223917	2181	516.167	1664.83	11	15	0.00660727	0.0290604
evm.model.Ga13G2796	Gorai.013G266900.1	0.00838034	0.0491908	0.170364	2508	588.083	1919.92	16	28	0.0083337	0.0476123

[truncated: 3 more sheets: Gh_At, Gh_Tc, Gh_Vv]
